# Supplementary material for: The deubiquitination enzyme USP14 promotes the tumourigenesis of gastric cancer by enhancing c-MYC nuclear translocation through deubiquitination of KPNA2
Source: Cell Death Dis. 2025 Oct 21;16(1):737. doi: 10.1038/s41419-025-08065-2 (PMC12540732; doi:10.1038/s41419-025-08065-2)
Supplement: Supplementary file 3 — mass spectrometry results [file 41419_2025_8065_MOESM3_ESM.xlsx]

## Sheet: F025197
	Reference	PepCount	UniquePepCount	CoverPercent	MW	PI
	FileScan	Sequence	MH+	Diff(MH+)	Charge	Rank	Score	DeltaScore	ExpectValue	Ions	Reference	DIFF_MODIFIED_CANDIDATE	PI	MissCleavage	Modification	MatchedTIC	NumProteaseTermini	Engine	Tag	Decoy
$1-1	sp|P35579|MYH9_HUMAN Myosin-9 OS=Homo sapiens OX=9606 GN=MYH9 PE=1 SV=4	199	129	0.5923	226530	5.5
$1-2	tr|A0A024R1N1|A0A024R1N1_HUMAN Myosin, heavy polypeptide 9, non-muscle, isoform CRA_a OS=Homo sapiens OX=9606 GN=MYH9 PE=3 SV=1	199	129	0.5923	226530	5.5
	R20211001974_UA,12806	K.ADEWLM*K.N	908.418	0.00121	2	1	22.19	0	0.267	0|0	sp|P35579|MYH9_HUMAN/sp|P35580|MYH10_HUMAN/tr|Q86XU5|Q86XU5_HUMAN/tr|A0A0U4BW16|A0A0U4BW16_HUMAN/tr|B4E3S1|B4E3S1_HUMAN/tr|A0A024R1N1|A0A024R1N1_HUMAN		4.37	0	15.994919 Oxidation (M)	0	2	MASCOT		T
	R20211001974_UA,19284	K.ADFCIIHYAGK.V	1294.62	0.00041	3	1	22.18	0	0.445	0|0	sp|P35579|MYH9_HUMAN/sp|P35580|MYH10_HUMAN/tr|Q86XU5|Q86XU5_HUMAN/tr|A0A0U4BW16|A0A0U4BW16_HUMAN/tr|B4E3S1|B4E3S1_HUMAN/tr|A0A024R1N1|A0A024R1N1_HUMAN		6.78	0		0	2	MASCOT		T
	R20211001974_UA,19310	K.ADFCIIHYAGK.V	1294.62	-0.00076	2	1	39.34	0	0.00832	0|0	sp|P35579|MYH9_HUMAN/sp|P35580|MYH10_HUMAN/tr|Q86XU5|Q86XU5_HUMAN/tr|A0A0U4BW16|A0A0U4BW16_HUMAN/tr|B4E3S1|B4E3S1_HUMAN/tr|A0A024R1N1|A0A024R1N1_HUMAN		6.78	0		0	2	MASCOT		T
	R20211001974_UA,2817	K.ADGAEAKPAE.-	958.448	-8e-05	2	1	54.39	0	0.000112	0|0	sp|P35579|MYH9_HUMAN/tr|A0A0U4BW16|A0A0U4BW16_HUMAN/tr|Q6ZNL4|Q6ZNL4_HUMAN/tr|A0A024R1N1|A0A024R1N1_HUMAN		4.43	0		0	2	MASCOT		T
	R20211001974_UA,20740	K.ALELDSNLYR.I	1193.62	0.00012	2	1	52.47	0	0.000595	0|0	sp|P35579|MYH9_HUMAN/tr|Q86XU5|Q86XU5_HUMAN/tr|A0A0U4BW16|A0A0U4BW16_HUMAN/tr|B4E3S1|B4E3S1_HUMAN/tr|A0A024R1N1|A0A024R1N1_HUMAN		4.37	0		0	2	MASCOT		T
	R20211001974_UA,9191	K.ALSLAR.A	630.393	-0.00032	2	1	48.82	0	0.00222	0|0	sp|P35749|MYH11_HUMAN/sp|P35579|MYH9_HUMAN/sp|P35580|MYH10_HUMAN/tr|A0A024QZJ4|A0A024QZJ4_HUMAN/tr|Q66K75|Q66K75_HUMAN/tr|Q68D89|Q68D89_HUMAN/tr|O14729|O14729_HUMAN/tr|A0A0U4BW16|A0A0U4BW16_HUMAN/tr|A0A024R1N1|A0A024R1N1_HUMAN/tr|Q2PS10|Q2PS10_HUMAN/tr|B1PS43|B1PS43_HUMAN/tr|A0A024QZJ6|A0A024QZJ6_HUMAN/tr|Q7Z7R0|Q7Z7R0_HUMAN/tr|O14794|O14794_HUMAN		9.8	0		0	2	MASCOT		T
	R20211001974_UA,25871	K.ANLQIDQINTDLNLER.S	1869.97	0.00068	2	1	98.13	0	1.31e-08	0|0	sp|P35579|MYH9_HUMAN/tr|A0A0U4BW16|A0A0U4BW16_HUMAN/tr|Q6ZNL4|Q6ZNL4_HUMAN/tr|A0A024R1N1|A0A024R1N1_HUMAN		4.03	0		0	2	MASCOT		T
	R20211001974_UA,25892	K.ANLQIDQINTDLNLER.S	1869.97	-0.00068	3	1	81.01	0	6.93e-07	0|0	sp|P35579|MYH9_HUMAN/tr|A0A0U4BW16|A0A0U4BW16_HUMAN/tr|Q6ZNL4|Q6ZNL4_HUMAN/tr|A0A024R1N1|A0A024R1N1_HUMAN		4.03	0		0	2	MASCOT		T
	R20211001974_UA,12265	K.ASITALEAK.I	903.515	-0.00233	2	1	48.89	0	0.0013	0|0	sp|P35579|MYH9_HUMAN/tr|A0A0U4BW16|A0A0U4BW16_HUMAN/tr|Q6ZNL4|Q6ZNL4_HUMAN/tr|A0A024R1N1|A0A024R1N1_HUMAN		6.05	0		0	2	MASCOT		T
	R20211001974_UA,28853	K.DFSALESQLQDTQELLQEENR.Q	2493.17	-0.00103	2	1	163.56	0	3.02e-15	0|0	sp|P35579|MYH9_HUMAN/tr|Q86XU5|Q86XU5_HUMAN/tr|A0A0U4BW16|A0A0U4BW16_HUMAN/tr|A0A024R1N1|A0A024R1N1_HUMAN		3.77	0		0	2	MASCOT		T
	R20211001974_UA,28873	K.DFSALESQLQDTQELLQEENR.Q	2493.17	0.0013	3	1	82.51	0	3.8e-07	0|0	sp|P35579|MYH9_HUMAN/tr|Q86XU5|Q86XU5_HUMAN/tr|A0A0U4BW16|A0A0U4BW16_HUMAN/tr|A0A024R1N1|A0A024R1N1_HUMAN		3.77	0		0	2	MASCOT		T
	R20211001974_UA,17165	K.DKADFCIIHYAGK.V	1537.75	-0.00129	3	1	43.55	0	0.00352	0|0	sp|P35579|MYH9_HUMAN/sp|P35580|MYH10_HUMAN/tr|Q86XU5|Q86XU5_HUMAN/tr|A0A0U4BW16|A0A0U4BW16_HUMAN/tr|B4E3S1|B4E3S1_HUMAN/tr|A0A024R1N1|A0A024R1N1_HUMAN		6.74	1		0	2	MASCOT		T
	R20211001974_UA,17169	K.DKADFCIIHYAGK.V	1537.75	3e-05	4	1	27.35	0	0.148	0|0	sp|P35579|MYH9_HUMAN/sp|P35580|MYH10_HUMAN/tr|Q86XU5|Q86XU5_HUMAN/tr|A0A0U4BW16|A0A0U4BW16_HUMAN/tr|B4E3S1|B4E3S1_HUMAN/tr|A0A024R1N1|A0A024R1N1_HUMAN		6.74	1		0	2	MASCOT		T
	R20211001974_UA,11589	K.DLEGLSQR.H	917.469	-0.00019	2	1	39.35	0	0.0118	0|0	sp|P35579|MYH9_HUMAN/tr|A0A0U4BW16|A0A0U4BW16_HUMAN/tr|A0A024R1N1|A0A024R1N1_HUMAN		4.37	0		0	2	MASCOT		T
	R20211001974_UA,3949	K.DQGELER.Q	846.395	-0.00015	2	1	33.88	0	0.0161	0|0	sp|P35579|MYH9_HUMAN/tr|Q86XU5|Q86XU5_HUMAN/tr|Q9UMJ0|Q9UMJ0_HUMAN/tr|B4E3S1|B4E3S1_HUMAN/tr|A0A024R1N1|A0A024R1N1_HUMAN		4.14	0		0	2	MASCOT		T
	R20211001974_UA,19218	K.DVLLQVDDER.R	1201.61	0.00065	2	1	25.18	0	0.249	0|0	sp|P35579|MYH9_HUMAN/tr|A0A0U4BW16|A0A0U4BW16_HUMAN/tr|Q6ZNL4|Q6ZNL4_HUMAN/tr|A0A024R1N1|A0A024R1N1_HUMAN		3.84	0		0	2	MASCOT		T
	R20211001974_UA,15277	K.DVLLQVDDERR.N	1357.71	-0.00111	2	1	29.77	0	0.285	0|0	sp|P35579|MYH9_HUMAN/tr|A0A0U4BW16|A0A0U4BW16_HUMAN/tr|Q6ZNL4|Q6ZNL4_HUMAN/tr|A0A024R1N1|A0A024R1N1_HUMAN		4.23	1		0	2	MASCOT		T
	R20211001974_UA,24406	K.EQADFAIEALAK.A ! K.EQADFALEALAK.A	1305.67	0.00493	2	1	49.95	0	0.000959	0|0	sp|P35579|MYH9_HUMAN/tr|Q86XU5|Q86XU5_HUMAN/tr|B4E3S1|B4E3S1_HUMAN/tr|A0A024R1N1|A0A024R1N1_HUMAN ! sp|Q7Z406|MYH14_HUMAN/tr|M0QY43|M0QY43_HUMAN/tr|B3KWH4|B3KWH4_HUMAN		4.14	0		0	2	MASCOT		T
	R20211001974_UA,24815	K.EQADFAIEALAK.A ! K.EQADFALEALAK.A	1305.67	0.00047	2	1	78.06	0	1.46e-06	0|0	sp|P35579|MYH9_HUMAN/tr|Q86XU5|Q86XU5_HUMAN/tr|B4E3S1|B4E3S1_HUMAN/tr|A0A024R1N1|A0A024R1N1_HUMAN ! sp|Q7Z406|MYH14_HUMAN/tr|M0QY43|M0QY43_HUMAN/tr|B3KWH4|B3KWH4_HUMAN		4.14	0		0	2	MASCOT		T
	R20211001974_UA,24840	K.EQADFAIEALAK.A ! K.EQADFALEALAK.A	1305.67	-0.00018	3	1	42.38	0	0.00551	0|0	sp|P35579|MYH9_HUMAN/tr|Q86XU5|Q86XU5_HUMAN/tr|B4E3S1|B4E3S1_HUMAN/tr|A0A024R1N1|A0A024R1N1_HUMAN ! sp|Q7Z406|MYH14_HUMAN/tr|M0QY43|M0QY43_HUMAN/tr|B3KWH4|B3KWH4_HUMAN		4.14	0		0	2	MASCOT		T
	R20211001974_UA,25559	K.EQADFAIEALAK.A ! K.EQADFALEALAK.A	1305.67	-0.00025	2	1	34.96	0	0.0733	0|0	sp|P35579|MYH9_HUMAN/tr|Q86XU5|Q86XU5_HUMAN/tr|B4E3S1|B4E3S1_HUMAN/tr|A0A024R1N1|A0A024R1N1_HUMAN ! sp|Q7Z406|MYH14_HUMAN/tr|M0QY43|M0QY43_HUMAN/tr|B3KWH4|B3KWH4_HUMAN		4.14	0		0	2	MASCOT		T
	R20211001974_UA,16072	K.FDQLLAEEK.A ! K.FDQLLAEEK.N ! K.FDQLLAEEK.T ! K.FDQLLAEEK.S	1092.56	4e-05	2	1	50.31	0	0.000895	0|0	sp|Q7Z406|MYH14_HUMAN/tr|A0A0C4DFM8|A0A0C4DFM8_HUMAN/tr|B4E177|B4E177_HUMAN/tr|A1L2Z2|A1L2Z2_HUMAN ! sp|P35749|MYH11_HUMAN/tr|A0A024QZJ4|A0A024QZJ4_HUMAN/tr|Q68D89|Q68D89_HUMAN/tr|O14729|O14729_HUMAN/tr|B1PS43|B1PS43_HUMAN/tr|A0A024QZJ6|A0A024QZJ6_HUMAN/tr|Q7Z7R0|Q7Z7R0_HUMAN/tr|O14794|O14794_HUMAN ! sp|P35579|MYH9_HUMAN/tr|A0A0U4BW16|A0A0U4BW16_HUMAN/tr|A0A024R1N1|A0A024R1N1_HUMAN ! sp|P35580|MY…		4.14	0		0	2	MASCOT		T
	R20211001974_UA,3273	K.FNEGER.V	751.337	-0.00024	2	1	34.37	0	0.0137	0|0	sp|P35579|MYH9_HUMAN/tr|Q86XU5|Q86XU5_HUMAN/tr|A0A0U4BW16|A0A0U4BW16_HUMAN/tr|A0A024R1N1|A0A024R1N1_HUMAN		4.53	0		0	2	MASCOT		T
	R20211001974_UA,10709	K.HEAM*ITDLEER.L	1359.62	-5e-05	2	1	51.2	0	0.000888	0|0	sp|P35579|MYH9_HUMAN/tr|Q86XU5|Q86XU5_HUMAN/tr|Q99529|Q99529_HUMAN/tr|A0A0U4BW16|A0A0U4BW16_HUMAN/tr|A0A024R1N1|A0A024R1N1_HUMAN		4.4	0	15.994919 Oxidation (M)	0	2	MASCOT		T
	R20211001974_UA,11025	K.HEAM*ITDLEER.L	1359.62	0.00014	3	1	39.26	0	0.0048	0|0	sp|P35579|MYH9_HUMAN/tr|Q86XU5|Q86XU5_HUMAN/tr|Q99529|Q99529_HUMAN/tr|A0A0U4BW16|A0A0U4BW16_HUMAN/tr|A0A024R1N1|A0A024R1N1_HUMAN		4.4	0	15.994919 Oxidation (M)	0	2	MASCOT		T
	R20211001974_UA,23006	K.HSQAVEELAEQLEQTK.R	1839.91	-0.00068	2	1	86.59	0	1.97e-07	0|0	sp|P35579|MYH9_HUMAN/tr|Q86XU5|Q86XU5_HUMAN/tr|A0A0U4BW16|A0A0U4BW16_HUMAN/tr|A0A024R1N1|A0A024R1N1_HUMAN		4.48	0		0	2	MASCOT		T
	R20211001974_UA,20446	K.HSQAVEELAEQLEQTKR.V	1996.01	0.00079	3	1	84.47	0	3.2e-07	0|0	sp|P35579|MYH9_HUMAN/tr|Q86XU5|Q86XU5_HUMAN/tr|A0A0U4BW16|A0A0U4BW16_HUMAN/tr|A0A024R1N1|A0A024R1N1_HUMAN		4.91	1		0	2	MASCOT		T
	R20211001974_UA,14449	K.IAQLEEQLDNETK.E	1530.76	-0.00097	2	1	59.52	0	9.11e-05	0|0	sp|P35579|MYH9_HUMAN/tr|A0A0U4BW16|A0A0U4BW16_HUMAN/tr|Q6ZNL4|Q6ZNL4_HUMAN/tr|A0A024R1N1|A0A024R1N1_HUMAN		4	0		0	2	MASCOT		T
	R20211001974_UA,16744	K.IAQLEEQLDNETK.E	1530.76	0.00147	2	1	89.38	0	8.97e-08	0|0	sp|P35579|MYH9_HUMAN/tr|A0A0U4BW16|A0A0U4BW16_HUMAN/tr|Q6ZNL4|Q6ZNL4_HUMAN/tr|A0A024R1N1|A0A024R1N1_HUMAN		4	0		0	2	MASCOT		T
	R20211001974_UA,16768	K.IAQLEEQLDNETK.E	1530.76	-0.00186	3	1	20.52	0	0.723	0|0	sp|P35579|MYH9_HUMAN/tr|A0A0U4BW16|A0A0U4BW16_HUMAN/tr|Q6ZNL4|Q6ZNL4_HUMAN/tr|A0A024R1N1|A0A024R1N1_HUMAN		4	0		0	2	MASCOT		T
	R20211001974_UA,25027	K.ITDVIIGFQACCR.G	1552.76	-0.00138	2	1	44.31	0	0.00291	0|0	sp|P35579|MYH9_HUMAN/tr|Q86XU5|Q86XU5_HUMAN/tr|A0A0U4BW16|A0A0U4BW16_HUMAN/tr|B4E3S1|B4E3S1_HUMAN/tr|A0A024R1N1|A0A024R1N1_HUMAN		5.82	0		0	2	MASCOT		T
	R20211001974_UA,22600	K.KANLQIDQINTDLNLER.S	1998.06	-0.0002	3	1	71.69	0	5.74e-06	0|0	sp|P35579|MYH9_HUMAN/tr|A0A0U4BW16|A0A0U4BW16_HUMAN/tr|Q6ZNL4|Q6ZNL4_HUMAN/tr|A0A024R1N1|A0A024R1N1_HUMAN		4.56	1		0	2	MASCOT		T
	R20211001974_UA,2778	K.KDQGELER.Q	974.49	-0.0002	2	1	26.35	0	0.224	0|0	sp|P35579|MYH9_HUMAN/tr|Q86XU5|Q86XU5_HUMAN/tr|Q9UMJ0|Q9UMJ0_HUMAN/tr|B4E3S1|B4E3S1_HUMAN/tr|A0A024R1N1|A0A024R1N1_HUMAN		4.68	1		0	2	MASCOT		T
	R20211001974_UA,2810	K.KDQGELER.Q	974.49	-0.00027	3	1	20.79	0	0.806	0|0	sp|P35579|MYH9_HUMAN/tr|Q86XU5|Q86XU5_HUMAN/tr|Q9UMJ0|Q9UMJ0_HUMAN/tr|B4E3S1|B4E3S1_HUMAN/tr|A0A024R1N1|A0A024R1N1_HUMAN		4.68	1		0	2	MASCOT		T
	R20211001974_UA,10430	K.KKM*EDSVGCLETAEEVK.R	1968.93	0.0001	3	1	39.24	0	0.00651	0|0	sp|P35579|MYH9_HUMAN/tr|A0A0U4BW16|A0A0U4BW16_HUMAN/tr|A0A024R1N1|A0A024R1N1_HUMAN		4.59	2	15.994919 Oxidation (M)	0	2	MASCOT		T
	R20211001974_UA,15959	K.KLEEEQIILEDQNCK.L	1888.93	-0.00156	2	1	71.43	0	1e-05	0|0	sp|P35579|MYH9_HUMAN/tr|Q86XU5|Q86XU5_HUMAN/tr|Q99529|Q99529_HUMAN/tr|A0A0U4BW16|A0A0U4BW16_HUMAN/tr|A0A024R1N1|A0A024R1N1_HUMAN		4.25	1		0	2	MASCOT		T
	R20211001974_UA,15970	K.KLEEEQIILEDQNCK.L	1888.93	-0.00032	3	1	52.26	0	0.000835	0|0	sp|P35579|MYH9_HUMAN/tr|Q86XU5|Q86XU5_HUMAN/tr|Q99529|Q99529_HUMAN/tr|A0A0U4BW16|A0A0U4BW16_HUMAN/tr|A0A024R1N1|A0A024R1N1_HUMAN		4.25	1		0	2	MASCOT		T
	R20211001974_UA,15172	K.KLVWVPSDK.S	1071.62	0.0008	2	1	44.74	0	0.00317	0|0	sp|P35579|MYH9_HUMAN/tr|Q86XU5|Q86XU5_HUMAN/tr|A0A0U4BW16|A0A0U4BW16_HUMAN/tr|B4E3S1|B4E3S1_HUMAN/tr|B1AH99|B1AH99_HUMAN/tr|A0A024R1N1|A0A024R1N1_HUMAN/tr|Q5BKV1|Q5BKV1_HUMAN		8.59	1		0	2	MASCOT		T
	R20211001974_UA,15173	K.KLVWVPSDK.S	1071.62	-0.00014	3	1	37.55	0	0.0158	0|0	sp|P35579|MYH9_HUMAN/tr|Q86XU5|Q86XU5_HUMAN/tr|A0A0U4BW16|A0A0U4BW16_HUMAN/tr|B4E3S1|B4E3S1_HUMAN/tr|B1AH99|B1AH99_HUMAN/tr|A0A024R1N1|A0A024R1N1_HUMAN/tr|Q5BKV1|Q5BKV1_HUMAN		8.59	1		0	2	MASCOT		T
	R20211001974_UA,10669	K.KM*EDSVGCLETAEEVKR.K	1996.93	0.0001	4	1	40.98	0	0.0039	0|0	sp|P35579|MYH9_HUMAN/tr|A0A0U4BW16|A0A0U4BW16_HUMAN/tr|A0A024R1N1|A0A024R1N1_HUMAN		4.59	2	15.994919 Oxidation (M)	0	2	MASCOT		T
	R20211001974_UA,10672	K.KM*EDSVGCLETAEEVKR.K	1996.93	-0.00286	3	1	60.06	0	5.04e-05	0|0	sp|P35579|MYH9_HUMAN/tr|A0A0U4BW16|A0A0U4BW16_HUMAN/tr|A0A024R1N1|A0A024R1N1_HUMAN		4.59	2	15.994919 Oxidation (M)	0	2	MASCOT		T
	R20211001974_UA,17419	K.KQELEEICHDLEAR.V	1769.85	-0.00054	3	1	76.86	0	1.52e-06	0|0	sp|P35579|MYH9_HUMAN/tr|Q86XU5|Q86XU5_HUMAN/tr|A0A0U4BW16|A0A0U4BW16_HUMAN/tr|A0A024R1N1|A0A024R1N1_HUMAN		4.57	1		0	2	MASCOT		T
	R20211001974_UA,17439	K.KQELEEICHDLEAR.V	1769.85	0.00022	4	1	45.05	0	0.00234	0|0	sp|P35579|MYH9_HUMAN/tr|Q86XU5|Q86XU5_HUMAN/tr|A0A0U4BW16|A0A0U4BW16_HUMAN/tr|A0A024R1N1|A0A024R1N1_HUMAN		4.57	1		0	2	MASCOT		T
	R20211001974_UA,17445	K.KQELEEICHDLEAR.V	1769.85	-0.00233	2	1	101.52	0	5.66e-09	0|0	sp|P35579|MYH9_HUMAN/tr|Q86XU5|Q86XU5_HUMAN/tr|A0A0U4BW16|A0A0U4BW16_HUMAN/tr|A0A024R1N1|A0A024R1N1_HUMAN		4.57	1		0	2	MASCOT		T
	R20211001974_UA,3027	K.KTLEEEAK.T	947.504	0.00266	2	1	45.1	0	0.00321	0|0	sp|P35579|MYH9_HUMAN/tr|Q86XU5|Q86XU5_HUMAN/tr|A0A0U4BW16|A0A0U4BW16_HUMAN/tr|A0A024R1N1|A0A024R1N1_HUMAN		4.79	1		0	2	MASCOT		T
	R20211001974_UA,14269	K.KVEAQLQELQVK.F	1412.81	-0.00019	3	1	46.11	0	0.00115	0|0	sp|P35579|MYH9_HUMAN/tr|Q86XU5|Q86XU5_HUMAN/tr|A0A0U4BW16|A0A0U4BW16_HUMAN/tr|A0A024R1N1|A0A024R1N1_HUMAN		6.14	1		0	2	MASCOT		T
	R20211001974_UA,14273	K.KVEAQLQELQVK.F	1412.81	0	2	1	111.42	0	3.39e-10	0|0	sp|P35579|MYH9_HUMAN/tr|Q86XU5|Q86XU5_HUMAN/tr|A0A0U4BW16|A0A0U4BW16_HUMAN/tr|A0A024R1N1|A0A024R1N1_HUMAN		6.14	1		0	2	MASCOT		T
	R20211001974_UA,21154	K.LDPHLVLDQLR.C	1318.75	0.00028	3	1	26.98	0	0.126	0|0	sp|P35579|MYH9_HUMAN/sp|P35580|MYH10_HUMAN/tr|Q86XU5|Q86XU5_HUMAN/tr|A0A0U4BW16|A0A0U4BW16_HUMAN/tr|B4E3S1|B4E3S1_HUMAN/tr|A0A024R1N1|A0A024R1N1_HUMAN		5.21	0		0	2	MASCOT		T
	R20211001974_UA,25298	K.LDPHLVLDQLR.C	1318.75	-0.00068	3	1	30.65	0	0.0526	0|0	sp|P35579|MYH9_HUMAN/sp|P35580|MYH10_HUMAN/tr|Q86XU5|Q86XU5_HUMAN/tr|A0A0U4BW16|A0A0U4BW16_HUMAN/tr|B4E3S1|B4E3S1_HUMAN/tr|A0A024R1N1|A0A024R1N1_HUMAN		5.21	0		0	2	MASCOT		T
	R20211001974_UA,25320	K.LDPHLVLDQLR.C	1318.75	0.00219	2	1	33.81	0	0.024	0|0	sp|P35579|MYH9_HUMAN/sp|P35580|MYH10_HUMAN/tr|Q86XU5|Q86XU5_HUMAN/tr|A0A0U4BW16|A0A0U4BW16_HUMAN/tr|B4E3S1|B4E3S1_HUMAN/tr|A0A024R1N1|A0A024R1N1_HUMAN		5.21	0		0	2	MASCOT		T
	R20211001974_UA,18782	K.LEEEQIILEDQNCK.L	1760.84	-0.00288	2	1	60.15	0	6.57e-05	0|0	sp|P35579|MYH9_HUMAN/tr|Q86XU5|Q86XU5_HUMAN/tr|Q99529|Q99529_HUMAN/tr|A0A0U4BW16|A0A0U4BW16_HUMAN/tr|A0A024R1N1|A0A024R1N1_HUMAN		3.91	0		0	2	MASCOT		T
	R20211001974_UA,18806	K.LEEEQIILEDQNCK.L	1760.84	-0.00238	3	1	37.61	0	0.0113	0|0	sp|P35579|MYH9_HUMAN/tr|Q86XU5|Q86XU5_HUMAN/tr|Q99529|Q99529_HUMAN/tr|A0A0U4BW16|A0A0U4BW16_HUMAN/tr|A0A024R1N1|A0A024R1N1_HUMAN		3.91	0		0	2	MASCOT		T
	R20211001974_UA,5535	K.LEM*DLK.D	764.386	-0.00026	2	1	27.48	0	0.145	0|0	sp|P35579|MYH9_HUMAN/tr|A0A0U4BW16|A0A0U4BW16_HUMAN/tr|Q6ZNL4|Q6ZNL4_HUMAN/tr|A0A024R1N1|A0A024R1N1_HUMAN		4.37	0	15.994919 Oxidation (M)	0	2	MASCOT		T
	R20211001974_UA,18338	K.LKDVLLQVDDER.R	1442.78	0.00116	3	1	40.27	0	0.00734	0|0	sp|P35579|MYH9_HUMAN/tr|A0A0U4BW16|A0A0U4BW16_HUMAN/tr|Q6ZNL4|Q6ZNL4_HUMAN/tr|A0A024R1N1|A0A024R1N1_HUMAN		4.23	1		0	2	MASCOT		T
	R20211001974_UA,18350	K.LKDVLLQVDDER.R	1442.78	0.00278	2	1	86.36	0	1.76e-07	0|0	sp|P35579|MYH9_HUMAN/tr|A0A0U4BW16|A0A0U4BW16_HUMAN/tr|Q6ZNL4|Q6ZNL4_HUMAN/tr|A0A024R1N1|A0A024R1N1_HUMAN		4.23	1		0	2	MASCOT		T
	R20211001974_UA,15133	K.LKDVLLQVDDERR.N	1598.89	-0.00074	4	1	37.44	0	0.0116	0|0	sp|P35579|MYH9_HUMAN/tr|A0A0U4BW16|A0A0U4BW16_HUMAN/tr|Q6ZNL4|Q6ZNL4_HUMAN/tr|A0A024R1N1|A0A024R1N1_HUMAN		4.68	2		0	2	MASCOT		T
	R20211001974_UA,15138	K.LKDVLLQVDDERR.N	1598.89	-0.00073	3	1	31.34	0	0.0472	0|0	sp|P35579|MYH9_HUMAN/tr|A0A0U4BW16|A0A0U4BW16_HUMAN/tr|Q6ZNL4|Q6ZNL4_HUMAN/tr|A0A024R1N1|A0A024R1N1_HUMAN		4.68	2		0	2	MASCOT		T
	R20211001974_UA,2767	K.LKQVEDEK.N	988.531	0.00014	2	1	58.09	0	0.000166	0|0	sp|P35579|MYH9_HUMAN/tr|Q86XU5|Q86XU5_HUMAN/tr|A0A0U4BW16|A0A0U4BW16_HUMAN/tr|A0A024R1N1|A0A024R1N1_HUMAN		4.68	1		0	2	MASCOT		T
	R20211001974_UA,7537	K.LM*ATLR.N	720.407	-0.00041	2	1	34.86	0	0.0478	0|0	sp|P35579|MYH9_HUMAN/sp|P35580|MYH10_HUMAN/tr|Q86XU5|Q86XU5_HUMAN/tr|A0A0U4BW16|A0A0U4BW16_HUMAN/tr|B4E3S1|B4E3S1_HUMAN/tr|A0A024R1N1|A0A024R1N1_HUMAN		9.75	0	15.994919 Oxidation (M)	0	2	MASCOT		T
	R20211001974_UA,3699	K.LQEM*EGTVK.S	1050.51	0.00105	2	1	50.39	0	0.000708	0|0	sp|P35579|MYH9_HUMAN/tr|A0A0U4BW16|A0A0U4BW16_HUMAN/tr|Q6ZNL4|Q6ZNL4_HUMAN/tr|A0A024R1N1|A0A024R1N1_HUMAN		4.53	0	15.994919 Oxidation (M)	0	2	MASCOT		T
	R20211001974_UA,7960	K.LQEMEGTVK.S	1034.52	0.00094	2	1	35.81	0	0.025	0|0	sp|P35579|MYH9_HUMAN/tr|A0A0U4BW16|A0A0U4BW16_HUMAN/tr|Q6ZNL4|Q6ZNL4_HUMAN/tr|A0A024R1N1|A0A024R1N1_HUMAN		4.53	0		0	2	MASCOT		T
	R20211001974_UA,25789	K.LQQLFNHTM*FILEQEEYQR.E	2483.2	0.00109	3	1	66.92	0	1.51e-05	0|0	sp|P35749|MYH11_HUMAN/sp|P35579|MYH9_HUMAN/sp|P35580|MYH10_HUMAN/tr|Q86XU5|Q86XU5_HUMAN/tr|A0A024QZJ4|A0A024QZJ4_HUMAN/tr|A0A0U4BW16|A0A0U4BW16_HUMAN/tr|B4E3S1|B4E3S1_HUMAN/tr|A0A494C024|A0A494C024_HUMAN/tr|A0A024R1N1|A0A024R1N1_HUMAN/tr|B1PS43|B1PS43_HUMAN/tr|A0A024QZJ6|A0A024QZJ6_HUMAN		4.75	0	15.994919 Oxidation (M)	0	2	MASCOT		T
	R20211001974_UA,28306	K.LQVELDNVTGLLSQSDSK.S	1946.01	-0.00069	2	1	118.34	0	1.31e-10	0|0	sp|P35579|MYH9_HUMAN/tr|Q86XU5|Q86XU5_HUMAN/tr|A0A0U4BW16|A0A0U4BW16_HUMAN/tr|A0A024R1N1|A0A024R1N1_HUMAN		4.03	0		0	2	MASCOT		T
	R20211001974_UA,7860	K.LSLSTK.L	648.393	-0.00031	2	1	42.62	0	0.0024	0|0	sp|P35579|MYH9_HUMAN/tr|Q86XU5|Q86XU5_HUMAN/tr|A0A0U4BW16|A0A0U4BW16_HUMAN/tr|A0A024R1N1|A0A024R1N1_HUMAN		8.75	0		0	2	MASCOT		T
	R20211001974_UA,18713	K.LVWVPSDK.S	943.525	-0.00018	2	1	37.48	0	0.0152	0|0	sp|P35579|MYH9_HUMAN/tr|Q86XU5|Q86XU5_HUMAN/tr|A0A0U4BW16|A0A0U4BW16_HUMAN/tr|B4E3S1|B4E3S1_HUMAN/tr|B1AH99|B1AH99_HUMAN/tr|A0A024R1N1|A0A024R1N1_HUMAN/tr|Q5BKV1|Q5BKV1_HUMAN		5.84	0		0	2	MASCOT		T
	R20211001974_UA,16129	K.M*EDSVGCLETAEEVK.R	1712.74	0.00321	2	1	85.51	0	5.02e-08	0|0	sp|P35579|MYH9_HUMAN/tr|A0A0U4BW16|A0A0U4BW16_HUMAN/tr|A0A024R1N1|A0A024R1N1_HUMAN		3.91	0	15.994919 Oxidation (M)	0	2	MASCOT		T
	R20211001974_UA,13206	K.M*EDSVGCLETAEEVKR.K	1868.84	-0.00151	3	1	65.81	0	8.24e-06	0|0	sp|P35579|MYH9_HUMAN/tr|A0A0U4BW16|A0A0U4BW16_HUMAN/tr|A0A024R1N1|A0A024R1N1_HUMAN		4.25	1	15.994919 Oxidation (M)	0	2	MASCOT		T
	R20211001974_UA,25996	K.M*QQNIQELEEQLEEEESAR.Q ! -.M*QQNIQELEEQLEEEESAR.Q	2349.05	0.00231	3	1	75.99	0	8.31e-07	0|0	sp|P35579|MYH9_HUMAN/tr|Q86XU5|Q86XU5_HUMAN/tr|A0A0U4BW16|A0A0U4BW16_HUMAN/tr|A0A024R1N1|A0A024R1N1_HUMAN ! tr|Q99529|Q99529_HUMAN		3.83	0	15.994919 Oxidation (M)	0	2	MASCOT		T
	R20211001974_UA,26003	K.M*QQNIQELEEQLEEEESAR.Q ! -.M*QQNIQELEEQLEEEESAR.Q	2349.05	0.00196	2	1	110.68	0	2.82e-10	0|0	sp|P35579|MYH9_HUMAN/tr|Q86XU5|Q86XU5_HUMAN/tr|A0A0U4BW16|A0A0U4BW16_HUMAN/tr|A0A024R1N1|A0A024R1N1_HUMAN ! tr|Q99529|Q99529_HUMAN		3.83	0	15.994919 Oxidation (M)	0	2	MASCOT		T
	R20211001974_UA,14967	K.MEDSVGCLETAEEVKR.K	1852.84	-0.00118	3	1	71.85	0	2.39e-06	0|0	sp|P35579|MYH9_HUMAN/tr|A0A0U4BW16|A0A0U4BW16_HUMAN/tr|A0A024R1N1|A0A024R1N1_HUMAN		4.25	1		0	2	MASCOT		T
	R20211001974_UA,27132	K.MQQNIQELEEQLEEEESAR.Q ! -.MQQNIQELEEQLEEEESAR.Q	2333.06	0.00213	3	1	84.6	0	1.4e-07	0|0	sp|P35579|MYH9_HUMAN/tr|Q86XU5|Q86XU5_HUMAN/tr|A0A0U4BW16|A0A0U4BW16_HUMAN/tr|A0A024R1N1|A0A024R1N1_HUMAN ! tr|Q99529|Q99529_HUMAN		3.83	0		0	2	MASCOT		T
	R20211001974_UA,27138	K.MQQNIQELEEQLEEEESAR.Q ! -.MQQNIQELEEQLEEEESAR.Q	2333.06	0.00286	2	1	68.81	0	5.25e-06	0|0	sp|P35579|MYH9_HUMAN/tr|Q86XU5|Q86XU5_HUMAN/tr|A0A0U4BW16|A0A0U4BW16_HUMAN/tr|A0A024R1N1|A0A024R1N1_HUMAN ! tr|Q99529|Q99529_HUMAN		3.83	0		0	2	MASCOT		T
	R20211001974_UA,7822	K.NKHEAM*ITDLEER.L	1601.76	-0.00074	3	1	50.43	0	0.000541	0|0	sp|P35579|MYH9_HUMAN/tr|Q86XU5|Q86XU5_HUMAN/tr|Q99529|Q99529_HUMAN/tr|A0A0U4BW16|A0A0U4BW16_HUMAN/tr|A0A024R1N1|A0A024R1N1_HUMAN		4.83	1	15.994919 Oxidation (M)	0	2	MASCOT		T
	R20211001974_UA,8280	K.NKHEAM*ITDLEER.L	1601.76	-0.00095	3	1	40.65	0	0.00514	0|0	sp|P35579|MYH9_HUMAN/tr|Q86XU5|Q86XU5_HUMAN/tr|Q99529|Q99529_HUMAN/tr|A0A0U4BW16|A0A0U4BW16_HUMAN/tr|A0A024R1N1|A0A024R1N1_HUMAN		4.83	1	15.994919 Oxidation (M)	0	2	MASCOT		T
	R20211001974_UA,8308	K.NKHEAM*ITDLEER.L	1601.76	-0.00077	2	1	27.84	0	0.558	0|0	sp|P35579|MYH9_HUMAN/tr|Q86XU5|Q86XU5_HUMAN/tr|Q99529|Q99529_HUMAN/tr|A0A0U4BW16|A0A0U4BW16_HUMAN/tr|A0A024R1N1|A0A024R1N1_HUMAN		4.83	1	15.994919 Oxidation (M)	0	2	MASCOT		T
	R20211001974_UA,26543	K.NLPIYSEEIVEM*YK.G	1743.85	-0.00083	2	1	52.05	0	0.000822	0|0	sp|P35579|MYH9_HUMAN/tr|Q86XU5|Q86XU5_HUMAN/tr|A0A0U4BW16|A0A0U4BW16_HUMAN/tr|B4E3S1|B4E3S1_HUMAN/tr|A0A024R1N1|A0A024R1N1_HUMAN/tr|Q5BKV1|Q5BKV1_HUMAN		4.25	0	15.994919 Oxidation (M)	0	2	MASCOT		T
	R20211001974_UA,25746	K.NM*DPLNDNIATLLHQSSDK.F	2142.01	0.00084	3	1	69.76	0	1.47e-05	0|0	sp|P35579|MYH9_HUMAN/tr|Q86XU5|Q86XU5_HUMAN/tr|A0A0U4BW16|A0A0U4BW16_HUMAN/tr|B4E3S1|B4E3S1_HUMAN/tr|A0A024R1N1|A0A024R1N1_HUMAN		4.41	0	15.994919 Oxidation (M)	0	2	MASCOT		T
	R20211001974_UA,25825	K.NM*DPLNDNIATLLHQSSDK.F	2142.01	0.00503	2	1	36.55	0	0.0498	0|0	sp|P35579|MYH9_HUMAN/tr|Q86XU5|Q86XU5_HUMAN/tr|A0A0U4BW16|A0A0U4BW16_HUMAN/tr|B4E3S1|B4E3S1_HUMAN/tr|A0A024R1N1|A0A024R1N1_HUMAN		4.41	0	15.994919 Oxidation (M)	0	2	MASCOT		T
	R20211001974_UA,2532	K.NRDEAIK.Q	845.448	-0.00058	2	1	36.76	0	0.0227	0|0	sp|P35579|MYH9_HUMAN/tr|A0A0U4BW16|A0A0U4BW16_HUMAN/tr|Q6ZNL4|Q6ZNL4_HUMAN/tr|A0A024R1N1|A0A024R1N1_HUMAN		6.07	1		0	2	MASCOT		T
	R20211001974_UA,14358	K.QACVLM*IK.A	978.511	0.00015	2	1	36.93	0	0.0203	0|0	sp|P35579|MYH9_HUMAN/tr|Q86XU5|Q86XU5_HUMAN/tr|A0A0U4BW16|A0A0U4BW16_HUMAN/tr|B4E3S1|B4E3S1_HUMAN/tr|A0A024R1N1|A0A024R1N1_HUMAN		8.22	0	15.994919 Oxidation (M)	0	2	MASCOT		T
	R20211001974_UA,17507	K.QACVLMIK.A	962.516	-0.00439	2	1	53.12	0	0.000437	0|0	sp|P35579|MYH9_HUMAN/tr|Q86XU5|Q86XU5_HUMAN/tr|A0A0U4BW16|A0A0U4BW16_HUMAN/tr|B4E3S1|B4E3S1_HUMAN/tr|A0A024R1N1|A0A024R1N1_HUMAN		8.22	0		0	2	MASCOT		T
	R20211001974_UA,20071	K.QELEEICHDLEAR.V	1641.75	-0.00191	3	1	37.03	0	0.00868	0|0	sp|P35579|MYH9_HUMAN/tr|Q86XU5|Q86XU5_HUMAN/tr|A0A0U4BW16|A0A0U4BW16_HUMAN/tr|A0A024R1N1|A0A024R1N1_HUMAN		4.25	0		0	2	MASCOT		T
	R20211001974_UA,20096	K.QELEEICHDLEAR.V	1641.75	0.00489	2	1	66.74	0	7.87e-06	0|0	sp|P35579|MYH9_HUMAN/tr|Q86XU5|Q86XU5_HUMAN/tr|A0A0U4BW16|A0A0U4BW16_HUMAN/tr|A0A024R1N1|A0A024R1N1_HUMAN		4.25	0		0	2	MASCOT		T
	R20211001974_UA,9078	K.QIATLHAQVADM*K.K	1441.75	-0.00592	2	1	75.95	0	3.17e-06	0|0	sp|P35579|MYH9_HUMAN/tr|Q86XU5|Q86XU5_HUMAN/tr|A0A0U4BW16|A0A0U4BW16_HUMAN/tr|A0A024R1N1|A0A024R1N1_HUMAN		6.74	0	15.994919 Oxidation (M)	0	2	MASCOT		T
	R20211001974_UA,6355	K.QIATLHAQVADM*KK.K	1569.84	-0.00201	4	1	39.3	0	0.0101	0|0	sp|P35579|MYH9_HUMAN/tr|Q86XU5|Q86XU5_HUMAN/tr|A0A0U4BW16|A0A0U4BW16_HUMAN/tr|A0A024R1N1|A0A024R1N1_HUMAN		8.6	1	15.994919 Oxidation (M)	0	2	MASCOT		T
	R20211001974_UA,13321	K.QIATLHAQVADMK.K	1425.75	-0.0029	3	1	24.31	0	0.29	0|0	sp|P35579|MYH9_HUMAN/tr|Q86XU5|Q86XU5_HUMAN/tr|A0A0U4BW16|A0A0U4BW16_HUMAN/tr|A0A024R1N1|A0A024R1N1_HUMAN		6.74	0		0	2	MASCOT		T
	R20211001974_UA,3085	K.QLAAENR.L	801.421	-4e-05	2	1	50	0	0.000625	0|0	sp|P35579|MYH9_HUMAN/tr|Q86XU5|Q86XU5_HUMAN/tr|A0A0U4BW16|A0A0U4BW16_HUMAN/tr|B4E3S1|B4E3S1_HUMAN/tr|A0A024R1N1|A0A024R1N1_HUMAN		6	0		0	2	MASCOT		T
	R20211001974_UA,3402	K.QTLENER.G	889.437	0.0008	2	1	35.34	0	0.0343	0|0	sp|P35579|MYH9_HUMAN/tr|Q86XU5|Q86XU5_HUMAN/tr|A0A0U4BW16|A0A0U4BW16_HUMAN/tr|A0A024R1N1|A0A024R1N1_HUMAN		4.53	0		0	2	MASCOT		T
	R20211001974_UA,12302	K.QTLENERGELANEVK.V	1729.87	0.00075	2	1	66.16	0	6.17e-05	0|0	sp|P35579|MYH9_HUMAN/tr|Q86XU5|Q86XU5_HUMAN/tr|A0A0U4BW16|A0A0U4BW16_HUMAN/tr|A0A024R1N1|A0A024R1N1_HUMAN		4.49	1		0	2	MASCOT		T
	R20211001974_UA,2189	K.QVEDEK.N	747.352	0.00037	2	1	32.92	0	0.0297	0|0	sp|P35579|MYH9_HUMAN/tr|Q86XU5|Q86XU5_HUMAN/tr|A0A0U4BW16|A0A0U4BW16_HUMAN/tr|A0A024R1N1|A0A024R1N1_HUMAN		4.14	0		0	2	MASCOT		T
	R20211001974_UA,9478	K.REQEVNILK.K	1128.64	-0.00081	2	1	42.4	0	0.00486	0|0	sp|P35579|MYH9_HUMAN/tr|Q86XU5|Q86XU5_HUMAN/tr|A0A0U4BW16|A0A0U4BW16_HUMAN/tr|A0A024R1N1|A0A024R1N1_HUMAN		6.14	1		0	2	MASCOT		T
	R20211001974_UA,5412	K.RQLEEAEEEAQR.A	1487.71	0.00013	3	1	57.39	0	0.000119	0|0	sp|P35579|MYH9_HUMAN/tr|A0A0U4BW16|A0A0U4BW16_HUMAN/tr|Q6ZNL4|Q6ZNL4_HUMAN/tr|A0A024R1N1|A0A024R1N1_HUMAN		4.33	1		0	2	MASCOT		T
	R20211001974_UA,5418	K.RQLEEAEEEAQR.A	1487.71	0.00069	2	1	69.34	0	7.49e-06	0|0	sp|P35579|MYH9_HUMAN/tr|A0A0U4BW16|A0A0U4BW16_HUMAN/tr|Q6ZNL4|Q6ZNL4_HUMAN/tr|A0A024R1N1|A0A024R1N1_HUMAN		4.33	1		0	2	MASCOT		T
	R20211001974_UA,4660	K.SFVEK.V ! K.SFVEK.L ! R.SFVEK.H ! R.SFVEK.Q ! R.SFVEK.G	609.324	0.00135	1	1	23.58	0	1.17	0|0	sp|Q7Z406|MYH14_HUMAN/sp|P35579|MYH9_HUMAN/tr|Q86XU5|Q86XU5_HUMAN/tr|M0QY43|M0QY43_HUMAN/tr|B3KWH4|B3KWH4_HUMAN/tr|B4E3S1|B4E3S1_HUMAN/tr|A0A024R1N1|A0A024R1N1_HUMAN ! sp|P35749|MYH11_HUMAN/tr|A0A024QZJ4|A0A024QZJ4_HUMAN/tr|A0A0U4BW16|A0A0U4BW16_HUMAN/tr|A0A494C024|A0A494C024_HUMAN/tr|B1PS43|B1PS43_HUMAN/tr|A0A024QZJ6|A0A024QZJ6_HUMAN ! sp|O94955|RHBT3_HUMAN/tr|D6RC79|D6RC79_HUMAN/tr|A0A024RAM7|A…		5.72	0		0	2	MASCOT		T
	R20211001974_UA,24165	K.SM*EAEM*IQLQEELAAAER.A	2080.95	-0.0015	2	1	136.94	0	8.91e-13	0|0	sp|P35579|MYH9_HUMAN/tr|A0A0U4BW16|A0A0U4BW16_HUMAN/tr|Q6ZNL4|Q6ZNL4_HUMAN/tr|A0A024R1N1|A0A024R1N1_HUMAN		3.98	0	15.994919 Oxidation (M)	0	2	MASCOT		T
	R20211001974_UA,2984	K.SVHELEK.S	841.441	-0.00023	2	1	21.28	0	0.322	0|0	sp|P35579|MYH9_HUMAN/tr|A0A0U4BW16|A0A0U4BW16_HUMAN/tr|Q6ZNL4|Q6ZNL4_HUMAN/tr|A0A024R1N1|A0A024R1N1_HUMAN		5.38	0		0	2	MASCOT		T
	R20211001974_UA,21664	K.TDLLLEPYNK.Y	1205.64	-0.00192	2	1	48.68	0	0.00409	0|0	sp|P35579|MYH9_HUMAN/tr|Q86XU5|Q86XU5_HUMAN/tr|B4E3S1|B4E3S1_HUMAN/tr|A0A024R1N1|A0A024R1N1_HUMAN		4.37	0		0	2	MASCOT		T
	R20211001974_UA,22303	K.TDLLLEPYNK.Y	1205.64	0.00348	2	1	34.38	0	0.0349	0|0	sp|P35579|MYH9_HUMAN/tr|Q86XU5|Q86XU5_HUMAN/tr|B4E3S1|B4E3S1_HUMAN/tr|A0A024R1N1|A0A024R1N1_HUMAN		4.37	0		0	2	MASCOT		T
	R20211001974_UA,21616	K.TELEDTLDSTAAQQELR.S	1919.92	0.00029	3	1	82.25	0	4.04e-07	0|0	sp|P35579|MYH9_HUMAN/tr|Q86XU5|Q86XU5_HUMAN/tr|A0A0U4BW16|A0A0U4BW16_HUMAN/tr|A0A024R1N1|A0A024R1N1_HUMAN		3.83	0		0	2	MASCOT		T
	R20211001974_UA,21617	K.TELEDTLDSTAAQQELR.S	1919.92	-0.00019	2	1	154.88	0	2.19e-14	0|0	sp|P35579|MYH9_HUMAN/tr|Q86XU5|Q86XU5_HUMAN/tr|A0A0U4BW16|A0A0U4BW16_HUMAN/tr|A0A024R1N1|A0A024R1N1_HUMAN		3.83	0		0	2	MASCOT		T
	R20211001974_UA,3006	K.THEAQIQEM*R.Q	1258.58	-0.00046	2	1	38.04	0	0.00595	0|0	sp|P35579|MYH9_HUMAN/tr|Q86XU5|Q86XU5_HUMAN/tr|A0A0U4BW16|A0A0U4BW16_HUMAN/tr|A0A024R1N1|A0A024R1N1_HUMAN		5.37	0	15.994919 Oxidation (M)	0	2	MASCOT		T
	R20211001974_UA,3024	K.THEAQIQEM*R.Q	1258.58	0.00073	3	1	47.03	0	0.000745	0|0	sp|P35579|MYH9_HUMAN/tr|Q86XU5|Q86XU5_HUMAN/tr|A0A0U4BW16|A0A0U4BW16_HUMAN/tr|A0A024R1N1|A0A024R1N1_HUMAN		5.37	0	15.994919 Oxidation (M)	0	2	MASCOT		T
	R20211001974_UA,28139	K.TQLEELEDELQATEDAK.L ! R.TQLEELEDELQATEDAK.L	1961.92	-0.00298	3	1	97.61	0	9.29e-09	0|0	sp|P35749|MYH11_HUMAN/sp|P35579|MYH9_HUMAN/tr|A0A024QZJ4|A0A024QZJ4_HUMAN/tr|Q66K75|Q66K75_HUMAN/tr|O14729|O14729_HUMAN/tr|A0A0U4BW16|A0A0U4BW16_HUMAN/tr|Q6ZNL4|Q6ZNL4_HUMAN/tr|A0A024R1N1|A0A024R1N1_HUMAN/tr|B1PS43|B1PS43_HUMAN/tr|A0A024QZJ6|A0A024QZJ6_HUMAN/tr|O14794|O14794_HUMAN ! sp|P35580|MYH10_HUMAN		3.71	0		0	2	MASCOT		T
	R20211001974_UA,6873	K.VAAYDKLEK.T	1036.57	-0.00434	2	1	27.76	0	0.13	0|0	sp|P35579|MYH9_HUMAN/tr|A0A0U4BW16|A0A0U4BW16_HUMAN/tr|A0A024R1N1|A0A024R1N1_HUMAN		6.04	1		0	2	MASCOT		T
	R20211001974_UA,6907	K.VAAYDKLEK.T	1036.57	-0.00026	3	1	31.79	0	0.0465	0|0	sp|P35579|MYH9_HUMAN/tr|A0A0U4BW16|A0A0U4BW16_HUMAN/tr|A0A024R1N1|A0A024R1N1_HUMAN		6.04	1		0	2	MASCOT		T
	R20211001974_UA,17355	K.VEAQLQELQVK.F	1284.72	0.00021	2	1	54.48	0	0.000218	0|0	sp|P35579|MYH9_HUMAN/tr|Q86XU5|Q86XU5_HUMAN/tr|A0A0U4BW16|A0A0U4BW16_HUMAN/tr|A0A024R1N1|A0A024R1N1_HUMAN		4.53	0		0	2	MASCOT		T
	R20211001974_UA,24968	K.VEDM*AELTCLNEASVLHNLK.E ! K.VEDM*AELTCLNEASVLHNLK.D	2302.11	-0.01639	2	1	31.63	0	0.136	0|0	sp|P35579|MYH9_HUMAN/tr|Q86XU5|Q86XU5_HUMAN/tr|A0A0U4BW16|A0A0U4BW16_HUMAN/tr|B4E3S1|B4E3S1_HUMAN/tr|B1AH99|B1AH99_HUMAN/tr|A0A024R1N1|A0A024R1N1_HUMAN/tr|Q5BKV1|Q5BKV1_HUMAN ! sp|P35580|MYH10_HUMAN/tr|G1UI33|G1UI33_HUMAN/tr|E7ERA5|E7ERA5_HUMAN		4.4	0	15.994919 Oxidation (M)	0	2	MASCOT		T
	R20211001974_UA,24983	K.VEDM*AELTCLNEASVLHNLK.E ! K.VEDM*AELTCLNEASVLHNLK.D	2302.11	0.00279	3	1	87.48	0	1.22e-07	0|0	sp|P35579|MYH9_HUMAN/tr|Q86XU5|Q86XU5_HUMAN/tr|A0A0U4BW16|A0A0U4BW16_HUMAN/tr|B4E3S1|B4E3S1_HUMAN/tr|B1AH99|B1AH99_HUMAN/tr|A0A024R1N1|A0A024R1N1_HUMAN/tr|Q5BKV1|Q5BKV1_HUMAN ! sp|P35580|MYH10_HUMAN/tr|G1UI33|G1UI33_HUMAN/tr|E7ERA5|E7ERA5_HUMAN		4.4	0	15.994919 Oxidation (M)	0	2	MASCOT		T
	R20211001974_UA,27969	K.VEDMAELTCLNEASVLHNLK.E ! K.VEDMAELTCLNEASVLHNLK.D	2286.11	0.00252	3	1	64.91	0	5.68e-05	0|0	sp|P35579|MYH9_HUMAN/tr|Q86XU5|Q86XU5_HUMAN/tr|A0A0U4BW16|A0A0U4BW16_HUMAN/tr|B4E3S1|B4E3S1_HUMAN/tr|B1AH99|B1AH99_HUMAN/tr|A0A024R1N1|A0A024R1N1_HUMAN/tr|Q5BKV1|Q5BKV1_HUMAN ! sp|P35580|MYH10_HUMAN/tr|G1UI33|G1UI33_HUMAN/tr|E7ERA5|E7ERA5_HUMAN		4.4	0		0	2	MASCOT		T
	R20211001974_UA,21234	K.VIQYLAYVASSHK.S	1478.8	0.00047	3	1	47.26	0	0.0015	0|0	sp|P35579|MYH9_HUMAN/tr|Q86XU5|Q86XU5_HUMAN/tr|Q9UMJ0|Q9UMJ0_HUMAN/tr|B4E3S1|B4E3S1_HUMAN/tr|A0A024R1N1|A0A024R1N1_HUMAN/tr|Q5BKV1|Q5BKV1_HUMAN		8.48	0		0	2	MASCOT		T
	R20211001974_UA,11451	K.VKPLLQVSR.Q	1039.66	-0.00032	3	1	50.04	0	0.000101	0|0	sp|P35579|MYH9_HUMAN/tr|Q86XU5|Q86XU5_HUMAN/tr|A0A0U4BW16|A0A0U4BW16_HUMAN/tr|B4E3S1|B4E3S1_HUMAN/tr|A0A024R1N1|A0A024R1N1_HUMAN		11	0		0	2	MASCOT		T
	R20211001974_UA,7049	K.VLLQGK.G	657.429	-0.00042	2	1	24.97	0	0.21	0|0	sp|P35579|MYH9_HUMAN/tr|Q86XU5|Q86XU5_HUMAN/tr|A0A0U4BW16|A0A0U4BW16_HUMAN/tr|A0A024R1N1|A0A024R1N1_HUMAN		8.72	0		0	2	MASCOT		T
	R20211001974_UA,2414	K.VM*QEQGTHPK.F	1170.56	-0.00013	3	1	21.55	0	0.381	0|0	sp|P35579|MYH9_HUMAN/tr|Q86XU5|Q86XU5_HUMAN/tr|B4E3S1|B4E3S1_HUMAN/tr|A0A024R1N1|A0A024R1N1_HUMAN		6.72	0	15.994919 Oxidation (M)	0	2	MASCOT		T
	R20211001974_UA,2701	K.VNKDDIQK.M	959.516	-0.00088	3	1	21.2	0	0.867	0|0	sp|P35579|MYH9_HUMAN/tr|Q86XU5|Q86XU5_HUMAN/tr|A0A0U4BW16|A0A0U4BW16_HUMAN/tr|B4E3S1|B4E3S1_HUMAN/tr|B1AH99|B1AH99_HUMAN/tr|A0A024R1N1|A0A024R1N1_HUMAN/tr|Q5BKV1|Q5BKV1_HUMAN		5.93	1		0	2	MASCOT		T
	R20211001974_UA,25703	K.VSHLLGINVTDFTR.G	1571.85	-0.00093	3	1	65.89	0	2.13e-05	0|0	sp|P35579|MYH9_HUMAN/tr|Q86XU5|Q86XU5_HUMAN/tr|B4E3S1|B4E3S1_HUMAN/tr|A0A024R1N1|A0A024R1N1_HUMAN		6.71	0		0	2	MASCOT		T
	R20211001974_UA,1044	K.VTTEAK.M ! K.VTTEAK.L	648.356	0.00019	2	1	36.44	0	0.0541	0|0	sp|Q7Z406|MYH14_HUMAN ! sp|P35579|MYH9_HUMAN/tr|Q86XU5|Q86XU5_HUMAN/tr|Q99529|Q99529_HUMAN/tr|A0A0U4BW16|A0A0U4BW16_HUMAN/tr|A0A024R1N1|A0A024R1N1_HUMAN		5.97	0		0	2	MASCOT		T
	R20211001974_UA,1176	K.VTTEAK.M ! K.VTTEAK.L	648.356	0.00015	2	1	28.64	0	0.326	0|0	sp|Q7Z406|MYH14_HUMAN ! sp|P35579|MYH9_HUMAN/tr|Q86XU5|Q86XU5_HUMAN/tr|Q99529|Q99529_HUMAN/tr|A0A0U4BW16|A0A0U4BW16_HUMAN/tr|A0A024R1N1|A0A024R1N1_HUMAN		5.97	0		0	2	MASCOT		T
	R20211001974_UA,1306	K.VTTEAK.M ! K.VTTEAK.L	648.356	0.00019	2	1	33.94	0	0.0963	0|0	sp|Q7Z406|MYH14_HUMAN ! sp|P35579|MYH9_HUMAN/tr|Q86XU5|Q86XU5_HUMAN/tr|Q99529|Q99529_HUMAN/tr|A0A0U4BW16|A0A0U4BW16_HUMAN/tr|A0A024R1N1|A0A024R1N1_HUMAN		5.97	0		0	2	MASCOT		T
	R20211001974_UA,1435	K.VTTEAK.M ! K.VTTEAK.L	648.356	0.00015	2	1	28.41	0	0.344	0|0	sp|Q7Z406|MYH14_HUMAN ! sp|P35579|MYH9_HUMAN/tr|Q86XU5|Q86XU5_HUMAN/tr|Q99529|Q99529_HUMAN/tr|A0A0U4BW16|A0A0U4BW16_HUMAN/tr|A0A024R1N1|A0A024R1N1_HUMAN		5.97	0		0	2	MASCOT		T
	R20211001974_UA,1633	K.VTTEAK.M ! K.VTTEAK.L	648.356	-0.00017	2	1	28.96	0	0.303	0|0	sp|Q7Z406|MYH14_HUMAN ! sp|P35579|MYH9_HUMAN/tr|Q86XU5|Q86XU5_HUMAN/tr|Q99529|Q99529_HUMAN/tr|A0A0U4BW16|A0A0U4BW16_HUMAN/tr|A0A024R1N1|A0A024R1N1_HUMAN		5.97	0		0	2	MASCOT		T
	R20211001974_UA,2620	K.YAEER.W ! K.YAEER.N ! K.YAEER.D ! R.YAEER.D ! M.YAEER.G	667.305	-0.00058	2	1	26.59	0	0.357	0|0	sp|Q92759|TF2H4_HUMAN/tr|Q53HH3|Q53HH3_HUMAN/tr|B4DNU0|B4DNU0_HUMAN/tr|A0A1U9X7S4|A0A1U9X7S4_HUMAN ! sp|P22413|ENPP1_HUMAN/tr|B2RBY8|B2RBY8_HUMAN ! sp|P35579|MYH9_HUMAN/tr|A0A0U4BW16|A0A0U4BW16_HUMAN/tr|A0A024R1N1|A0A024R1N1_HUMAN/tr|Q2PS10|Q2PS10_HUMAN ! sp|P35580|MYH10_HUMAN ! tr|A0A126LB12|A0A126LB12_HUMAN		4.53	0		0	2	MASCOT		T
	R20211001974_UA,14792	R.AGVLAHLEEER.D	1223.64	-0.00048	3	1	40.07	0	0.00914	0|0	sp|P35579|MYH9_HUMAN/sp|P35580|MYH10_HUMAN/tr|Q86XU5|Q86XU5_HUMAN/tr|A0A0U4BW16|A0A0U4BW16_HUMAN/tr|B4E3S1|B4E3S1_HUMAN/tr|A0A024R1N1|A0A024R1N1_HUMAN		4.75	0		0	2	MASCOT		T
	R20211001974_UA,14795	R.AGVLAHLEEER.D	1223.64	0.0004	2	1	56.96	0	0.000187	0|0	sp|P35579|MYH9_HUMAN/sp|P35580|MYH10_HUMAN/tr|Q86XU5|Q86XU5_HUMAN/tr|A0A0U4BW16|A0A0U4BW16_HUMAN/tr|B4E3S1|B4E3S1_HUMAN/tr|A0A024R1N1|A0A024R1N1_HUMAN		4.75	0		0	2	MASCOT		T
	R20211001974_UA,7503	R.ALEQQVEEM*K.T	1220.58	-0.00096	2	1	36.69	0	0.0296	0|0	sp|P35579|MYH9_HUMAN/tr|A0A0U4BW16|A0A0U4BW16_HUMAN/tr|Q6ZNL4|Q6ZNL4_HUMAN/tr|A0A024R1N1|A0A024R1N1_HUMAN		4.25	0	15.994919 Oxidation (M)	0	2	MASCOT		T
	R20211001974_UA,13820	R.ALEQQVEEMK.T	1204.59	0.00132	2	1	48.95	0	0.000912	0|0	sp|P35579|MYH9_HUMAN/tr|A0A0U4BW16|A0A0U4BW16_HUMAN/tr|Q6ZNL4|Q6ZNL4_HUMAN/tr|A0A024R1N1|A0A024R1N1_HUMAN		4.25	0		0	2	MASCOT		T
	R20211001974_UA,7470	R.ASREEILAQAK.E	1215.67	-0.0012	2	1	25.78	0	0.492	0|0	sp|P35579|MYH9_HUMAN/tr|A0A0U4BW16|A0A0U4BW16_HUMAN/tr|Q6ZNL4|Q6ZNL4_HUMAN/tr|A0A024R1N1|A0A024R1N1_HUMAN		6.19	1		0	2	MASCOT		T
	R20211001974_UA,16468	R.DELADEIANSSGK.G	1348.62	0.00054	2	1	62.67	0	0.000172	0|0	sp|P35579|MYH9_HUMAN/tr|A0A0U4BW16|A0A0U4BW16_HUMAN/tr|Q6ZNL4|Q6ZNL4_HUMAN/tr|A0A024R1N1|A0A024R1N1_HUMAN		3.92	0		0	2	MASCOT		T
	R20211001974_UA,26499	R.DLGEELEALK.T	1116.58	-0.00048	2	1	43.27	0	0.00469	0|0	sp|P35749|MYH11_HUMAN/sp|P35579|MYH9_HUMAN/tr|Q86XU5|Q86XU5_HUMAN/tr|A0A024QZJ4|A0A024QZJ4_HUMAN/tr|A0A0U4BW16|A0A0U4BW16_HUMAN/tr|A0A024R1N1|A0A024R1N1_HUMAN/tr|B1PS43|B1PS43_HUMAN/tr|A0A024QZJ6|A0A024QZJ6_HUMAN/tr|Q7Z7R0|Q7Z7R0_HUMAN		4	0		0	2	MASCOT		T
	R20211001974_UA,2418	R.DRAEAEAR.E	917.443	0.00055	2	1	30.22	0	0.0498	0|0	sp|P35749|MYH11_HUMAN/sp|P35579|MYH9_HUMAN/sp|P35580|MYH10_HUMAN/tr|A0A024QZJ4|A0A024QZJ4_HUMAN/tr|Q68D89|Q68D89_HUMAN/tr|O14729|O14729_HUMAN/tr|A0A0U4BW16|A0A0U4BW16_HUMAN/tr|A0A024R1N1|A0A024R1N1_HUMAN/tr|Q2PS10|Q2PS10_HUMAN/tr|B1PS43|B1PS43_HUMAN/tr|A0A024QZJ6|A0A024QZJ6_HUMAN/tr|Q7Z7R0|Q7Z7R0_HUMAN/tr|O14794|O14794_HUMAN		4.68	1		0	2	MASCOT		T
	R20211001974_UA,2421	R.DRAEAEAR.E	917.443	-0.00064	3	1	29.21	0	0.0642	0|0	sp|P35749|MYH11_HUMAN/sp|P35579|MYH9_HUMAN/sp|P35580|MYH10_HUMAN/tr|A0A024QZJ4|A0A024QZJ4_HUMAN/tr|Q68D89|Q68D89_HUMAN/tr|O14729|O14729_HUMAN/tr|A0A0U4BW16|A0A0U4BW16_HUMAN/tr|A0A024R1N1|A0A024R1N1_HUMAN/tr|Q2PS10|Q2PS10_HUMAN/tr|B1PS43|B1PS43_HUMAN/tr|A0A024QZJ6|A0A024QZJ6_HUMAN/tr|Q7Z7R0|Q7Z7R0_HUMAN/tr|O14794|O14794_HUMAN		4.68	1		0	2	MASCOT		T
	R20211001974_UA,12413	R.EDQSILCTGESGAGK.T	1551.7	0.001	2	1	84.87	0	4.23e-07	0|0	sp|Q7Z406|MYH14_HUMAN/sp|P35749|MYH11_HUMAN/sp|P35579|MYH9_HUMAN/sp|P35580|MYH10_HUMAN/tr|Q86XU5|Q86XU5_HUMAN/tr|A0A2R8Y4C3|A0A2R8Y4C3_HUMAN/tr|A0A024QZJ4|A0A024QZJ4_HUMAN/tr|M0QY43|M0QY43_HUMAN/tr|A0A0U4BW16|A0A0U4BW16_HUMAN/tr|B4E3S1|B4E3S1_HUMAN/tr|A0A494C024|A0A494C024_HUMAN/tr|A0A024R1N1|A0A024R1N1_HUMAN/tr|B1PS43|B1PS43_HUMAN/tr|E7ERA5|E7ERA5_HUMAN/tr|Q5BKV1|Q5BKV1_HUMAN/tr|A0A024QZJ6|A0A02…		4.14	0		0	2	MASCOT		T
	R20211001974_UA,9174	R.EEILAQAK.E	901.499	-0.00086	2	1	33.76	0	0.0766	0|0	sp|P35579|MYH9_HUMAN/tr|A0A0U4BW16|A0A0U4BW16_HUMAN/tr|Q6ZNL4|Q6ZNL4_HUMAN/tr|A0A024R1N1|A0A024R1N1_HUMAN		4.53	0		0	2	MASCOT		T
	R20211001974_UA,3329	R.ELDDTR.A	748.347	-0.00064	2	1	38.18	0	0.00732	0|0	sp|P35579|MYH9_HUMAN/tr|A0A0U4BW16|A0A0U4BW16_HUMAN/tr|Q6ZNL4|Q6ZNL4_HUMAN/tr|A0A024R1N1|A0A024R1N1_HUMAN		4.03	0		0	2	MASCOT		T
	R20211001974_UA,7994	R.ELEDATETADAM*NR.E	1581.67	-5e-05	2	1	39.89	0	0.0109	0|0	sp|P35579|MYH9_HUMAN/tr|A0A0U4BW16|A0A0U4BW16_HUMAN/tr|Q6ZNL4|Q6ZNL4_HUMAN/tr|A0A024R1N1|A0A024R1N1_HUMAN		3.83	0	15.994919 Oxidation (M)	0	2	MASCOT		T
	R20211001974_UA,8048	R.ELEDATETADAM*NR.E	1581.67	0.00043	3	1	34.25	0	0.00524	0|0	sp|P35579|MYH9_HUMAN/tr|A0A0U4BW16|A0A0U4BW16_HUMAN/tr|Q6ZNL4|Q6ZNL4_HUMAN/tr|A0A024R1N1|A0A024R1N1_HUMAN		3.83	0	15.994919 Oxidation (M)	0	2	MASCOT		T
	R20211001974_UA,13020	R.ELEDATETADAMNR.E	1565.67	0.00123	2	1	79.39	0	8.51e-07	0|0	sp|P35579|MYH9_HUMAN/tr|A0A0U4BW16|A0A0U4BW16_HUMAN/tr|Q6ZNL4|Q6ZNL4_HUMAN/tr|A0A024R1N1|A0A024R1N1_HUMAN		3.83	0		0	2	MASCOT		T
	R20211001974_UA,28179	R.ELESQISELQEDLESER.A	2033.95	-0.00259	2	1	104.26	0	1.82e-09	0|0	sp|P35579|MYH9_HUMAN/tr|Q86XU5|Q86XU5_HUMAN/tr|Q99529|Q99529_HUMAN/tr|A0A0U4BW16|A0A0U4BW16_HUMAN/tr|A0A024R1N1|A0A024R1N1_HUMAN		3.77	0		0	2	MASCOT		T
	R20211001974_UA,28180	R.ELESQISELQEDLESER.A	2033.95	-0.00531	3	1	43.13	0	0.00247	0|0	sp|P35579|MYH9_HUMAN/tr|Q86XU5|Q86XU5_HUMAN/tr|Q99529|Q99529_HUMAN/tr|A0A0U4BW16|A0A0U4BW16_HUMAN/tr|A0A024R1N1|A0A024R1N1_HUMAN		3.77	0		0	2	MASCOT		T
	R20211001974_UA,7112	R.EM*EAELEDER.K	1266.52	0.00057	2	1	62.07	0	4.81e-06	0|0	sp|P35579|MYH9_HUMAN/tr|A0A0U4BW16|A0A0U4BW16_HUMAN/tr|Q6ZNL4|Q6ZNL4_HUMAN/tr|A0A024R1N1|A0A024R1N1_HUMAN		3.83	0	15.994919 Oxidation (M)	0	2	MASCOT		T
	R20211001974_UA,4239	R.EM*EAELEDERK.Q	1394.61	-0.0008	3	1	25.16	0	0.0829	0|0	sp|P35579|MYH9_HUMAN/tr|A0A0U4BW16|A0A0U4BW16_HUMAN/tr|Q6ZNL4|Q6ZNL4_HUMAN/tr|A0A024R1N1|A0A024R1N1_HUMAN		4.14	1	15.994919 Oxidation (M)	0	2	MASCOT		T
	R20211001974_UA,11722	R.EMEAELEDER.K	1250.52	-0.00105	2	1	59.11	0	1.23e-05	0|0	sp|P35579|MYH9_HUMAN/tr|A0A0U4BW16|A0A0U4BW16_HUMAN/tr|Q6ZNL4|Q6ZNL4_HUMAN/tr|A0A024R1N1|A0A024R1N1_HUMAN		3.83	0		0	2	MASCOT		T
	R20211001974_UA,8136	R.EMEAELEDERK.Q	1378.62	-0.00089	3	1	34.68	0	0.0139	0|0	sp|P35579|MYH9_HUMAN/tr|A0A0U4BW16|A0A0U4BW16_HUMAN/tr|Q6ZNL4|Q6ZNL4_HUMAN/tr|A0A024R1N1|A0A024R1N1_HUMAN		4.14	1		0	2	MASCOT		T
	R20211001974_UA,13239	R.EQEVNILK.K	972.536	-0.00092	2	1	20.4	0	0.847	0|0	sp|P35579|MYH9_HUMAN/tr|Q86XU5|Q86XU5_HUMAN/tr|A0A0U4BW16|A0A0U4BW16_HUMAN/tr|A0A024R1N1|A0A024R1N1_HUMAN		4.53	0		0	2	MASCOT		T
	R20211001974_UA,5637	R.EQLEEEEEAK.H	1233.55	0.00014	2	1	48.77	0	0.000349	0|0	sp|P35579|MYH9_HUMAN/tr|Q86XU5|Q86XU5_HUMAN/tr|A0A0U4BW16|A0A0U4BW16_HUMAN/tr|A0A024R1N1|A0A024R1N1_HUMAN		3.9	0		0	2	MASCOT		T
	R20211001974_UA,8283	R.EQLEEEEEAKHNLEK.Q	1854.87	-0.00147	4	1	34.55	0	0.0425	0|0	sp|P35579|MYH9_HUMAN/tr|Q86XU5|Q86XU5_HUMAN/tr|A0A0U4BW16|A0A0U4BW16_HUMAN/tr|A0A024R1N1|A0A024R1N1_HUMAN		4.35	1		0	2	MASCOT		T
	R20211001974_UA,8320	R.EQLEEEEEAKHNLEK.Q	1854.87	-0.00362	2	1	97.36	0	2.23e-08	0|0	sp|P35579|MYH9_HUMAN/tr|Q86XU5|Q86XU5_HUMAN/tr|A0A0U4BW16|A0A0U4BW16_HUMAN/tr|A0A024R1N1|A0A024R1N1_HUMAN		4.35	1		0	2	MASCOT		T
	R20211001974_UA,3472	R.EVSSLK.N	662.372	0.00055	2	1	39.61	0	0.0101	0|0	sp|P35579|MYH9_HUMAN/tr|A0A0U4BW16|A0A0U4BW16_HUMAN/tr|Q6ZNL4|Q6ZNL4_HUMAN/tr|A0A024R1N1|A0A024R1N1_HUMAN		6.1	0		0	2	MASCOT		T
	R20211001974_UA,14862	R.FLSNGHVTIPGQQDK.D	1640.84	-0.00046	3	1	23.87	0	0.446	0|0	sp|P35579|MYH9_HUMAN/tr|Q86XU5|Q86XU5_HUMAN/tr|B4E3S1|B4E3S1_HUMAN/tr|A0A024R1N1|A0A024R1N1_HUMAN		6.74	0		0	2	MASCOT		T
	R20211001974_UA,24816	R.GDLPFVVPR.R	999.562	0.00038	2	1	36.18	0	0.0147	0|0	sp|P35579|MYH9_HUMAN/tr|A0A0U4BW16|A0A0U4BW16_HUMAN/tr|Q6ZNL4|Q6ZNL4_HUMAN/tr|A0A024R1N1|A0A024R1N1_HUMAN		5.84	0		0	2	MASCOT		T
	R20211001974_UA,6289	R.GELANEVK.V	859.452	-0.00038	2	1	23.86	0	0.851	0|0	sp|P35579|MYH9_HUMAN/tr|Q86XU5|Q86XU5_HUMAN/tr|A0A0U4BW16|A0A0U4BW16_HUMAN/tr|A0A024R1N1|A0A024R1N1_HUMAN		4.53	0		0	2	MASCOT		T
	R20211001974_UA,7416	R.GILTPR.I ! R.GLLTPR.A ! -.GLLTPR.A	656.409	-0.0009	2	1	20.6	0	0.243	0|0	sp|P35579|MYH9_HUMAN/tr|Q86XU5|Q86XU5_HUMAN/tr|B4E3S1|B4E3S1_HUMAN/tr|A0A024R1N1|A0A024R1N1_HUMAN ! sp|O75525|KHDR3_HUMAN/tr|H0YAQ1|H0YAQ1_HUMAN/tr|E5RJZ9|E5RJZ9_HUMAN/tr|H0YAQ3|H0YAQ3_HUMAN ! tr|A4FU97|A4FU97_HUMAN/tr|A4FU96|A4FU96_HUMAN/tr|Q4JCQ2|Q4JCQ2_HUMAN		9.75	0		0	2	MASCOT		T
	R20211001974_UA,10146	R.GILTPR.I ! R.GLLTPR.A ! -.GLLTPR.A	656.409	-0.00035	2	1	22.86	0	0.144	0|0	sp|P35579|MYH9_HUMAN/tr|Q86XU5|Q86XU5_HUMAN/tr|B4E3S1|B4E3S1_HUMAN/tr|A0A024R1N1|A0A024R1N1_HUMAN ! sp|O75525|KHDR3_HUMAN/tr|H0YAQ1|H0YAQ1_HUMAN/tr|E5RJZ9|E5RJZ9_HUMAN/tr|H0YAQ3|H0YAQ3_HUMAN ! tr|A4FU97|A4FU97_HUMAN/tr|A4FU96|A4FU96_HUMAN/tr|Q4JCQ2|Q4JCQ2_HUMAN		9.75	0		0	2	MASCOT		T
	R20211001974_UA,15416	R.HEM*PPHIYAITDTAYR.S	1930.91	-0.002	3	1	53.67	0	0.00196	0|0	sp|P35579|MYH9_HUMAN/tr|Q86XU5|Q86XU5_HUMAN/tr|B4E3S1|B4E3S1_HUMAN/tr|A0A024R1N1|A0A024R1N1_HUMAN/tr|Q5BKV1|Q5BKV1_HUMAN		5.99	0	15.994919 Oxidation (M)	0	2	MASCOT		T
	R20211001974_UA,19343	R.IAEFTTNLTEEEEK.S	1653.79	0.00199	2	1	111.46	0	5.95e-10	0|0	sp|P35579|MYH9_HUMAN/tr|Q86XU5|Q86XU5_HUMAN/tr|Q99529|Q99529_HUMAN/tr|A0A0U4BW16|A0A0U4BW16_HUMAN/tr|A0A024R1N1|A0A024R1N1_HUMAN		3.98	0		0	2	MASCOT		T
	R20211001974_UA,25637	R.IAQLEEELEEEQGNTELINDR.L	2472.17	0.00208	3	1	89.83	0	1.37e-07	0|0	sp|P35579|MYH9_HUMAN/tr|A0A0U4BW16|A0A0U4BW16_HUMAN/tr|Q6ZNL4|Q6ZNL4_HUMAN/tr|A0A024R1N1|A0A024R1N1_HUMAN		3.72	0		0	2	MASCOT		T
	R20211001974_UA,25639	R.IAQLEEELEEEQGNTELINDR.L	2472.17	-0.00306	2	1	111.1	0	1.05e-09	0|0	sp|P35579|MYH9_HUMAN/tr|A0A0U4BW16|A0A0U4BW16_HUMAN/tr|Q6ZNL4|Q6ZNL4_HUMAN/tr|A0A024R1N1|A0A024R1N1_HUMAN		3.72	0		0	2	MASCOT		T
	R20211001974_UA,20763	R.IM*GIPEEEQM*GLLR.V	1647.81	0.00134	2	1	25.05	0	0.367	0|0	sp|P35579|MYH9_HUMAN/tr|Q86XU5|Q86XU5_HUMAN/tr|B4E3S1|B4E3S1_HUMAN/tr|A0A024R1N1|A0A024R1N1_HUMAN		4.25	0	15.994919 Oxidation (M)	0	2	MASCOT		T
	R20211001974_UA,24740	R.IMGIPEEEQM*GLLR.V	1631.81	0.00278	2	1	25.03	0	0.75	0|0	sp|P35579|MYH9_HUMAN/tr|Q86XU5|Q86XU5_HUMAN/tr|B4E3S1|B4E3S1_HUMAN/tr|A0A024R1N1|A0A024R1N1_HUMAN		4.25	0	15.994919 Oxidation (M)	0	2	MASCOT		T
	R20211001974_UA,11550	R.KEEELQAALAR.A ! K.KEEELQAALAR.L ! K.KEEELQAALAR.V	1257.68	-0.00033	3	1	60.58	0	7.78e-05	0|0	sp|Q7Z406|MYH14_HUMAN/tr|A0A0C4DFM8|A0A0C4DFM8_HUMAN ! sp|P35749|MYH11_HUMAN/tr|A0A024QZJ4|A0A024QZJ4_HUMAN/tr|B1PS43|B1PS43_HUMAN/tr|A0A024QZJ6|A0A024QZJ6_HUMAN/tr|Q7Z7R0|Q7Z7R0_HUMAN ! sp|P35579|MYH9_HUMAN/tr|Q86XU5|Q86XU5_HUMAN/tr|Q99529|Q99529_HUMAN/tr|A0A0U4BW16|A0A0U4BW16_HUMAN/tr|A0A024R1N1|A0A024R1N1_HUMAN		4.79	1		0	2	MASCOT		T
	R20211001974_UA,11641	R.KEEELQAALAR.A ! K.KEEELQAALAR.L ! K.KEEELQAALAR.V	1257.68	-0.00046	2	1	66.48	0	2e-05	0|0	sp|Q7Z406|MYH14_HUMAN/tr|A0A0C4DFM8|A0A0C4DFM8_HUMAN ! sp|P35749|MYH11_HUMAN/tr|A0A024QZJ4|A0A024QZJ4_HUMAN/tr|B1PS43|B1PS43_HUMAN/tr|A0A024QZJ6|A0A024QZJ6_HUMAN/tr|Q7Z7R0|Q7Z7R0_HUMAN ! sp|P35579|MYH9_HUMAN/tr|Q86XU5|Q86XU5_HUMAN/tr|Q99529|Q99529_HUMAN/tr|A0A0U4BW16|A0A0U4BW16_HUMAN/tr|A0A024R1N1|A0A024R1N1_HUMAN		4.79	1		0	2	MASCOT		T
	R20211001974_UA,14460	R.KFDQLLAEEK.A ! R.KFDQLLAEEK.N ! K.KFDQLLAEEK.T ! K.KFDQLLAEEK.S	1220.65	-0.00129	2	1	75.22	0	2.72e-06	0|0	sp|Q7Z406|MYH14_HUMAN/tr|A0A0C4DFM8|A0A0C4DFM8_HUMAN/tr|B4E177|B4E177_HUMAN/tr|A1L2Z2|A1L2Z2_HUMAN ! sp|P35749|MYH11_HUMAN/tr|A0A024QZJ4|A0A024QZJ4_HUMAN/tr|Q68D89|Q68D89_HUMAN/tr|O14729|O14729_HUMAN/tr|B1PS43|B1PS43_HUMAN/tr|A0A024QZJ6|A0A024QZJ6_HUMAN/tr|Q7Z7R0|Q7Z7R0_HUMAN/tr|O14794|O14794_HUMAN ! sp|P35579|MYH9_HUMAN/tr|A0A0U4BW16|A0A0U4BW16_HUMAN/tr|A0A024R1N1|A0A024R1N1_HUMAN ! sp|P35580|MY…		4.68	1		0	2	MASCOT		T
	R20211001974_UA,14461	R.KFDQLLAEEK.A ! R.KFDQLLAEEK.N ! K.KFDQLLAEEK.T ! K.KFDQLLAEEK.S	1220.65	9e-05	3	1	36.63	0	0.0198	0|0	sp|Q7Z406|MYH14_HUMAN/tr|A0A0C4DFM8|A0A0C4DFM8_HUMAN/tr|B4E177|B4E177_HUMAN/tr|A1L2Z2|A1L2Z2_HUMAN ! sp|P35749|MYH11_HUMAN/tr|A0A024QZJ4|A0A024QZJ4_HUMAN/tr|Q68D89|Q68D89_HUMAN/tr|O14729|O14729_HUMAN/tr|B1PS43|B1PS43_HUMAN/tr|A0A024QZJ6|A0A024QZJ6_HUMAN/tr|Q7Z7R0|Q7Z7R0_HUMAN/tr|O14794|O14794_HUMAN ! sp|P35579|MYH9_HUMAN/tr|A0A0U4BW16|A0A0U4BW16_HUMAN/tr|A0A024R1N1|A0A024R1N1_HUMAN ! sp|P35580|MY…		4.68	1		0	2	MASCOT		T
	R20211001974_UA,2753	R.KGAGDGSDEEVDGK.A	1363.6	0.00305	3	1	59.8	0	5.55e-05	0|0	sp|P35579|MYH9_HUMAN/tr|A0A0U4BW16|A0A0U4BW16_HUMAN/tr|Q6ZNL4|Q6ZNL4_HUMAN/tr|A0A024R1N1|A0A024R1N1_HUMAN		4.11	1		0	2	MASCOT		T
	R20211001974_UA,2761	R.KGAGDGSDEEVDGK.A	1363.6	-0.00093	2	1	48.53	0	0.00108	0|0	sp|P35579|MYH9_HUMAN/tr|A0A0U4BW16|A0A0U4BW16_HUMAN/tr|Q6ZNL4|Q6ZNL4_HUMAN/tr|A0A024R1N1|A0A024R1N1_HUMAN		4.11	1		0	2	MASCOT		T
	R20211001974_UA,2923	R.KKLEM*DLK.D	1020.58	-0.00064	3	1	24.35	0	0.266	0|0	sp|P35579|MYH9_HUMAN/tr|A0A0U4BW16|A0A0U4BW16_HUMAN/tr|Q6ZNL4|Q6ZNL4_HUMAN/tr|A0A024R1N1|A0A024R1N1_HUMAN		8.5	2	15.994919 Oxidation (M)	0	2	MASCOT		T
	R20211001974_UA,11092	R.KKVEAQLQELQVK.F	1540.91	-0.00167	3	1	41.12	0	0.00229	0|0	sp|P35579|MYH9_HUMAN/tr|Q86XU5|Q86XU5_HUMAN/tr|A0A0U4BW16|A0A0U4BW16_HUMAN/tr|A0A024R1N1|A0A024R1N1_HUMAN		8.5	2		0	2	MASCOT		T
	R20211001974_UA,11130	R.KKVEAQLQELQVK.F	1540.91	-0.00104	2	1	79.98	0	2.97e-07	0|0	sp|P35579|MYH9_HUMAN/tr|Q86XU5|Q86XU5_HUMAN/tr|A0A0U4BW16|A0A0U4BW16_HUMAN/tr|A0A024R1N1|A0A024R1N1_HUMAN		8.5	2		0	2	MASCOT		T
	R20211001974_UA,11148	R.KKVEAQLQELQVK.F	1540.91	-0.00029	4	1	35.41	0	0.00852	0|0	sp|P35579|MYH9_HUMAN/tr|Q86XU5|Q86XU5_HUMAN/tr|A0A0U4BW16|A0A0U4BW16_HUMAN/tr|A0A024R1N1|A0A024R1N1_HUMAN		8.5	2		0	2	MASCOT		T
	R20211001974_UA,28830	R.KLEGDSTDLSDQIAELQAQIAELK.M	2615.34	0.00092	3	1	103.86	0	3.47e-09	0|0	sp|P35579|MYH9_HUMAN/tr|Q86XU5|Q86XU5_HUMAN/tr|Q99529|Q99529_HUMAN/tr|A0A0U4BW16|A0A0U4BW16_HUMAN/tr|A0A024R1N1|A0A024R1N1_HUMAN		4.02	1		0	2	MASCOT		T
	R20211001974_UA,3911	R.KLLEDR.L ! K.KLLEDR.I	773.452	-0.00023	2	1	41.97	0	0.0261	0|0	sp|Q7Z406|MYH14_HUMAN/tr|A0A0C4DFM8|A0A0C4DFM8_HUMAN ! sp|P35579|MYH9_HUMAN/tr|Q86XU5|Q86XU5_HUMAN/tr|Q99529|Q99529_HUMAN/tr|A0A0U4BW16|A0A0U4BW16_HUMAN/tr|A0A024R1N1|A0A024R1N1_HUMAN		6.07	1		0	2	MASCOT		T
	R20211001974_UA,13186	R.LEVNLQAM*K.A	1061.57	-0.00499	2	1	38.55	0	0.0736	0|0	sp|P35579|MYH9_HUMAN/tr|A0A0U4BW16|A0A0U4BW16_HUMAN/tr|Q6ZNL4|Q6ZNL4_HUMAN/tr|A0A024R1N1|A0A024R1N1_HUMAN		6	0	15.994919 Oxidation (M)	0	2	MASCOT		T
	R20211001974_UA,19575	R.LEVNLQAMK.A	1045.57	-0.00215	2	1	50.68	0	0.00094	0|0	sp|P35579|MYH9_HUMAN/tr|A0A0U4BW16|A0A0U4BW16_HUMAN/tr|Q6ZNL4|Q6ZNL4_HUMAN/tr|A0A024R1N1|A0A024R1N1_HUMAN		6	0		0	2	MASCOT		T
	R20211001974_UA,28127	R.LQQELDDLLVDLDHQR.Q	1949.99	-0.0045	3	1	33.82	0	0.0315	0|0	sp|P35579|MYH9_HUMAN/tr|A0A0U4BW16|A0A0U4BW16_HUMAN/tr|A0A024R1N1|A0A024R1N1_HUMAN		4.03	0		0	2	MASCOT		T
	R20211001974_UA,17045	R.LTEM*ETLQSQLM*AEK.L	1783.85	0.00261	2	1	55.59	0	0.000165	0|0	sp|P35579|MYH9_HUMAN/tr|Q86XU5|Q86XU5_HUMAN/tr|A0A0U4BW16|A0A0U4BW16_HUMAN/tr|B4E3S1|B4E3S1_HUMAN/tr|A0A024R1N1|A0A024R1N1_HUMAN		4.25	0	15.994919 Oxidation (M)	0	2	MASCOT		T
	R20211001974_UA,23331	R.LTEMETLQSQLM*AEK.L	1767.85	-0.00197	3	1	21.7	0	0.483	0|0	sp|P35579|MYH9_HUMAN/tr|Q86XU5|Q86XU5_HUMAN/tr|A0A0U4BW16|A0A0U4BW16_HUMAN/tr|B4E3S1|B4E3S1_HUMAN/tr|A0A024R1N1|A0A024R1N1_HUMAN		4.25	0	15.994919 Oxidation (M)	0	2	MASCOT		T
	R20211001974_UA,2868	R.NAEQYKDQADK.A	1309.6	-0.00107	2	1	68.07	0	1.68e-05	0|0	sp|P35579|MYH9_HUMAN/tr|A0A0U4BW16|A0A0U4BW16_HUMAN/tr|Q6ZNL4|Q6ZNL4_HUMAN/tr|A0A024R1N1|A0A024R1N1_HUMAN		4.56	1		0	2	MASCOT		T
	R20211001974_UA,2880	R.NAEQYKDQADK.A	1309.6	-0.0007	3	1	31.84	0	0.0282	0|0	sp|P35579|MYH9_HUMAN/tr|A0A0U4BW16|A0A0U4BW16_HUMAN/tr|Q6ZNL4|Q6ZNL4_HUMAN/tr|A0A024R1N1|A0A024R1N1_HUMAN		4.56	1		0	2	MASCOT		T
	R20211001974_UA,7034	R.NCAAYLK.L	839.408	-0.00097	2	1	40.21	0	0.00393	0|0	sp|Q7Z406|MYH14_HUMAN/sp|P35749|MYH11_HUMAN/sp|P35579|MYH9_HUMAN/sp|P35580|MYH10_HUMAN/tr|Q86XU5|Q86XU5_HUMAN/tr|A0A024QZJ4|A0A024QZJ4_HUMAN/tr|M0QY43|M0QY43_HUMAN/tr|B3KWH4|B3KWH4_HUMAN/tr|A0A0U4BW16|A0A0U4BW16_HUMAN/tr|B4E3S1|B4E3S1_HUMAN/tr|A0A024R1N1|A0A024R1N1_HUMAN/tr|B1PS43|B1PS43_HUMAN/tr|A0A024QZJ6|A0A024QZJ6_HUMAN		8.2	0		0	2	MASCOT		T
	R20211001974_UA,2905	R.NTDQASM*PDNTAAQK.V	1607.7	-0.00067	2	1	99.77	0	2.25e-09	0|0	sp|P35749|MYH11_HUMAN/sp|P35579|MYH9_HUMAN/tr|Q86XU5|Q86XU5_HUMAN/tr|A0A024QZJ4|A0A024QZJ4_HUMAN/tr|A0A0U4BW16|A0A0U4BW16_HUMAN/tr|B4E3S1|B4E3S1_HUMAN/tr|A0A494C024|A0A494C024_HUMAN/tr|A0A024R1N1|A0A024R1N1_HUMAN/tr|B1PS43|B1PS43_HUMAN/tr|A0A024QZJ6|A0A024QZJ6_HUMAN		4.21	0	15.994919 Oxidation (M)	0	2	MASCOT		T
	R20211001974_UA,7751	R.NTNPNFVR.C	961.485	0.00025	2	1	44.98	0	0.00282	0|0	sp|P35579|MYH9_HUMAN/sp|P35580|MYH10_HUMAN/tr|Q86XU5|Q86XU5_HUMAN/tr|A0A0U4BW16|A0A0U4BW16_HUMAN/tr|B4E3S1|B4E3S1_HUMAN/tr|A0A024R1N1|A0A024R1N1_HUMAN		9.75	0		0	2	MASCOT		T
	R20211001974_UA,13456	R.QAQQERDELADEIANSSGK.G	2088.98	-0.00146	3	1	24.45	0	0.193	0|0	sp|P35579|MYH9_HUMAN/tr|A0A0U4BW16|A0A0U4BW16_HUMAN/tr|Q6ZNL4|Q6ZNL4_HUMAN/tr|A0A024R1N1|A0A024R1N1_HUMAN		4.18	1		0	2	MASCOT		T
	R20211001974_UA,14592	R.QAQQERDELADEIANSSGK.G	2088.98	-0.00317	3	1	46.91	0	0.00107	0|0	sp|P35579|MYH9_HUMAN/tr|A0A0U4BW16|A0A0U4BW16_HUMAN/tr|Q6ZNL4|Q6ZNL4_HUMAN/tr|A0A024R1N1|A0A024R1N1_HUMAN		4.18	1		0	2	MASCOT		T
	R20211001974_UA,14619	R.QAQQERDELADEIANSSGK.G	2088.98	6e-05	2	1	68.65	0	7.22e-06	0|0	sp|P35579|MYH9_HUMAN/tr|A0A0U4BW16|A0A0U4BW16_HUMAN/tr|Q6ZNL4|Q6ZNL4_HUMAN/tr|A0A024R1N1|A0A024R1N1_HUMAN		4.18	1		0	2	MASCOT		T
	R20211001974_UA,2416	R.QEEEM*M*AK.E	1027.41	-6e-05	2	1	38.07	0	0.000756	0|0	sp|P35579|MYH9_HUMAN/tr|Q86XU5|Q86XU5_HUMAN/tr|A0A0U4BW16|A0A0U4BW16_HUMAN/tr|B4E3S1|B4E3S1_HUMAN/tr|A0A024R1N1|A0A024R1N1_HUMAN		4.25	0	15.994919 Oxidation (M)	0	2	MASCOT		T
	R20211001974_UA,5203	R.QGFPNR.I ! R.QGFPNR.V ! R.QGFPNR.L	718.363	-0.00029	2	1	30.43	0	0.0852	0|0	sp|Q7Z406|MYH14_HUMAN/sp|P35749|MYH11_HUMAN/sp|P35580|MYH10_HUMAN/tr|A0A024QZJ4|A0A024QZJ4_HUMAN/tr|M0QY43|M0QY43_HUMAN/tr|B3KWH4|B3KWH4_HUMAN/tr|B1PS43|B1PS43_HUMAN/tr|A0A024QZJ6|A0A024QZJ6_HUMAN ! sp|P35579|MYH9_HUMAN/tr|Q86XU5|Q86XU5_HUMAN/tr|A0A0U4BW16|A0A0U4BW16_HUMAN/tr|B4E3S1|B4E3S1_HUMAN/tr|A0A024R1N1|A0A024R1N1_HUMAN ! sp|A7E2Y1|MYH7B_HUMAN/tr|A0A6E1W127|A0A6E1W127_HUMAN		9.75	0		0	2	MASCOT		T
	R20211001974_UA,6742	R.QLEEAEEEAQR.A	1331.61	-0.00081	2	1	55.16	0	0.000395	0|0	sp|P35579|MYH9_HUMAN/tr|A0A0U4BW16|A0A0U4BW16_HUMAN/tr|Q6ZNL4|Q6ZNL4_HUMAN/tr|A0A024R1N1|A0A024R1N1_HUMAN		3.98	0		0	2	MASCOT		T
	R20211001974_UA,28767	R.QLLQANPILEAFGNAK.T ! K.QLLQANPILEAFGNAK.T	1726.95	-0.00156	2	1	94.06	0	2.41e-08	0|0	sp|Q7Z406|MYH14_HUMAN/sp|P35579|MYH9_HUMAN/tr|Q86XU5|Q86XU5_HUMAN/tr|A0A2R8Y4C3|A0A2R8Y4C3_HUMAN/tr|M0QY43|M0QY43_HUMAN/tr|B4E3S1|B4E3S1_HUMAN/tr|A0A024R1N1|A0A024R1N1_HUMAN ! sp|P35749|MYH11_HUMAN/tr|A0A024QZJ4|A0A024QZJ4_HUMAN/tr|A0A0U4BW16|A0A0U4BW16_HUMAN/tr|A0A494C024|A0A494C024_HUMAN/tr|B1PS43|B1PS43_HUMAN/tr|A0A024QZJ6|A0A024QZJ6_HUMAN		6	0		0	2	MASCOT		T
	R20211001974_UA,28772	R.QLLQANPILEAFGNAK.T ! K.QLLQANPILEAFGNAK.T	1726.95	-0.00209	3	1	51.39	0	0.000463	0|0	sp|Q7Z406|MYH14_HUMAN/sp|P35579|MYH9_HUMAN/tr|Q86XU5|Q86XU5_HUMAN/tr|A0A2R8Y4C3|A0A2R8Y4C3_HUMAN/tr|M0QY43|M0QY43_HUMAN/tr|B4E3S1|B4E3S1_HUMAN/tr|A0A024R1N1|A0A024R1N1_HUMAN ! sp|P35749|MYH11_HUMAN/tr|A0A024QZJ4|A0A024QZJ4_HUMAN/tr|A0A0U4BW16|A0A0U4BW16_HUMAN/tr|A0A494C024|A0A494C024_HUMAN/tr|B1PS43|B1PS43_HUMAN/tr|A0A024QZJ6|A0A024QZJ6_HUMAN		6	0		0	2	MASCOT		T
	R20211001974_UA,29818	R.QLLQANPILEAFGNAK.T ! K.QLLQANPILEAFGNAK.T	1726.95	-0.00118	2	1	67.85	0	1.03e-05	0|0	sp|Q7Z406|MYH14_HUMAN/sp|P35579|MYH9_HUMAN/tr|Q86XU5|Q86XU5_HUMAN/tr|A0A2R8Y4C3|A0A2R8Y4C3_HUMAN/tr|M0QY43|M0QY43_HUMAN/tr|B4E3S1|B4E3S1_HUMAN/tr|A0A024R1N1|A0A024R1N1_HUMAN ! sp|P35749|MYH11_HUMAN/tr|A0A024QZJ4|A0A024QZJ4_HUMAN/tr|A0A0U4BW16|A0A0U4BW16_HUMAN/tr|A0A494C024|A0A494C024_HUMAN/tr|B1PS43|B1PS43_HUMAN/tr|A0A024QZJ6|A0A024QZJ6_HUMAN		6	0		0	2	MASCOT		T
	R20211001974_UA,19966	R.RGDLPFVVPR.R	1155.66	-0.00021	3	1	51.21	0	0.000376	0|0	sp|P35579|MYH9_HUMAN/tr|A0A0U4BW16|A0A0U4BW16_HUMAN/tr|Q6ZNL4|Q6ZNL4_HUMAN/tr|A0A024R1N1|A0A024R1N1_HUMAN		9.6	1		0	2	MASCOT		T
	R20211001974_UA,19985	R.RGDLPFVVPR.R	1155.66	-0.00015	2	1	41.84	0	0.00325	0|0	sp|P35579|MYH9_HUMAN/tr|A0A0U4BW16|A0A0U4BW16_HUMAN/tr|Q6ZNL4|Q6ZNL4_HUMAN/tr|A0A024R1N1|A0A024R1N1_HUMAN		9.6	1		0	2	MASCOT		T
	R20211001974_UA,3758	R.TEM*EDLM*SSK.D	1202.49	-0.00011	2	1	65.31	0	2.44e-06	0|0	sp|P35579|MYH9_HUMAN/tr|A0A0U4BW16|A0A0U4BW16_HUMAN/tr|Q6ZNL4|Q6ZNL4_HUMAN/tr|A0A024R1N1|A0A024R1N1_HUMAN/tr|Q2PS10|Q2PS10_HUMAN		4.14	0	15.994919 Oxidation (M)	0	2	MASCOT		T
	R20211001974_UA,5300	R.TEM*EDLM*SSKDDVGK.S	1716.73	0.00136	3	1	64.76	0	3.84e-06	0|0	sp|P35579|MYH9_HUMAN/tr|A0A0U4BW16|A0A0U4BW16_HUMAN/tr|Q6ZNL4|Q6ZNL4_HUMAN/tr|A0A024R1N1|A0A024R1N1_HUMAN		4.1	1	15.994919 Oxidation (M)	0	2	MASCOT		T
	R20211001974_UA,28411	R.TFHIFYYLLSGAGEHLK.T	1996.03	0.00413	4	1	53.6	0	0.000373	0|0	sp|P35579|MYH9_HUMAN/tr|Q86XU5|Q86XU5_HUMAN/tr|B4E3S1|B4E3S1_HUMAN/tr|A0A024R1N1|A0A024R1N1_HUMAN		6.61	0		0	2	MASCOT		T
	R20211001974_UA,2644	R.VEEEEER.C ! R.VEEEEER.N	919.4	7e-05	2	1	53.4	0	7.34e-05	0|0	sp|P35579|MYH9_HUMAN/tr|Q86XU5|Q86XU5_HUMAN/tr|A0A0U4BW16|A0A0U4BW16_HUMAN/tr|A0A024R1N1|A0A024R1N1_HUMAN ! sp|P35580|MYH10_HUMAN		3.98	0		0	2	MASCOT		T
	R20211001974_UA,28893	R.VISGVLQLGNIVFK.K	1486.9	0.0002	2	1	90.65	0	1.46e-08	0|0	sp|P35579|MYH9_HUMAN/tr|Q86XU5|Q86XU5_HUMAN/tr|B4E3S1|B4E3S1_HUMAN/tr|A0A024R1N1|A0A024R1N1_HUMAN		8.72	0		0	2	MASCOT		T
	R20211001974_UA,28895	R.VISGVLQLGNIVFK.K	1486.9	-0.00096	3	1	48.14	0	0.000231	0|0	sp|P35579|MYH9_HUMAN/tr|Q86XU5|Q86XU5_HUMAN/tr|B4E3S1|B4E3S1_HUMAN/tr|A0A024R1N1|A0A024R1N1_HUMAN		8.72	0		0	2	MASCOT		T
	R20211001974_UA,18546	R.VVFQEFR.Q	924.494	-0.00038	2	1	24.79	0	0.209	0|0	sp|P35579|MYH9_HUMAN/tr|Q86XU5|Q86XU5_HUMAN/tr|A0A0U4BW16|A0A0U4BW16_HUMAN/tr|B4E3S1|B4E3S1_HUMAN/tr|A0A024R1N1|A0A024R1N1_HUMAN		5.97	0		0	2	MASCOT		T
	R20211001974_UA,21644	R.YEILTPNSIPK.G	1274.7	0.00052	2	1	32.12	0	0.0525	0|0	sp|P35579|MYH9_HUMAN/tr|Q86XU5|Q86XU5_HUMAN/tr|A0A0U4BW16|A0A0U4BW16_HUMAN/tr|B4E3S1|B4E3S1_HUMAN/tr|A0A024R1N1|A0A024R1N1_HUMAN		6	0		0	2	MASCOT		T
$2-1	tr|A0A0U4BW16|A0A0U4BW16_HUMAN Non-muscle myosin heavy chain 9 OS=Homo sapiens OX=9606 GN=MYH9 PE=2 SV=1	179	117	0.5217	226515	5.43
	R20211001974_UA,12806	K.ADEWLM*K.N	908.418	0.00121	2	1	22.19	0	0.267	0|0	sp|P35579|MYH9_HUMAN/sp|P35580|MYH10_HUMAN/tr|Q86XU5|Q86XU5_HUMAN/tr|A0A0U4BW16|A0A0U4BW16_HUMAN/tr|B4E3S1|B4E3S1_HUMAN/tr|A0A024R1N1|A0A024R1N1_HUMAN		4.37	0	15.994919 Oxidation (M)	0	2	MASCOT		T
	R20211001974_UA,19284	K.ADFCIIHYAGK.V	1294.62	0.00041	3	1	22.18	0	0.445	0|0	sp|P35579|MYH9_HUMAN/sp|P35580|MYH10_HUMAN/tr|Q86XU5|Q86XU5_HUMAN/tr|A0A0U4BW16|A0A0U4BW16_HUMAN/tr|B4E3S1|B4E3S1_HUMAN/tr|A0A024R1N1|A0A024R1N1_HUMAN		6.78	0		0	2	MASCOT		T
	R20211001974_UA,19310	K.ADFCIIHYAGK.V	1294.62	-0.00076	2	1	39.34	0	0.00832	0|0	sp|P35579|MYH9_HUMAN/sp|P35580|MYH10_HUMAN/tr|Q86XU5|Q86XU5_HUMAN/tr|A0A0U4BW16|A0A0U4BW16_HUMAN/tr|B4E3S1|B4E3S1_HUMAN/tr|A0A024R1N1|A0A024R1N1_HUMAN		6.78	0		0	2	MASCOT		T
	R20211001974_UA,2817	K.ADGAEAKPAE.-	958.448	-8e-05	2	1	54.39	0	0.000112	0|0	sp|P35579|MYH9_HUMAN/tr|A0A0U4BW16|A0A0U4BW16_HUMAN/tr|Q6ZNL4|Q6ZNL4_HUMAN/tr|A0A024R1N1|A0A024R1N1_HUMAN		4.43	0		0	2	MASCOT		T
	R20211001974_UA,20740	K.ALELDSNLYR.I	1193.62	0.00012	2	1	52.47	0	0.000595	0|0	sp|P35579|MYH9_HUMAN/tr|Q86XU5|Q86XU5_HUMAN/tr|A0A0U4BW16|A0A0U4BW16_HUMAN/tr|B4E3S1|B4E3S1_HUMAN/tr|A0A024R1N1|A0A024R1N1_HUMAN		4.37	0		0	2	MASCOT		T
	R20211001974_UA,9191	K.ALSLAR.A	630.393	-0.00032	2	1	48.82	0	0.00222	0|0	sp|P35749|MYH11_HUMAN/sp|P35579|MYH9_HUMAN/sp|P35580|MYH10_HUMAN/tr|A0A024QZJ4|A0A024QZJ4_HUMAN/tr|Q66K75|Q66K75_HUMAN/tr|Q68D89|Q68D89_HUMAN/tr|O14729|O14729_HUMAN/tr|A0A0U4BW16|A0A0U4BW16_HUMAN/tr|A0A024R1N1|A0A024R1N1_HUMAN/tr|Q2PS10|Q2PS10_HUMAN/tr|B1PS43|B1PS43_HUMAN/tr|A0A024QZJ6|A0A024QZJ6_HUMAN/tr|Q7Z7R0|Q7Z7R0_HUMAN/tr|O14794|O14794_HUMAN		9.8	0		0	2	MASCOT		T
	R20211001974_UA,25871	K.ANLQIDQINTDLNLER.S	1869.97	0.00068	2	1	98.13	0	1.31e-08	0|0	sp|P35579|MYH9_HUMAN/tr|A0A0U4BW16|A0A0U4BW16_HUMAN/tr|Q6ZNL4|Q6ZNL4_HUMAN/tr|A0A024R1N1|A0A024R1N1_HUMAN		4.03	0		0	2	MASCOT		T
	R20211001974_UA,25892	K.ANLQIDQINTDLNLER.S	1869.97	-0.00068	3	1	81.01	0	6.93e-07	0|0	sp|P35579|MYH9_HUMAN/tr|A0A0U4BW16|A0A0U4BW16_HUMAN/tr|Q6ZNL4|Q6ZNL4_HUMAN/tr|A0A024R1N1|A0A024R1N1_HUMAN		4.03	0		0	2	MASCOT		T
	R20211001974_UA,12265	K.ASITALEAK.I	903.515	-0.00233	2	1	48.89	0	0.0013	0|0	sp|P35579|MYH9_HUMAN/tr|A0A0U4BW16|A0A0U4BW16_HUMAN/tr|Q6ZNL4|Q6ZNL4_HUMAN/tr|A0A024R1N1|A0A024R1N1_HUMAN		6.05	0		0	2	MASCOT		T
	R20211001974_UA,28853	K.DFSALESQLQDTQELLQEENR.Q	2493.17	-0.00103	2	1	163.56	0	3.02e-15	0|0	sp|P35579|MYH9_HUMAN/tr|Q86XU5|Q86XU5_HUMAN/tr|A0A0U4BW16|A0A0U4BW16_HUMAN/tr|A0A024R1N1|A0A024R1N1_HUMAN		3.77	0		0	2	MASCOT		T
	R20211001974_UA,28873	K.DFSALESQLQDTQELLQEENR.Q	2493.17	0.0013	3	1	82.51	0	3.8e-07	0|0	sp|P35579|MYH9_HUMAN/tr|Q86XU5|Q86XU5_HUMAN/tr|A0A0U4BW16|A0A0U4BW16_HUMAN/tr|A0A024R1N1|A0A024R1N1_HUMAN		3.77	0		0	2	MASCOT		T
	R20211001974_UA,17165	K.DKADFCIIHYAGK.V	1537.75	-0.00129	3	1	43.55	0	0.00352	0|0	sp|P35579|MYH9_HUMAN/sp|P35580|MYH10_HUMAN/tr|Q86XU5|Q86XU5_HUMAN/tr|A0A0U4BW16|A0A0U4BW16_HUMAN/tr|B4E3S1|B4E3S1_HUMAN/tr|A0A024R1N1|A0A024R1N1_HUMAN		6.74	1		0	2	MASCOT		T
	R20211001974_UA,17169	K.DKADFCIIHYAGK.V	1537.75	3e-05	4	1	27.35	0	0.148	0|0	sp|P35579|MYH9_HUMAN/sp|P35580|MYH10_HUMAN/tr|Q86XU5|Q86XU5_HUMAN/tr|A0A0U4BW16|A0A0U4BW16_HUMAN/tr|B4E3S1|B4E3S1_HUMAN/tr|A0A024R1N1|A0A024R1N1_HUMAN		6.74	1		0	2	MASCOT		T
	R20211001974_UA,11589	K.DLEGLSQR.H	917.469	-0.00019	2	1	39.35	0	0.0118	0|0	sp|P35579|MYH9_HUMAN/tr|A0A0U4BW16|A0A0U4BW16_HUMAN/tr|A0A024R1N1|A0A024R1N1_HUMAN		4.37	0		0	2	MASCOT		T
	R20211001974_UA,19218	K.DVLLQVDDER.R	1201.61	0.00065	2	1	25.18	0	0.249	0|0	sp|P35579|MYH9_HUMAN/tr|A0A0U4BW16|A0A0U4BW16_HUMAN/tr|Q6ZNL4|Q6ZNL4_HUMAN/tr|A0A024R1N1|A0A024R1N1_HUMAN		3.84	0		0	2	MASCOT		T
	R20211001974_UA,15277	K.DVLLQVDDERR.N	1357.71	-0.00111	2	1	29.77	0	0.285	0|0	sp|P35579|MYH9_HUMAN/tr|A0A0U4BW16|A0A0U4BW16_HUMAN/tr|Q6ZNL4|Q6ZNL4_HUMAN/tr|A0A024R1N1|A0A024R1N1_HUMAN		4.23	1		0	2	MASCOT		T
	R20211001974_UA,22063	K.EQADFAVEALAK.A	1291.65	-0.00015	2	1	78.58	0	1.23e-06	0|0	sp|P35749|MYH11_HUMAN/sp|P35580|MYH10_HUMAN/tr|A0A024QZJ4|A0A024QZJ4_HUMAN/tr|A0A0U4BW16|A0A0U4BW16_HUMAN/tr|A0A494C024|A0A494C024_HUMAN/tr|B1PS43|B1PS43_HUMAN/tr|A0A024QZJ6|A0A024QZJ6_HUMAN		4.14	0		0	2	MASCOT		T
	R20211001974_UA,16072	K.FDQLLAEEK.A ! K.FDQLLAEEK.N ! K.FDQLLAEEK.T ! K.FDQLLAEEK.S	1092.56	4e-05	2	1	50.31	0	0.000895	0|0	sp|Q7Z406|MYH14_HUMAN/tr|A0A0C4DFM8|A0A0C4DFM8_HUMAN/tr|B4E177|B4E177_HUMAN/tr|A1L2Z2|A1L2Z2_HUMAN ! sp|P35749|MYH11_HUMAN/tr|A0A024QZJ4|A0A024QZJ4_HUMAN/tr|Q68D89|Q68D89_HUMAN/tr|O14729|O14729_HUMAN/tr|B1PS43|B1PS43_HUMAN/tr|A0A024QZJ6|A0A024QZJ6_HUMAN/tr|Q7Z7R0|Q7Z7R0_HUMAN/tr|O14794|O14794_HUMAN ! sp|P35579|MYH9_HUMAN/tr|A0A0U4BW16|A0A0U4BW16_HUMAN/tr|A0A024R1N1|A0A024R1N1_HUMAN ! sp|P35580|MY…		4.14	0		0	2	MASCOT		T
	R20211001974_UA,3273	K.FNEGER.V	751.337	-0.00024	2	1	34.37	0	0.0137	0|0	sp|P35579|MYH9_HUMAN/tr|Q86XU5|Q86XU5_HUMAN/tr|A0A0U4BW16|A0A0U4BW16_HUMAN/tr|A0A024R1N1|A0A024R1N1_HUMAN		4.53	0		0	2	MASCOT		T
	R20211001974_UA,10709	K.HEAM*ITDLEER.L	1359.62	-5e-05	2	1	51.2	0	0.000888	0|0	sp|P35579|MYH9_HUMAN/tr|Q86XU5|Q86XU5_HUMAN/tr|Q99529|Q99529_HUMAN/tr|A0A0U4BW16|A0A0U4BW16_HUMAN/tr|A0A024R1N1|A0A024R1N1_HUMAN		4.4	0	15.994919 Oxidation (M)	0	2	MASCOT		T
	R20211001974_UA,11025	K.HEAM*ITDLEER.L	1359.62	0.00014	3	1	39.26	0	0.0048	0|0	sp|P35579|MYH9_HUMAN/tr|Q86XU5|Q86XU5_HUMAN/tr|Q99529|Q99529_HUMAN/tr|A0A0U4BW16|A0A0U4BW16_HUMAN/tr|A0A024R1N1|A0A024R1N1_HUMAN		4.4	0	15.994919 Oxidation (M)	0	2	MASCOT		T
	R20211001974_UA,23006	K.HSQAVEELAEQLEQTK.R	1839.91	-0.00068	2	1	86.59	0	1.97e-07	0|0	sp|P35579|MYH9_HUMAN/tr|Q86XU5|Q86XU5_HUMAN/tr|A0A0U4BW16|A0A0U4BW16_HUMAN/tr|A0A024R1N1|A0A024R1N1_HUMAN		4.48	0		0	2	MASCOT		T
	R20211001974_UA,20446	K.HSQAVEELAEQLEQTKR.V	1996.01	0.00079	3	1	84.47	0	3.2e-07	0|0	sp|P35579|MYH9_HUMAN/tr|Q86XU5|Q86XU5_HUMAN/tr|A0A0U4BW16|A0A0U4BW16_HUMAN/tr|A0A024R1N1|A0A024R1N1_HUMAN		4.91	1		0	2	MASCOT		T
	R20211001974_UA,14449	K.IAQLEEQLDNETK.E	1530.76	-0.00097	2	1	59.52	0	9.11e-05	0|0	sp|P35579|MYH9_HUMAN/tr|A0A0U4BW16|A0A0U4BW16_HUMAN/tr|Q6ZNL4|Q6ZNL4_HUMAN/tr|A0A024R1N1|A0A024R1N1_HUMAN		4	0		0	2	MASCOT		T
	R20211001974_UA,16744	K.IAQLEEQLDNETK.E	1530.76	0.00147	2	1	89.38	0	8.97e-08	0|0	sp|P35579|MYH9_HUMAN/tr|A0A0U4BW16|A0A0U4BW16_HUMAN/tr|Q6ZNL4|Q6ZNL4_HUMAN/tr|A0A024R1N1|A0A024R1N1_HUMAN		4	0		0	2	MASCOT		T
	R20211001974_UA,16768	K.IAQLEEQLDNETK.E	1530.76	-0.00186	3	1	20.52	0	0.723	0|0	sp|P35579|MYH9_HUMAN/tr|A0A0U4BW16|A0A0U4BW16_HUMAN/tr|Q6ZNL4|Q6ZNL4_HUMAN/tr|A0A024R1N1|A0A024R1N1_HUMAN		4	0		0	2	MASCOT		T
	R20211001974_UA,25027	K.ITDVIIGFQACCR.G	1552.76	-0.00138	2	1	44.31	0	0.00291	0|0	sp|P35579|MYH9_HUMAN/tr|Q86XU5|Q86XU5_HUMAN/tr|A0A0U4BW16|A0A0U4BW16_HUMAN/tr|B4E3S1|B4E3S1_HUMAN/tr|A0A024R1N1|A0A024R1N1_HUMAN		5.82	0		0	2	MASCOT		T
	R20211001974_UA,22600	K.KANLQIDQINTDLNLER.S	1998.06	-0.0002	3	1	71.69	0	5.74e-06	0|0	sp|P35579|MYH9_HUMAN/tr|A0A0U4BW16|A0A0U4BW16_HUMAN/tr|Q6ZNL4|Q6ZNL4_HUMAN/tr|A0A024R1N1|A0A024R1N1_HUMAN		4.56	1		0	2	MASCOT		T
	R20211001974_UA,10430	K.KKM*EDSVGCLETAEEVK.R	1968.93	0.0001	3	1	39.24	0	0.00651	0|0	sp|P35579|MYH9_HUMAN/tr|A0A0U4BW16|A0A0U4BW16_HUMAN/tr|A0A024R1N1|A0A024R1N1_HUMAN		4.59	2	15.994919 Oxidation (M)	0	2	MASCOT		T
	R20211001974_UA,15959	K.KLEEEQIILEDQNCK.L	1888.93	-0.00156	2	1	71.43	0	1e-05	0|0	sp|P35579|MYH9_HUMAN/tr|Q86XU5|Q86XU5_HUMAN/tr|Q99529|Q99529_HUMAN/tr|A0A0U4BW16|A0A0U4BW16_HUMAN/tr|A0A024R1N1|A0A024R1N1_HUMAN		4.25	1		0	2	MASCOT		T
	R20211001974_UA,15970	K.KLEEEQIILEDQNCK.L	1888.93	-0.00032	3	1	52.26	0	0.000835	0|0	sp|P35579|MYH9_HUMAN/tr|Q86XU5|Q86XU5_HUMAN/tr|Q99529|Q99529_HUMAN/tr|A0A0U4BW16|A0A0U4BW16_HUMAN/tr|A0A024R1N1|A0A024R1N1_HUMAN		4.25	1		0	2	MASCOT		T
	R20211001974_UA,15172	K.KLVWVPSDK.S	1071.62	0.0008	2	1	44.74	0	0.00317	0|0	sp|P35579|MYH9_HUMAN/tr|Q86XU5|Q86XU5_HUMAN/tr|A0A0U4BW16|A0A0U4BW16_HUMAN/tr|B4E3S1|B4E3S1_HUMAN/tr|B1AH99|B1AH99_HUMAN/tr|A0A024R1N1|A0A024R1N1_HUMAN/tr|Q5BKV1|Q5BKV1_HUMAN		8.59	1		0	2	MASCOT		T
	R20211001974_UA,15173	K.KLVWVPSDK.S	1071.62	-0.00014	3	1	37.55	0	0.0158	0|0	sp|P35579|MYH9_HUMAN/tr|Q86XU5|Q86XU5_HUMAN/tr|A0A0U4BW16|A0A0U4BW16_HUMAN/tr|B4E3S1|B4E3S1_HUMAN/tr|B1AH99|B1AH99_HUMAN/tr|A0A024R1N1|A0A024R1N1_HUMAN/tr|Q5BKV1|Q5BKV1_HUMAN		8.59	1		0	2	MASCOT		T
	R20211001974_UA,10669	K.KM*EDSVGCLETAEEVKR.K	1996.93	0.0001	4	1	40.98	0	0.0039	0|0	sp|P35579|MYH9_HUMAN/tr|A0A0U4BW16|A0A0U4BW16_HUMAN/tr|A0A024R1N1|A0A024R1N1_HUMAN		4.59	2	15.994919 Oxidation (M)	0	2	MASCOT		T
	R20211001974_UA,10672	K.KM*EDSVGCLETAEEVKR.K	1996.93	-0.00286	3	1	60.06	0	5.04e-05	0|0	sp|P35579|MYH9_HUMAN/tr|A0A0U4BW16|A0A0U4BW16_HUMAN/tr|A0A024R1N1|A0A024R1N1_HUMAN		4.59	2	15.994919 Oxidation (M)	0	2	MASCOT		T
	R20211001974_UA,17419	K.KQELEEICHDLEAR.V	1769.85	-0.00054	3	1	76.86	0	1.52e-06	0|0	sp|P35579|MYH9_HUMAN/tr|Q86XU5|Q86XU5_HUMAN/tr|A0A0U4BW16|A0A0U4BW16_HUMAN/tr|A0A024R1N1|A0A024R1N1_HUMAN		4.57	1		0	2	MASCOT		T
	R20211001974_UA,17439	K.KQELEEICHDLEAR.V	1769.85	0.00022	4	1	45.05	0	0.00234	0|0	sp|P35579|MYH9_HUMAN/tr|Q86XU5|Q86XU5_HUMAN/tr|A0A0U4BW16|A0A0U4BW16_HUMAN/tr|A0A024R1N1|A0A024R1N1_HUMAN		4.57	1		0	2	MASCOT		T
	R20211001974_UA,17445	K.KQELEEICHDLEAR.V	1769.85	-0.00233	2	1	101.52	0	5.66e-09	0|0	sp|P35579|MYH9_HUMAN/tr|Q86XU5|Q86XU5_HUMAN/tr|A0A0U4BW16|A0A0U4BW16_HUMAN/tr|A0A024R1N1|A0A024R1N1_HUMAN		4.57	1		0	2	MASCOT		T
	R20211001974_UA,3027	K.KTLEEEAK.T	947.504	0.00266	2	1	45.1	0	0.00321	0|0	sp|P35579|MYH9_HUMAN/tr|Q86XU5|Q86XU5_HUMAN/tr|A0A0U4BW16|A0A0U4BW16_HUMAN/tr|A0A024R1N1|A0A024R1N1_HUMAN		4.79	1		0	2	MASCOT		T
	R20211001974_UA,14269	K.KVEAQLQELQVK.F	1412.81	-0.00019	3	1	46.11	0	0.00115	0|0	sp|P35579|MYH9_HUMAN/tr|Q86XU5|Q86XU5_HUMAN/tr|A0A0U4BW16|A0A0U4BW16_HUMAN/tr|A0A024R1N1|A0A024R1N1_HUMAN		6.14	1		0	2	MASCOT		T
	R20211001974_UA,14273	K.KVEAQLQELQVK.F	1412.81	0	2	1	111.42	0	3.39e-10	0|0	sp|P35579|MYH9_HUMAN/tr|Q86XU5|Q86XU5_HUMAN/tr|A0A0U4BW16|A0A0U4BW16_HUMAN/tr|A0A024R1N1|A0A024R1N1_HUMAN		6.14	1		0	2	MASCOT		T
	R20211001974_UA,21154	K.LDPHLVLDQLR.C	1318.75	0.00028	3	1	26.98	0	0.126	0|0	sp|P35579|MYH9_HUMAN/sp|P35580|MYH10_HUMAN/tr|Q86XU5|Q86XU5_HUMAN/tr|A0A0U4BW16|A0A0U4BW16_HUMAN/tr|B4E3S1|B4E3S1_HUMAN/tr|A0A024R1N1|A0A024R1N1_HUMAN		5.21	0		0	2	MASCOT		T
	R20211001974_UA,25298	K.LDPHLVLDQLR.C	1318.75	-0.00068	3	1	30.65	0	0.0526	0|0	sp|P35579|MYH9_HUMAN/sp|P35580|MYH10_HUMAN/tr|Q86XU5|Q86XU5_HUMAN/tr|A0A0U4BW16|A0A0U4BW16_HUMAN/tr|B4E3S1|B4E3S1_HUMAN/tr|A0A024R1N1|A0A024R1N1_HUMAN		5.21	0		0	2	MASCOT		T
	R20211001974_UA,25320	K.LDPHLVLDQLR.C	1318.75	0.00219	2	1	33.81	0	0.024	0|0	sp|P35579|MYH9_HUMAN/sp|P35580|MYH10_HUMAN/tr|Q86XU5|Q86XU5_HUMAN/tr|A0A0U4BW16|A0A0U4BW16_HUMAN/tr|B4E3S1|B4E3S1_HUMAN/tr|A0A024R1N1|A0A024R1N1_HUMAN		5.21	0		0	2	MASCOT		T
	R20211001974_UA,18782	K.LEEEQIILEDQNCK.L	1760.84	-0.00288	2	1	60.15	0	6.57e-05	0|0	sp|P35579|MYH9_HUMAN/tr|Q86XU5|Q86XU5_HUMAN/tr|Q99529|Q99529_HUMAN/tr|A0A0U4BW16|A0A0U4BW16_HUMAN/tr|A0A024R1N1|A0A024R1N1_HUMAN		3.91	0		0	2	MASCOT		T
	R20211001974_UA,18806	K.LEEEQIILEDQNCK.L	1760.84	-0.00238	3	1	37.61	0	0.0113	0|0	sp|P35579|MYH9_HUMAN/tr|Q86XU5|Q86XU5_HUMAN/tr|Q99529|Q99529_HUMAN/tr|A0A0U4BW16|A0A0U4BW16_HUMAN/tr|A0A024R1N1|A0A024R1N1_HUMAN		3.91	0		0	2	MASCOT		T
	R20211001974_UA,5535	K.LEM*DLK.D	764.386	-0.00026	2	1	27.48	0	0.145	0|0	sp|P35579|MYH9_HUMAN/tr|A0A0U4BW16|A0A0U4BW16_HUMAN/tr|Q6ZNL4|Q6ZNL4_HUMAN/tr|A0A024R1N1|A0A024R1N1_HUMAN		4.37	0	15.994919 Oxidation (M)	0	2	MASCOT		T
	R20211001974_UA,18338	K.LKDVLLQVDDER.R	1442.78	0.00116	3	1	40.27	0	0.00734	0|0	sp|P35579|MYH9_HUMAN/tr|A0A0U4BW16|A0A0U4BW16_HUMAN/tr|Q6ZNL4|Q6ZNL4_HUMAN/tr|A0A024R1N1|A0A024R1N1_HUMAN		4.23	1		0	2	MASCOT		T
	R20211001974_UA,18350	K.LKDVLLQVDDER.R	1442.78	0.00278	2	1	86.36	0	1.76e-07	0|0	sp|P35579|MYH9_HUMAN/tr|A0A0U4BW16|A0A0U4BW16_HUMAN/tr|Q6ZNL4|Q6ZNL4_HUMAN/tr|A0A024R1N1|A0A024R1N1_HUMAN		4.23	1		0	2	MASCOT		T
	R20211001974_UA,15133	K.LKDVLLQVDDERR.N	1598.89	-0.00074	4	1	37.44	0	0.0116	0|0	sp|P35579|MYH9_HUMAN/tr|A0A0U4BW16|A0A0U4BW16_HUMAN/tr|Q6ZNL4|Q6ZNL4_HUMAN/tr|A0A024R1N1|A0A024R1N1_HUMAN		4.68	2		0	2	MASCOT		T
	R20211001974_UA,15138	K.LKDVLLQVDDERR.N	1598.89	-0.00073	3	1	31.34	0	0.0472	0|0	sp|P35579|MYH9_HUMAN/tr|A0A0U4BW16|A0A0U4BW16_HUMAN/tr|Q6ZNL4|Q6ZNL4_HUMAN/tr|A0A024R1N1|A0A024R1N1_HUMAN		4.68	2		0	2	MASCOT		T
	R20211001974_UA,2767	K.LKQVEDEK.N	988.531	0.00014	2	1	58.09	0	0.000166	0|0	sp|P35579|MYH9_HUMAN/tr|Q86XU5|Q86XU5_HUMAN/tr|A0A0U4BW16|A0A0U4BW16_HUMAN/tr|A0A024R1N1|A0A024R1N1_HUMAN		4.68	1		0	2	MASCOT		T
	R20211001974_UA,7537	K.LM*ATLR.N	720.407	-0.00041	2	1	34.86	0	0.0478	0|0	sp|P35579|MYH9_HUMAN/sp|P35580|MYH10_HUMAN/tr|Q86XU5|Q86XU5_HUMAN/tr|A0A0U4BW16|A0A0U4BW16_HUMAN/tr|B4E3S1|B4E3S1_HUMAN/tr|A0A024R1N1|A0A024R1N1_HUMAN		9.75	0	15.994919 Oxidation (M)	0	2	MASCOT		T
	R20211001974_UA,3699	K.LQEM*EGTVK.S	1050.51	0.00105	2	1	50.39	0	0.000708	0|0	sp|P35579|MYH9_HUMAN/tr|A0A0U4BW16|A0A0U4BW16_HUMAN/tr|Q6ZNL4|Q6ZNL4_HUMAN/tr|A0A024R1N1|A0A024R1N1_HUMAN		4.53	0	15.994919 Oxidation (M)	0	2	MASCOT		T
	R20211001974_UA,7960	K.LQEMEGTVK.S	1034.52	0.00094	2	1	35.81	0	0.025	0|0	sp|P35579|MYH9_HUMAN/tr|A0A0U4BW16|A0A0U4BW16_HUMAN/tr|Q6ZNL4|Q6ZNL4_HUMAN/tr|A0A024R1N1|A0A024R1N1_HUMAN		4.53	0		0	2	MASCOT		T
	R20211001974_UA,25789	K.LQQLFNHTM*FILEQEEYQR.E	2483.2	0.00109	3	1	66.92	0	1.51e-05	0|0	sp|P35749|MYH11_HUMAN/sp|P35579|MYH9_HUMAN/sp|P35580|MYH10_HUMAN/tr|Q86XU5|Q86XU5_HUMAN/tr|A0A024QZJ4|A0A024QZJ4_HUMAN/tr|A0A0U4BW16|A0A0U4BW16_HUMAN/tr|B4E3S1|B4E3S1_HUMAN/tr|A0A494C024|A0A494C024_HUMAN/tr|A0A024R1N1|A0A024R1N1_HUMAN/tr|B1PS43|B1PS43_HUMAN/tr|A0A024QZJ6|A0A024QZJ6_HUMAN		4.75	0	15.994919 Oxidation (M)	0	2	MASCOT		T
	R20211001974_UA,28306	K.LQVELDNVTGLLSQSDSK.S	1946.01	-0.00069	2	1	118.34	0	1.31e-10	0|0	sp|P35579|MYH9_HUMAN/tr|Q86XU5|Q86XU5_HUMAN/tr|A0A0U4BW16|A0A0U4BW16_HUMAN/tr|A0A024R1N1|A0A024R1N1_HUMAN		4.03	0		0	2	MASCOT		T
	R20211001974_UA,7860	K.LSLSTK.L	648.393	-0.00031	2	1	42.62	0	0.0024	0|0	sp|P35579|MYH9_HUMAN/tr|Q86XU5|Q86XU5_HUMAN/tr|A0A0U4BW16|A0A0U4BW16_HUMAN/tr|A0A024R1N1|A0A024R1N1_HUMAN		8.75	0		0	2	MASCOT		T
	R20211001974_UA,18713	K.LVWVPSDK.S	943.525	-0.00018	2	1	37.48	0	0.0152	0|0	sp|P35579|MYH9_HUMAN/tr|Q86XU5|Q86XU5_HUMAN/tr|A0A0U4BW16|A0A0U4BW16_HUMAN/tr|B4E3S1|B4E3S1_HUMAN/tr|B1AH99|B1AH99_HUMAN/tr|A0A024R1N1|A0A024R1N1_HUMAN/tr|Q5BKV1|Q5BKV1_HUMAN		5.84	0		0	2	MASCOT		T
	R20211001974_UA,16129	K.M*EDSVGCLETAEEVK.R	1712.74	0.00321	2	1	85.51	0	5.02e-08	0|0	sp|P35579|MYH9_HUMAN/tr|A0A0U4BW16|A0A0U4BW16_HUMAN/tr|A0A024R1N1|A0A024R1N1_HUMAN		3.91	0	15.994919 Oxidation (M)	0	2	MASCOT		T
	R20211001974_UA,13206	K.M*EDSVGCLETAEEVKR.K	1868.84	-0.00151	3	1	65.81	0	8.24e-06	0|0	sp|P35579|MYH9_HUMAN/tr|A0A0U4BW16|A0A0U4BW16_HUMAN/tr|A0A024R1N1|A0A024R1N1_HUMAN		4.25	1	15.994919 Oxidation (M)	0	2	MASCOT		T
	R20211001974_UA,25996	K.M*QQNIQELEEQLEEEESAR.Q ! -.M*QQNIQELEEQLEEEESAR.Q	2349.05	0.00231	3	1	75.99	0	8.31e-07	0|0	sp|P35579|MYH9_HUMAN/tr|Q86XU5|Q86XU5_HUMAN/tr|A0A0U4BW16|A0A0U4BW16_HUMAN/tr|A0A024R1N1|A0A024R1N1_HUMAN ! tr|Q99529|Q99529_HUMAN		3.83	0	15.994919 Oxidation (M)	0	2	MASCOT		T
	R20211001974_UA,26003	K.M*QQNIQELEEQLEEEESAR.Q ! -.M*QQNIQELEEQLEEEESAR.Q	2349.05	0.00196	2	1	110.68	0	2.82e-10	0|0	sp|P35579|MYH9_HUMAN/tr|Q86XU5|Q86XU5_HUMAN/tr|A0A0U4BW16|A0A0U4BW16_HUMAN/tr|A0A024R1N1|A0A024R1N1_HUMAN ! tr|Q99529|Q99529_HUMAN		3.83	0	15.994919 Oxidation (M)	0	2	MASCOT		T
	R20211001974_UA,14967	K.MEDSVGCLETAEEVKR.K	1852.84	-0.00118	3	1	71.85	0	2.39e-06	0|0	sp|P35579|MYH9_HUMAN/tr|A0A0U4BW16|A0A0U4BW16_HUMAN/tr|A0A024R1N1|A0A024R1N1_HUMAN		4.25	1		0	2	MASCOT		T
	R20211001974_UA,27132	K.MQQNIQELEEQLEEEESAR.Q ! -.MQQNIQELEEQLEEEESAR.Q	2333.06	0.00213	3	1	84.6	0	1.4e-07	0|0	sp|P35579|MYH9_HUMAN/tr|Q86XU5|Q86XU5_HUMAN/tr|A0A0U4BW16|A0A0U4BW16_HUMAN/tr|A0A024R1N1|A0A024R1N1_HUMAN ! tr|Q99529|Q99529_HUMAN		3.83	0		0	2	MASCOT		T
	R20211001974_UA,27138	K.MQQNIQELEEQLEEEESAR.Q ! -.MQQNIQELEEQLEEEESAR.Q	2333.06	0.00286	2	1	68.81	0	5.25e-06	0|0	sp|P35579|MYH9_HUMAN/tr|Q86XU5|Q86XU5_HUMAN/tr|A0A0U4BW16|A0A0U4BW16_HUMAN/tr|A0A024R1N1|A0A024R1N1_HUMAN ! tr|Q99529|Q99529_HUMAN		3.83	0		0	2	MASCOT		T
	R20211001974_UA,7822	K.NKHEAM*ITDLEER.L	1601.76	-0.00074	3	1	50.43	0	0.000541	0|0	sp|P35579|MYH9_HUMAN/tr|Q86XU5|Q86XU5_HUMAN/tr|Q99529|Q99529_HUMAN/tr|A0A0U4BW16|A0A0U4BW16_HUMAN/tr|A0A024R1N1|A0A024R1N1_HUMAN		4.83	1	15.994919 Oxidation (M)	0	2	MASCOT		T
	R20211001974_UA,8280	K.NKHEAM*ITDLEER.L	1601.76	-0.00095	3	1	40.65	0	0.00514	0|0	sp|P35579|MYH9_HUMAN/tr|Q86XU5|Q86XU5_HUMAN/tr|Q99529|Q99529_HUMAN/tr|A0A0U4BW16|A0A0U4BW16_HUMAN/tr|A0A024R1N1|A0A024R1N1_HUMAN		4.83	1	15.994919 Oxidation (M)	0	2	MASCOT		T
	R20211001974_UA,8308	K.NKHEAM*ITDLEER.L	1601.76	-0.00077	2	1	27.84	0	0.558	0|0	sp|P35579|MYH9_HUMAN/tr|Q86XU5|Q86XU5_HUMAN/tr|Q99529|Q99529_HUMAN/tr|A0A0U4BW16|A0A0U4BW16_HUMAN/tr|A0A024R1N1|A0A024R1N1_HUMAN		4.83	1	15.994919 Oxidation (M)	0	2	MASCOT		T
	R20211001974_UA,26543	K.NLPIYSEEIVEM*YK.G	1743.85	-0.00083	2	1	52.05	0	0.000822	0|0	sp|P35579|MYH9_HUMAN/tr|Q86XU5|Q86XU5_HUMAN/tr|A0A0U4BW16|A0A0U4BW16_HUMAN/tr|B4E3S1|B4E3S1_HUMAN/tr|A0A024R1N1|A0A024R1N1_HUMAN/tr|Q5BKV1|Q5BKV1_HUMAN		4.25	0	15.994919 Oxidation (M)	0	2	MASCOT		T
	R20211001974_UA,25746	K.NM*DPLNDNIATLLHQSSDK.F	2142.01	0.00084	3	1	69.76	0	1.47e-05	0|0	sp|P35579|MYH9_HUMAN/tr|Q86XU5|Q86XU5_HUMAN/tr|A0A0U4BW16|A0A0U4BW16_HUMAN/tr|B4E3S1|B4E3S1_HUMAN/tr|A0A024R1N1|A0A024R1N1_HUMAN		4.41	0	15.994919 Oxidation (M)	0	2	MASCOT		T
	R20211001974_UA,25825	K.NM*DPLNDNIATLLHQSSDK.F	2142.01	0.00503	2	1	36.55	0	0.0498	0|0	sp|P35579|MYH9_HUMAN/tr|Q86XU5|Q86XU5_HUMAN/tr|A0A0U4BW16|A0A0U4BW16_HUMAN/tr|B4E3S1|B4E3S1_HUMAN/tr|A0A024R1N1|A0A024R1N1_HUMAN		4.41	0	15.994919 Oxidation (M)	0	2	MASCOT		T
	R20211001974_UA,2532	K.NRDEAIK.Q	845.448	-0.00058	2	1	36.76	0	0.0227	0|0	sp|P35579|MYH9_HUMAN/tr|A0A0U4BW16|A0A0U4BW16_HUMAN/tr|Q6ZNL4|Q6ZNL4_HUMAN/tr|A0A024R1N1|A0A024R1N1_HUMAN		6.07	1		0	2	MASCOT		T
	R20211001974_UA,14358	K.QACVLM*IK.A	978.511	0.00015	2	1	36.93	0	0.0203	0|0	sp|P35579|MYH9_HUMAN/tr|Q86XU5|Q86XU5_HUMAN/tr|A0A0U4BW16|A0A0U4BW16_HUMAN/tr|B4E3S1|B4E3S1_HUMAN/tr|A0A024R1N1|A0A024R1N1_HUMAN		8.22	0	15.994919 Oxidation (M)	0	2	MASCOT		T
	R20211001974_UA,17507	K.QACVLMIK.A	962.516	-0.00439	2	1	53.12	0	0.000437	0|0	sp|P35579|MYH9_HUMAN/tr|Q86XU5|Q86XU5_HUMAN/tr|A0A0U4BW16|A0A0U4BW16_HUMAN/tr|B4E3S1|B4E3S1_HUMAN/tr|A0A024R1N1|A0A024R1N1_HUMAN		8.22	0		0	2	MASCOT		T
	R20211001974_UA,20071	K.QELEEICHDLEAR.V	1641.75	-0.00191	3	1	37.03	0	0.00868	0|0	sp|P35579|MYH9_HUMAN/tr|Q86XU5|Q86XU5_HUMAN/tr|A0A0U4BW16|A0A0U4BW16_HUMAN/tr|A0A024R1N1|A0A024R1N1_HUMAN		4.25	0		0	2	MASCOT		T
	R20211001974_UA,20096	K.QELEEICHDLEAR.V	1641.75	0.00489	2	1	66.74	0	7.87e-06	0|0	sp|P35579|MYH9_HUMAN/tr|Q86XU5|Q86XU5_HUMAN/tr|A0A0U4BW16|A0A0U4BW16_HUMAN/tr|A0A024R1N1|A0A024R1N1_HUMAN		4.25	0		0	2	MASCOT		T
	R20211001974_UA,9078	K.QIATLHAQVADM*K.K	1441.75	-0.00592	2	1	75.95	0	3.17e-06	0|0	sp|P35579|MYH9_HUMAN/tr|Q86XU5|Q86XU5_HUMAN/tr|A0A0U4BW16|A0A0U4BW16_HUMAN/tr|A0A024R1N1|A0A024R1N1_HUMAN		6.74	0	15.994919 Oxidation (M)	0	2	MASCOT		T
	R20211001974_UA,6355	K.QIATLHAQVADM*KK.K	1569.84	-0.00201	4	1	39.3	0	0.0101	0|0	sp|P35579|MYH9_HUMAN/tr|Q86XU5|Q86XU5_HUMAN/tr|A0A0U4BW16|A0A0U4BW16_HUMAN/tr|A0A024R1N1|A0A024R1N1_HUMAN		8.6	1	15.994919 Oxidation (M)	0	2	MASCOT		T
	R20211001974_UA,13321	K.QIATLHAQVADMK.K	1425.75	-0.0029	3	1	24.31	0	0.29	0|0	sp|P35579|MYH9_HUMAN/tr|Q86XU5|Q86XU5_HUMAN/tr|A0A0U4BW16|A0A0U4BW16_HUMAN/tr|A0A024R1N1|A0A024R1N1_HUMAN		6.74	0		0	2	MASCOT		T
	R20211001974_UA,3085	K.QLAAENR.L	801.421	-4e-05	2	1	50	0	0.000625	0|0	sp|P35579|MYH9_HUMAN/tr|Q86XU5|Q86XU5_HUMAN/tr|A0A0U4BW16|A0A0U4BW16_HUMAN/tr|B4E3S1|B4E3S1_HUMAN/tr|A0A024R1N1|A0A024R1N1_HUMAN		6	0		0	2	MASCOT		T
	R20211001974_UA,3402	K.QTLENER.G	889.437	0.0008	2	1	35.34	0	0.0343	0|0	sp|P35579|MYH9_HUMAN/tr|Q86XU5|Q86XU5_HUMAN/tr|A0A0U4BW16|A0A0U4BW16_HUMAN/tr|A0A024R1N1|A0A024R1N1_HUMAN		4.53	0		0	2	MASCOT		T
	R20211001974_UA,12302	K.QTLENERGELANEVK.V	1729.87	0.00075	2	1	66.16	0	6.17e-05	0|0	sp|P35579|MYH9_HUMAN/tr|Q86XU5|Q86XU5_HUMAN/tr|A0A0U4BW16|A0A0U4BW16_HUMAN/tr|A0A024R1N1|A0A024R1N1_HUMAN		4.49	1		0	2	MASCOT		T
	R20211001974_UA,2189	K.QVEDEK.N	747.352	0.00037	2	1	32.92	0	0.0297	0|0	sp|P35579|MYH9_HUMAN/tr|Q86XU5|Q86XU5_HUMAN/tr|A0A0U4BW16|A0A0U4BW16_HUMAN/tr|A0A024R1N1|A0A024R1N1_HUMAN		4.14	0		0	2	MASCOT		T
	R20211001974_UA,9478	K.REQEVNILK.K	1128.64	-0.00081	2	1	42.4	0	0.00486	0|0	sp|P35579|MYH9_HUMAN/tr|Q86XU5|Q86XU5_HUMAN/tr|A0A0U4BW16|A0A0U4BW16_HUMAN/tr|A0A024R1N1|A0A024R1N1_HUMAN		6.14	1		0	2	MASCOT		T
	R20211001974_UA,5412	K.RQLEEAEEEAQR.A	1487.71	0.00013	3	1	57.39	0	0.000119	0|0	sp|P35579|MYH9_HUMAN/tr|A0A0U4BW16|A0A0U4BW16_HUMAN/tr|Q6ZNL4|Q6ZNL4_HUMAN/tr|A0A024R1N1|A0A024R1N1_HUMAN		4.33	1		0	2	MASCOT		T
	R20211001974_UA,5418	K.RQLEEAEEEAQR.A	1487.71	0.00069	2	1	69.34	0	7.49e-06	0|0	sp|P35579|MYH9_HUMAN/tr|A0A0U4BW16|A0A0U4BW16_HUMAN/tr|Q6ZNL4|Q6ZNL4_HUMAN/tr|A0A024R1N1|A0A024R1N1_HUMAN		4.33	1		0	2	MASCOT		T
	R20211001974_UA,4660	K.SFVEK.V ! K.SFVEK.L ! R.SFVEK.H ! R.SFVEK.Q ! R.SFVEK.G	609.324	0.00135	1	1	23.58	0	1.17	0|0	sp|Q7Z406|MYH14_HUMAN/sp|P35579|MYH9_HUMAN/tr|Q86XU5|Q86XU5_HUMAN/tr|M0QY43|M0QY43_HUMAN/tr|B3KWH4|B3KWH4_HUMAN/tr|B4E3S1|B4E3S1_HUMAN/tr|A0A024R1N1|A0A024R1N1_HUMAN ! sp|P35749|MYH11_HUMAN/tr|A0A024QZJ4|A0A024QZJ4_HUMAN/tr|A0A0U4BW16|A0A0U4BW16_HUMAN/tr|A0A494C024|A0A494C024_HUMAN/tr|B1PS43|B1PS43_HUMAN/tr|A0A024QZJ6|A0A024QZJ6_HUMAN ! sp|O94955|RHBT3_HUMAN/tr|D6RC79|D6RC79_HUMAN/tr|A0A024RAM7|A…		5.72	0		0	2	MASCOT		T
	R20211001974_UA,24165	K.SM*EAEM*IQLQEELAAAER.A	2080.95	-0.0015	2	1	136.94	0	8.91e-13	0|0	sp|P35579|MYH9_HUMAN/tr|A0A0U4BW16|A0A0U4BW16_HUMAN/tr|Q6ZNL4|Q6ZNL4_HUMAN/tr|A0A024R1N1|A0A024R1N1_HUMAN		3.98	0	15.994919 Oxidation (M)	0	2	MASCOT		T
	R20211001974_UA,2984	K.SVHELEK.S	841.441	-0.00023	2	1	21.28	0	0.322	0|0	sp|P35579|MYH9_HUMAN/tr|A0A0U4BW16|A0A0U4BW16_HUMAN/tr|Q6ZNL4|Q6ZNL4_HUMAN/tr|A0A024R1N1|A0A024R1N1_HUMAN		5.38	0		0	2	MASCOT		T
	R20211001974_UA,21616	K.TELEDTLDSTAAQQELR.S	1919.92	0.00029	3	1	82.25	0	4.04e-07	0|0	sp|P35579|MYH9_HUMAN/tr|Q86XU5|Q86XU5_HUMAN/tr|A0A0U4BW16|A0A0U4BW16_HUMAN/tr|A0A024R1N1|A0A024R1N1_HUMAN		3.83	0		0	2	MASCOT		T
	R20211001974_UA,21617	K.TELEDTLDSTAAQQELR.S	1919.92	-0.00019	2	1	154.88	0	2.19e-14	0|0	sp|P35579|MYH9_HUMAN/tr|Q86XU5|Q86XU5_HUMAN/tr|A0A0U4BW16|A0A0U4BW16_HUMAN/tr|A0A024R1N1|A0A024R1N1_HUMAN		3.83	0		0	2	MASCOT		T
	R20211001974_UA,3006	K.THEAQIQEM*R.Q	1258.58	-0.00046	2	1	38.04	0	0.00595	0|0	sp|P35579|MYH9_HUMAN/tr|Q86XU5|Q86XU5_HUMAN/tr|A0A0U4BW16|A0A0U4BW16_HUMAN/tr|A0A024R1N1|A0A024R1N1_HUMAN		5.37	0	15.994919 Oxidation (M)	0	2	MASCOT		T
	R20211001974_UA,3024	K.THEAQIQEM*R.Q	1258.58	0.00073	3	1	47.03	0	0.000745	0|0	sp|P35579|MYH9_HUMAN/tr|Q86XU5|Q86XU5_HUMAN/tr|A0A0U4BW16|A0A0U4BW16_HUMAN/tr|A0A024R1N1|A0A024R1N1_HUMAN		5.37	0	15.994919 Oxidation (M)	0	2	MASCOT		T
	R20211001974_UA,28139	K.TQLEELEDELQATEDAK.L ! R.TQLEELEDELQATEDAK.L	1961.92	-0.00298	3	1	97.61	0	9.29e-09	0|0	sp|P35749|MYH11_HUMAN/sp|P35579|MYH9_HUMAN/tr|A0A024QZJ4|A0A024QZJ4_HUMAN/tr|Q66K75|Q66K75_HUMAN/tr|O14729|O14729_HUMAN/tr|A0A0U4BW16|A0A0U4BW16_HUMAN/tr|Q6ZNL4|Q6ZNL4_HUMAN/tr|A0A024R1N1|A0A024R1N1_HUMAN/tr|B1PS43|B1PS43_HUMAN/tr|A0A024QZJ6|A0A024QZJ6_HUMAN/tr|O14794|O14794_HUMAN ! sp|P35580|MYH10_HUMAN		3.71	0		0	2	MASCOT		T
	R20211001974_UA,6873	K.VAAYDKLEK.T	1036.57	-0.00434	2	1	27.76	0	0.13	0|0	sp|P35579|MYH9_HUMAN/tr|A0A0U4BW16|A0A0U4BW16_HUMAN/tr|A0A024R1N1|A0A024R1N1_HUMAN		6.04	1		0	2	MASCOT		T
	R20211001974_UA,6907	K.VAAYDKLEK.T	1036.57	-0.00026	3	1	31.79	0	0.0465	0|0	sp|P35579|MYH9_HUMAN/tr|A0A0U4BW16|A0A0U4BW16_HUMAN/tr|A0A024R1N1|A0A024R1N1_HUMAN		6.04	1		0	2	MASCOT		T
	R20211001974_UA,17355	K.VEAQLQELQVK.F	1284.72	0.00021	2	1	54.48	0	0.000218	0|0	sp|P35579|MYH9_HUMAN/tr|Q86XU5|Q86XU5_HUMAN/tr|A0A0U4BW16|A0A0U4BW16_HUMAN/tr|A0A024R1N1|A0A024R1N1_HUMAN		4.53	0		0	2	MASCOT		T
	R20211001974_UA,24968	K.VEDM*AELTCLNEASVLHNLK.E ! K.VEDM*AELTCLNEASVLHNLK.D	2302.11	-0.01639	2	1	31.63	0	0.136	0|0	sp|P35579|MYH9_HUMAN/tr|Q86XU5|Q86XU5_HUMAN/tr|A0A0U4BW16|A0A0U4BW16_HUMAN/tr|B4E3S1|B4E3S1_HUMAN/tr|B1AH99|B1AH99_HUMAN/tr|A0A024R1N1|A0A024R1N1_HUMAN/tr|Q5BKV1|Q5BKV1_HUMAN ! sp|P35580|MYH10_HUMAN/tr|G1UI33|G1UI33_HUMAN/tr|E7ERA5|E7ERA5_HUMAN		4.4	0	15.994919 Oxidation (M)	0	2	MASCOT		T
	R20211001974_UA,24983	K.VEDM*AELTCLNEASVLHNLK.E ! K.VEDM*AELTCLNEASVLHNLK.D	2302.11	0.00279	3	1	87.48	0	1.22e-07	0|0	sp|P35579|MYH9_HUMAN/tr|Q86XU5|Q86XU5_HUMAN/tr|A0A0U4BW16|A0A0U4BW16_HUMAN/tr|B4E3S1|B4E3S1_HUMAN/tr|B1AH99|B1AH99_HUMAN/tr|A0A024R1N1|A0A024R1N1_HUMAN/tr|Q5BKV1|Q5BKV1_HUMAN ! sp|P35580|MYH10_HUMAN/tr|G1UI33|G1UI33_HUMAN/tr|E7ERA5|E7ERA5_HUMAN		4.4	0	15.994919 Oxidation (M)	0	2	MASCOT		T
	R20211001974_UA,27969	K.VEDMAELTCLNEASVLHNLK.E ! K.VEDMAELTCLNEASVLHNLK.D	2286.11	0.00252	3	1	64.91	0	5.68e-05	0|0	sp|P35579|MYH9_HUMAN/tr|Q86XU5|Q86XU5_HUMAN/tr|A0A0U4BW16|A0A0U4BW16_HUMAN/tr|B4E3S1|B4E3S1_HUMAN/tr|B1AH99|B1AH99_HUMAN/tr|A0A024R1N1|A0A024R1N1_HUMAN/tr|Q5BKV1|Q5BKV1_HUMAN ! sp|P35580|MYH10_HUMAN/tr|G1UI33|G1UI33_HUMAN/tr|E7ERA5|E7ERA5_HUMAN		4.4	0		0	2	MASCOT		T
	R20211001974_UA,11451	K.VKPLLQVSR.Q	1039.66	-0.00032	3	1	50.04	0	0.000101	0|0	sp|P35579|MYH9_HUMAN/tr|Q86XU5|Q86XU5_HUMAN/tr|A0A0U4BW16|A0A0U4BW16_HUMAN/tr|B4E3S1|B4E3S1_HUMAN/tr|A0A024R1N1|A0A024R1N1_HUMAN		11	0		0	2	MASCOT		T
	R20211001974_UA,7049	K.VLLQGK.G	657.429	-0.00042	2	1	24.97	0	0.21	0|0	sp|P35579|MYH9_HUMAN/tr|Q86XU5|Q86XU5_HUMAN/tr|A0A0U4BW16|A0A0U4BW16_HUMAN/tr|A0A024R1N1|A0A024R1N1_HUMAN		8.72	0		0	2	MASCOT		T
	R20211001974_UA,2701	K.VNKDDIQK.M	959.516	-0.00088	3	1	21.2	0	0.867	0|0	sp|P35579|MYH9_HUMAN/tr|Q86XU5|Q86XU5_HUMAN/tr|A0A0U4BW16|A0A0U4BW16_HUMAN/tr|B4E3S1|B4E3S1_HUMAN/tr|B1AH99|B1AH99_HUMAN/tr|A0A024R1N1|A0A024R1N1_HUMAN/tr|Q5BKV1|Q5BKV1_HUMAN		5.93	1		0	2	MASCOT		T
	R20211001974_UA,1044	K.VTTEAK.M ! K.VTTEAK.L	648.356	0.00019	2	1	36.44	0	0.0541	0|0	sp|Q7Z406|MYH14_HUMAN ! sp|P35579|MYH9_HUMAN/tr|Q86XU5|Q86XU5_HUMAN/tr|Q99529|Q99529_HUMAN/tr|A0A0U4BW16|A0A0U4BW16_HUMAN/tr|A0A024R1N1|A0A024R1N1_HUMAN		5.97	0		0	2	MASCOT		T
	R20211001974_UA,1176	K.VTTEAK.M ! K.VTTEAK.L	648.356	0.00015	2	1	28.64	0	0.326	0|0	sp|Q7Z406|MYH14_HUMAN ! sp|P35579|MYH9_HUMAN/tr|Q86XU5|Q86XU5_HUMAN/tr|Q99529|Q99529_HUMAN/tr|A0A0U4BW16|A0A0U4BW16_HUMAN/tr|A0A024R1N1|A0A024R1N1_HUMAN		5.97	0		0	2	MASCOT		T
	R20211001974_UA,1306	K.VTTEAK.M ! K.VTTEAK.L	648.356	0.00019	2	1	33.94	0	0.0963	0|0	sp|Q7Z406|MYH14_HUMAN ! sp|P35579|MYH9_HUMAN/tr|Q86XU5|Q86XU5_HUMAN/tr|Q99529|Q99529_HUMAN/tr|A0A0U4BW16|A0A0U4BW16_HUMAN/tr|A0A024R1N1|A0A024R1N1_HUMAN		5.97	0		0	2	MASCOT		T
	R20211001974_UA,1435	K.VTTEAK.M ! K.VTTEAK.L	648.356	0.00015	2	1	28.41	0	0.344	0|0	sp|Q7Z406|MYH14_HUMAN ! sp|P35579|MYH9_HUMAN/tr|Q86XU5|Q86XU5_HUMAN/tr|Q99529|Q99529_HUMAN/tr|A0A0U4BW16|A0A0U4BW16_HUMAN/tr|A0A024R1N1|A0A024R1N1_HUMAN		5.97	0		0	2	MASCOT		T
	R20211001974_UA,1633	K.VTTEAK.M ! K.VTTEAK.L	648.356	-0.00017	2	1	28.96	0	0.303	0|0	sp|Q7Z406|MYH14_HUMAN ! sp|P35579|MYH9_HUMAN/tr|Q86XU5|Q86XU5_HUMAN/tr|Q99529|Q99529_HUMAN/tr|A0A0U4BW16|A0A0U4BW16_HUMAN/tr|A0A024R1N1|A0A024R1N1_HUMAN		5.97	0		0	2	MASCOT		T
	R20211001974_UA,2620	K.YAEER.W ! K.YAEER.N ! K.YAEER.D ! R.YAEER.D ! M.YAEER.G	667.305	-0.00058	2	1	26.59	0	0.357	0|0	sp|Q92759|TF2H4_HUMAN/tr|Q53HH3|Q53HH3_HUMAN/tr|B4DNU0|B4DNU0_HUMAN/tr|A0A1U9X7S4|A0A1U9X7S4_HUMAN ! sp|P22413|ENPP1_HUMAN/tr|B2RBY8|B2RBY8_HUMAN ! sp|P35579|MYH9_HUMAN/tr|A0A0U4BW16|A0A0U4BW16_HUMAN/tr|A0A024R1N1|A0A024R1N1_HUMAN/tr|Q2PS10|Q2PS10_HUMAN ! sp|P35580|MYH10_HUMAN ! tr|A0A126LB12|A0A126LB12_HUMAN		4.53	0		0	2	MASCOT		T
	R20211001974_UA,14792	R.AGVLAHLEEER.D	1223.64	-0.00048	3	1	40.07	0	0.00914	0|0	sp|P35579|MYH9_HUMAN/sp|P35580|MYH10_HUMAN/tr|Q86XU5|Q86XU5_HUMAN/tr|A0A0U4BW16|A0A0U4BW16_HUMAN/tr|B4E3S1|B4E3S1_HUMAN/tr|A0A024R1N1|A0A024R1N1_HUMAN		4.75	0		0	2	MASCOT		T
	R20211001974_UA,14795	R.AGVLAHLEEER.D	1223.64	0.0004	2	1	56.96	0	0.000187	0|0	sp|P35579|MYH9_HUMAN/sp|P35580|MYH10_HUMAN/tr|Q86XU5|Q86XU5_HUMAN/tr|A0A0U4BW16|A0A0U4BW16_HUMAN/tr|B4E3S1|B4E3S1_HUMAN/tr|A0A024R1N1|A0A024R1N1_HUMAN		4.75	0		0	2	MASCOT		T
	R20211001974_UA,7503	R.ALEQQVEEM*K.T	1220.58	-0.00096	2	1	36.69	0	0.0296	0|0	sp|P35579|MYH9_HUMAN/tr|A0A0U4BW16|A0A0U4BW16_HUMAN/tr|Q6ZNL4|Q6ZNL4_HUMAN/tr|A0A024R1N1|A0A024R1N1_HUMAN		4.25	0	15.994919 Oxidation (M)	0	2	MASCOT		T
	R20211001974_UA,13820	R.ALEQQVEEMK.T	1204.59	0.00132	2	1	48.95	0	0.000912	0|0	sp|P35579|MYH9_HUMAN/tr|A0A0U4BW16|A0A0U4BW16_HUMAN/tr|Q6ZNL4|Q6ZNL4_HUMAN/tr|A0A024R1N1|A0A024R1N1_HUMAN		4.25	0		0	2	MASCOT		T
	R20211001974_UA,7470	R.ASREEILAQAK.E	1215.67	-0.0012	2	1	25.78	0	0.492	0|0	sp|P35579|MYH9_HUMAN/tr|A0A0U4BW16|A0A0U4BW16_HUMAN/tr|Q6ZNL4|Q6ZNL4_HUMAN/tr|A0A024R1N1|A0A024R1N1_HUMAN		6.19	1		0	2	MASCOT		T
	R20211001974_UA,16468	R.DELADEIANSSGK.G	1348.62	0.00054	2	1	62.67	0	0.000172	0|0	sp|P35579|MYH9_HUMAN/tr|A0A0U4BW16|A0A0U4BW16_HUMAN/tr|Q6ZNL4|Q6ZNL4_HUMAN/tr|A0A024R1N1|A0A024R1N1_HUMAN		3.92	0		0	2	MASCOT		T
	R20211001974_UA,26499	R.DLGEELEALK.T	1116.58	-0.00048	2	1	43.27	0	0.00469	0|0	sp|P35749|MYH11_HUMAN/sp|P35579|MYH9_HUMAN/tr|Q86XU5|Q86XU5_HUMAN/tr|A0A024QZJ4|A0A024QZJ4_HUMAN/tr|A0A0U4BW16|A0A0U4BW16_HUMAN/tr|A0A024R1N1|A0A024R1N1_HUMAN/tr|B1PS43|B1PS43_HUMAN/tr|A0A024QZJ6|A0A024QZJ6_HUMAN/tr|Q7Z7R0|Q7Z7R0_HUMAN		4	0		0	2	MASCOT		T
	R20211001974_UA,2418	R.DRAEAEAR.E	917.443	0.00055	2	1	30.22	0	0.0498	0|0	sp|P35749|MYH11_HUMAN/sp|P35579|MYH9_HUMAN/sp|P35580|MYH10_HUMAN/tr|A0A024QZJ4|A0A024QZJ4_HUMAN/tr|Q68D89|Q68D89_HUMAN/tr|O14729|O14729_HUMAN/tr|A0A0U4BW16|A0A0U4BW16_HUMAN/tr|A0A024R1N1|A0A024R1N1_HUMAN/tr|Q2PS10|Q2PS10_HUMAN/tr|B1PS43|B1PS43_HUMAN/tr|A0A024QZJ6|A0A024QZJ6_HUMAN/tr|Q7Z7R0|Q7Z7R0_HUMAN/tr|O14794|O14794_HUMAN		4.68	1		0	2	MASCOT		T
	R20211001974_UA,2421	R.DRAEAEAR.E	917.443	-0.00064	3	1	29.21	0	0.0642	0|0	sp|P35749|MYH11_HUMAN/sp|P35579|MYH9_HUMAN/sp|P35580|MYH10_HUMAN/tr|A0A024QZJ4|A0A024QZJ4_HUMAN/tr|Q68D89|Q68D89_HUMAN/tr|O14729|O14729_HUMAN/tr|A0A0U4BW16|A0A0U4BW16_HUMAN/tr|A0A024R1N1|A0A024R1N1_HUMAN/tr|Q2PS10|Q2PS10_HUMAN/tr|B1PS43|B1PS43_HUMAN/tr|A0A024QZJ6|A0A024QZJ6_HUMAN/tr|Q7Z7R0|Q7Z7R0_HUMAN/tr|O14794|O14794_HUMAN		4.68	1		0	2	MASCOT		T
	R20211001974_UA,12413	R.EDQSILCTGESGAGK.T	1551.7	0.001	2	1	84.87	0	4.23e-07	0|0	sp|Q7Z406|MYH14_HUMAN/sp|P35749|MYH11_HUMAN/sp|P35579|MYH9_HUMAN/sp|P35580|MYH10_HUMAN/tr|Q86XU5|Q86XU5_HUMAN/tr|A0A2R8Y4C3|A0A2R8Y4C3_HUMAN/tr|A0A024QZJ4|A0A024QZJ4_HUMAN/tr|M0QY43|M0QY43_HUMAN/tr|A0A0U4BW16|A0A0U4BW16_HUMAN/tr|B4E3S1|B4E3S1_HUMAN/tr|A0A494C024|A0A494C024_HUMAN/tr|A0A024R1N1|A0A024R1N1_HUMAN/tr|B1PS43|B1PS43_HUMAN/tr|E7ERA5|E7ERA5_HUMAN/tr|Q5BKV1|Q5BKV1_HUMAN/tr|A0A024QZJ6|A0A02…		4.14	0		0	2	MASCOT		T
	R20211001974_UA,9174	R.EEILAQAK.E	901.499	-0.00086	2	1	33.76	0	0.0766	0|0	sp|P35579|MYH9_HUMAN/tr|A0A0U4BW16|A0A0U4BW16_HUMAN/tr|Q6ZNL4|Q6ZNL4_HUMAN/tr|A0A024R1N1|A0A024R1N1_HUMAN		4.53	0		0	2	MASCOT		T
	R20211001974_UA,3329	R.ELDDTR.A	748.347	-0.00064	2	1	38.18	0	0.00732	0|0	sp|P35579|MYH9_HUMAN/tr|A0A0U4BW16|A0A0U4BW16_HUMAN/tr|Q6ZNL4|Q6ZNL4_HUMAN/tr|A0A024R1N1|A0A024R1N1_HUMAN		4.03	0		0	2	MASCOT		T
	R20211001974_UA,7994	R.ELEDATETADAM*NR.E	1581.67	-5e-05	2	1	39.89	0	0.0109	0|0	sp|P35579|MYH9_HUMAN/tr|A0A0U4BW16|A0A0U4BW16_HUMAN/tr|Q6ZNL4|Q6ZNL4_HUMAN/tr|A0A024R1N1|A0A024R1N1_HUMAN		3.83	0	15.994919 Oxidation (M)	0	2	MASCOT		T
	R20211001974_UA,8048	R.ELEDATETADAM*NR.E	1581.67	0.00043	3	1	34.25	0	0.00524	0|0	sp|P35579|MYH9_HUMAN/tr|A0A0U4BW16|A0A0U4BW16_HUMAN/tr|Q6ZNL4|Q6ZNL4_HUMAN/tr|A0A024R1N1|A0A024R1N1_HUMAN		3.83	0	15.994919 Oxidation (M)	0	2	MASCOT		T
	R20211001974_UA,13020	R.ELEDATETADAMNR.E	1565.67	0.00123	2	1	79.39	0	8.51e-07	0|0	sp|P35579|MYH9_HUMAN/tr|A0A0U4BW16|A0A0U4BW16_HUMAN/tr|Q6ZNL4|Q6ZNL4_HUMAN/tr|A0A024R1N1|A0A024R1N1_HUMAN		3.83	0		0	2	MASCOT		T
	R20211001974_UA,28179	R.ELESQISELQEDLESER.A	2033.95	-0.00259	2	1	104.26	0	1.82e-09	0|0	sp|P35579|MYH9_HUMAN/tr|Q86XU5|Q86XU5_HUMAN/tr|Q99529|Q99529_HUMAN/tr|A0A0U4BW16|A0A0U4BW16_HUMAN/tr|A0A024R1N1|A0A024R1N1_HUMAN		3.77	0		0	2	MASCOT		T
	R20211001974_UA,28180	R.ELESQISELQEDLESER.A	2033.95	-0.00531	3	1	43.13	0	0.00247	0|0	sp|P35579|MYH9_HUMAN/tr|Q86XU5|Q86XU5_HUMAN/tr|Q99529|Q99529_HUMAN/tr|A0A0U4BW16|A0A0U4BW16_HUMAN/tr|A0A024R1N1|A0A024R1N1_HUMAN		3.77	0		0	2	MASCOT		T
	R20211001974_UA,7112	R.EM*EAELEDER.K	1266.52	0.00057	2	1	62.07	0	4.81e-06	0|0	sp|P35579|MYH9_HUMAN/tr|A0A0U4BW16|A0A0U4BW16_HUMAN/tr|Q6ZNL4|Q6ZNL4_HUMAN/tr|A0A024R1N1|A0A024R1N1_HUMAN		3.83	0	15.994919 Oxidation (M)	0	2	MASCOT		T
	R20211001974_UA,4239	R.EM*EAELEDERK.Q	1394.61	-0.0008	3	1	25.16	0	0.0829	0|0	sp|P35579|MYH9_HUMAN/tr|A0A0U4BW16|A0A0U4BW16_HUMAN/tr|Q6ZNL4|Q6ZNL4_HUMAN/tr|A0A024R1N1|A0A024R1N1_HUMAN		4.14	1	15.994919 Oxidation (M)	0	2	MASCOT		T
	R20211001974_UA,11722	R.EMEAELEDER.K	1250.52	-0.00105	2	1	59.11	0	1.23e-05	0|0	sp|P35579|MYH9_HUMAN/tr|A0A0U4BW16|A0A0U4BW16_HUMAN/tr|Q6ZNL4|Q6ZNL4_HUMAN/tr|A0A024R1N1|A0A024R1N1_HUMAN		3.83	0		0	2	MASCOT		T
	R20211001974_UA,8136	R.EMEAELEDERK.Q	1378.62	-0.00089	3	1	34.68	0	0.0139	0|0	sp|P35579|MYH9_HUMAN/tr|A0A0U4BW16|A0A0U4BW16_HUMAN/tr|Q6ZNL4|Q6ZNL4_HUMAN/tr|A0A024R1N1|A0A024R1N1_HUMAN		4.14	1		0	2	MASCOT		T
	R20211001974_UA,13239	R.EQEVNILK.K	972.536	-0.00092	2	1	20.4	0	0.847	0|0	sp|P35579|MYH9_HUMAN/tr|Q86XU5|Q86XU5_HUMAN/tr|A0A0U4BW16|A0A0U4BW16_HUMAN/tr|A0A024R1N1|A0A024R1N1_HUMAN		4.53	0		0	2	MASCOT		T
	R20211001974_UA,5637	R.EQLEEEEEAK.H	1233.55	0.00014	2	1	48.77	0	0.000349	0|0	sp|P35579|MYH9_HUMAN/tr|Q86XU5|Q86XU5_HUMAN/tr|A0A0U4BW16|A0A0U4BW16_HUMAN/tr|A0A024R1N1|A0A024R1N1_HUMAN		3.9	0		0	2	MASCOT		T
	R20211001974_UA,8283	R.EQLEEEEEAKHNLEK.Q	1854.87	-0.00147	4	1	34.55	0	0.0425	0|0	sp|P35579|MYH9_HUMAN/tr|Q86XU5|Q86XU5_HUMAN/tr|A0A0U4BW16|A0A0U4BW16_HUMAN/tr|A0A024R1N1|A0A024R1N1_HUMAN		4.35	1		0	2	MASCOT		T
	R20211001974_UA,8320	R.EQLEEEEEAKHNLEK.Q	1854.87	-0.00362	2	1	97.36	0	2.23e-08	0|0	sp|P35579|MYH9_HUMAN/tr|Q86XU5|Q86XU5_HUMAN/tr|A0A0U4BW16|A0A0U4BW16_HUMAN/tr|A0A024R1N1|A0A024R1N1_HUMAN		4.35	1		0	2	MASCOT		T
	R20211001974_UA,3472	R.EVSSLK.N	662.372	0.00055	2	1	39.61	0	0.0101	0|0	sp|P35579|MYH9_HUMAN/tr|A0A0U4BW16|A0A0U4BW16_HUMAN/tr|Q6ZNL4|Q6ZNL4_HUMAN/tr|A0A024R1N1|A0A024R1N1_HUMAN		6.1	0		0	2	MASCOT		T
	R20211001974_UA,24816	R.GDLPFVVPR.R	999.562	0.00038	2	1	36.18	0	0.0147	0|0	sp|P35579|MYH9_HUMAN/tr|A0A0U4BW16|A0A0U4BW16_HUMAN/tr|Q6ZNL4|Q6ZNL4_HUMAN/tr|A0A024R1N1|A0A024R1N1_HUMAN		5.84	0		0	2	MASCOT		T
	R20211001974_UA,6289	R.GELANEVK.V	859.452	-0.00038	2	1	23.86	0	0.851	0|0	sp|P35579|MYH9_HUMAN/tr|Q86XU5|Q86XU5_HUMAN/tr|A0A0U4BW16|A0A0U4BW16_HUMAN/tr|A0A024R1N1|A0A024R1N1_HUMAN		4.53	0		0	2	MASCOT		T
	R20211001974_UA,19343	R.IAEFTTNLTEEEEK.S	1653.79	0.00199	2	1	111.46	0	5.95e-10	0|0	sp|P35579|MYH9_HUMAN/tr|Q86XU5|Q86XU5_HUMAN/tr|Q99529|Q99529_HUMAN/tr|A0A0U4BW16|A0A0U4BW16_HUMAN/tr|A0A024R1N1|A0A024R1N1_HUMAN		3.98	0		0	2	MASCOT		T
	R20211001974_UA,25637	R.IAQLEEELEEEQGNTELINDR.L	2472.17	0.00208	3	1	89.83	0	1.37e-07	0|0	sp|P35579|MYH9_HUMAN/tr|A0A0U4BW16|A0A0U4BW16_HUMAN/tr|Q6ZNL4|Q6ZNL4_HUMAN/tr|A0A024R1N1|A0A024R1N1_HUMAN		3.72	0		0	2	MASCOT		T
	R20211001974_UA,25639	R.IAQLEEELEEEQGNTELINDR.L	2472.17	-0.00306	2	1	111.1	0	1.05e-09	0|0	sp|P35579|MYH9_HUMAN/tr|A0A0U4BW16|A0A0U4BW16_HUMAN/tr|Q6ZNL4|Q6ZNL4_HUMAN/tr|A0A024R1N1|A0A024R1N1_HUMAN		3.72	0		0	2	MASCOT		T
	R20211001974_UA,11550	R.KEEELQAALAR.A ! K.KEEELQAALAR.L ! K.KEEELQAALAR.V	1257.68	-0.00033	3	1	60.58	0	7.78e-05	0|0	sp|Q7Z406|MYH14_HUMAN/tr|A0A0C4DFM8|A0A0C4DFM8_HUMAN ! sp|P35749|MYH11_HUMAN/tr|A0A024QZJ4|A0A024QZJ4_HUMAN/tr|B1PS43|B1PS43_HUMAN/tr|A0A024QZJ6|A0A024QZJ6_HUMAN/tr|Q7Z7R0|Q7Z7R0_HUMAN ! sp|P35579|MYH9_HUMAN/tr|Q86XU5|Q86XU5_HUMAN/tr|Q99529|Q99529_HUMAN/tr|A0A0U4BW16|A0A0U4BW16_HUMAN/tr|A0A024R1N1|A0A024R1N1_HUMAN		4.79	1		0	2	MASCOT		T
	R20211001974_UA,11641	R.KEEELQAALAR.A ! K.KEEELQAALAR.L ! K.KEEELQAALAR.V	1257.68	-0.00046	2	1	66.48	0	2e-05	0|0	sp|Q7Z406|MYH14_HUMAN/tr|A0A0C4DFM8|A0A0C4DFM8_HUMAN ! sp|P35749|MYH11_HUMAN/tr|A0A024QZJ4|A0A024QZJ4_HUMAN/tr|B1PS43|B1PS43_HUMAN/tr|A0A024QZJ6|A0A024QZJ6_HUMAN/tr|Q7Z7R0|Q7Z7R0_HUMAN ! sp|P35579|MYH9_HUMAN/tr|Q86XU5|Q86XU5_HUMAN/tr|Q99529|Q99529_HUMAN/tr|A0A0U4BW16|A0A0U4BW16_HUMAN/tr|A0A024R1N1|A0A024R1N1_HUMAN		4.79	1		0	2	MASCOT		T
	R20211001974_UA,14460	R.KFDQLLAEEK.A ! R.KFDQLLAEEK.N ! K.KFDQLLAEEK.T ! K.KFDQLLAEEK.S	1220.65	-0.00129	2	1	75.22	0	2.72e-06	0|0	sp|Q7Z406|MYH14_HUMAN/tr|A0A0C4DFM8|A0A0C4DFM8_HUMAN/tr|B4E177|B4E177_HUMAN/tr|A1L2Z2|A1L2Z2_HUMAN ! sp|P35749|MYH11_HUMAN/tr|A0A024QZJ4|A0A024QZJ4_HUMAN/tr|Q68D89|Q68D89_HUMAN/tr|O14729|O14729_HUMAN/tr|B1PS43|B1PS43_HUMAN/tr|A0A024QZJ6|A0A024QZJ6_HUMAN/tr|Q7Z7R0|Q7Z7R0_HUMAN/tr|O14794|O14794_HUMAN ! sp|P35579|MYH9_HUMAN/tr|A0A0U4BW16|A0A0U4BW16_HUMAN/tr|A0A024R1N1|A0A024R1N1_HUMAN ! sp|P35580|MY…		4.68	1		0	2	MASCOT		T
	R20211001974_UA,14461	R.KFDQLLAEEK.A ! R.KFDQLLAEEK.N ! K.KFDQLLAEEK.T ! K.KFDQLLAEEK.S	1220.65	9e-05	3	1	36.63	0	0.0198	0|0	sp|Q7Z406|MYH14_HUMAN/tr|A0A0C4DFM8|A0A0C4DFM8_HUMAN/tr|B4E177|B4E177_HUMAN/tr|A1L2Z2|A1L2Z2_HUMAN ! sp|P35749|MYH11_HUMAN/tr|A0A024QZJ4|A0A024QZJ4_HUMAN/tr|Q68D89|Q68D89_HUMAN/tr|O14729|O14729_HUMAN/tr|B1PS43|B1PS43_HUMAN/tr|A0A024QZJ6|A0A024QZJ6_HUMAN/tr|Q7Z7R0|Q7Z7R0_HUMAN/tr|O14794|O14794_HUMAN ! sp|P35579|MYH9_HUMAN/tr|A0A0U4BW16|A0A0U4BW16_HUMAN/tr|A0A024R1N1|A0A024R1N1_HUMAN ! sp|P35580|MY…		4.68	1		0	2	MASCOT		T
	R20211001974_UA,2753	R.KGAGDGSDEEVDGK.A	1363.6	0.00305	3	1	59.8	0	5.55e-05	0|0	sp|P35579|MYH9_HUMAN/tr|A0A0U4BW16|A0A0U4BW16_HUMAN/tr|Q6ZNL4|Q6ZNL4_HUMAN/tr|A0A024R1N1|A0A024R1N1_HUMAN		4.11	1		0	2	MASCOT		T
	R20211001974_UA,2761	R.KGAGDGSDEEVDGK.A	1363.6	-0.00093	2	1	48.53	0	0.00108	0|0	sp|P35579|MYH9_HUMAN/tr|A0A0U4BW16|A0A0U4BW16_HUMAN/tr|Q6ZNL4|Q6ZNL4_HUMAN/tr|A0A024R1N1|A0A024R1N1_HUMAN		4.11	1		0	2	MASCOT		T
	R20211001974_UA,2923	R.KKLEM*DLK.D	1020.58	-0.00064	3	1	24.35	0	0.266	0|0	sp|P35579|MYH9_HUMAN/tr|A0A0U4BW16|A0A0U4BW16_HUMAN/tr|Q6ZNL4|Q6ZNL4_HUMAN/tr|A0A024R1N1|A0A024R1N1_HUMAN		8.5	2	15.994919 Oxidation (M)	0	2	MASCOT		T
	R20211001974_UA,11092	R.KKVEAQLQELQVK.F	1540.91	-0.00167	3	1	41.12	0	0.00229	0|0	sp|P35579|MYH9_HUMAN/tr|Q86XU5|Q86XU5_HUMAN/tr|A0A0U4BW16|A0A0U4BW16_HUMAN/tr|A0A024R1N1|A0A024R1N1_HUMAN		8.5	2		0	2	MASCOT		T
	R20211001974_UA,11130	R.KKVEAQLQELQVK.F	1540.91	-0.00104	2	1	79.98	0	2.97e-07	0|0	sp|P35579|MYH9_HUMAN/tr|Q86XU5|Q86XU5_HUMAN/tr|A0A0U4BW16|A0A0U4BW16_HUMAN/tr|A0A024R1N1|A0A024R1N1_HUMAN		8.5	2		0	2	MASCOT		T
	R20211001974_UA,11148	R.KKVEAQLQELQVK.F	1540.91	-0.00029	4	1	35.41	0	0.00852	0|0	sp|P35579|MYH9_HUMAN/tr|Q86XU5|Q86XU5_HUMAN/tr|A0A0U4BW16|A0A0U4BW16_HUMAN/tr|A0A024R1N1|A0A024R1N1_HUMAN		8.5	2		0	2	MASCOT		T
	R20211001974_UA,28830	R.KLEGDSTDLSDQIAELQAQIAELK.M	2615.34	0.00092	3	1	103.86	0	3.47e-09	0|0	sp|P35579|MYH9_HUMAN/tr|Q86XU5|Q86XU5_HUMAN/tr|Q99529|Q99529_HUMAN/tr|A0A0U4BW16|A0A0U4BW16_HUMAN/tr|A0A024R1N1|A0A024R1N1_HUMAN		4.02	1		0	2	MASCOT		T
	R20211001974_UA,3911	R.KLLEDR.L ! K.KLLEDR.I	773.452	-0.00023	2	1	41.97	0	0.0261	0|0	sp|Q7Z406|MYH14_HUMAN/tr|A0A0C4DFM8|A0A0C4DFM8_HUMAN ! sp|P35579|MYH9_HUMAN/tr|Q86XU5|Q86XU5_HUMAN/tr|Q99529|Q99529_HUMAN/tr|A0A0U4BW16|A0A0U4BW16_HUMAN/tr|A0A024R1N1|A0A024R1N1_HUMAN		6.07	1		0	2	MASCOT		T
	R20211001974_UA,13186	R.LEVNLQAM*K.A	1061.57	-0.00499	2	1	38.55	0	0.0736	0|0	sp|P35579|MYH9_HUMAN/tr|A0A0U4BW16|A0A0U4BW16_HUMAN/tr|Q6ZNL4|Q6ZNL4_HUMAN/tr|A0A024R1N1|A0A024R1N1_HUMAN		6	0	15.994919 Oxidation (M)	0	2	MASCOT		T
	R20211001974_UA,19575	R.LEVNLQAMK.A	1045.57	-0.00215	2	1	50.68	0	0.00094	0|0	sp|P35579|MYH9_HUMAN/tr|A0A0U4BW16|A0A0U4BW16_HUMAN/tr|Q6ZNL4|Q6ZNL4_HUMAN/tr|A0A024R1N1|A0A024R1N1_HUMAN		6	0		0	2	MASCOT		T
	R20211001974_UA,28127	R.LQQELDDLLVDLDHQR.Q	1949.99	-0.0045	3	1	33.82	0	0.0315	0|0	sp|P35579|MYH9_HUMAN/tr|A0A0U4BW16|A0A0U4BW16_HUMAN/tr|A0A024R1N1|A0A024R1N1_HUMAN		4.03	0		0	2	MASCOT		T
	R20211001974_UA,17045	R.LTEM*ETLQSQLM*AEK.L	1783.85	0.00261	2	1	55.59	0	0.000165	0|0	sp|P35579|MYH9_HUMAN/tr|Q86XU5|Q86XU5_HUMAN/tr|A0A0U4BW16|A0A0U4BW16_HUMAN/tr|B4E3S1|B4E3S1_HUMAN/tr|A0A024R1N1|A0A024R1N1_HUMAN		4.25	0	15.994919 Oxidation (M)	0	2	MASCOT		T
	R20211001974_UA,23331	R.LTEMETLQSQLM*AEK.L	1767.85	-0.00197	3	1	21.7	0	0.483	0|0	sp|P35579|MYH9_HUMAN/tr|Q86XU5|Q86XU5_HUMAN/tr|A0A0U4BW16|A0A0U4BW16_HUMAN/tr|B4E3S1|B4E3S1_HUMAN/tr|A0A024R1N1|A0A024R1N1_HUMAN		4.25	0	15.994919 Oxidation (M)	0	2	MASCOT		T
	R20211001974_UA,2868	R.NAEQYKDQADK.A	1309.6	-0.00107	2	1	68.07	0	1.68e-05	0|0	sp|P35579|MYH9_HUMAN/tr|A0A0U4BW16|A0A0U4BW16_HUMAN/tr|Q6ZNL4|Q6ZNL4_HUMAN/tr|A0A024R1N1|A0A024R1N1_HUMAN		4.56	1		0	2	MASCOT		T
	R20211001974_UA,2880	R.NAEQYKDQADK.A	1309.6	-0.0007	3	1	31.84	0	0.0282	0|0	sp|P35579|MYH9_HUMAN/tr|A0A0U4BW16|A0A0U4BW16_HUMAN/tr|Q6ZNL4|Q6ZNL4_HUMAN/tr|A0A024R1N1|A0A024R1N1_HUMAN		4.56	1		0	2	MASCOT		T
	R20211001974_UA,7034	R.NCAAYLK.L	839.408	-0.00097	2	1	40.21	0	0.00393	0|0	sp|Q7Z406|MYH14_HUMAN/sp|P35749|MYH11_HUMAN/sp|P35579|MYH9_HUMAN/sp|P35580|MYH10_HUMAN/tr|Q86XU5|Q86XU5_HUMAN/tr|A0A024QZJ4|A0A024QZJ4_HUMAN/tr|M0QY43|M0QY43_HUMAN/tr|B3KWH4|B3KWH4_HUMAN/tr|A0A0U4BW16|A0A0U4BW16_HUMAN/tr|B4E3S1|B4E3S1_HUMAN/tr|A0A024R1N1|A0A024R1N1_HUMAN/tr|B1PS43|B1PS43_HUMAN/tr|A0A024QZJ6|A0A024QZJ6_HUMAN		8.2	0		0	2	MASCOT		T
	R20211001974_UA,2905	R.NTDQASM*PDNTAAQK.V	1607.7	-0.00067	2	1	99.77	0	2.25e-09	0|0	sp|P35749|MYH11_HUMAN/sp|P35579|MYH9_HUMAN/tr|Q86XU5|Q86XU5_HUMAN/tr|A0A024QZJ4|A0A024QZJ4_HUMAN/tr|A0A0U4BW16|A0A0U4BW16_HUMAN/tr|B4E3S1|B4E3S1_HUMAN/tr|A0A494C024|A0A494C024_HUMAN/tr|A0A024R1N1|A0A024R1N1_HUMAN/tr|B1PS43|B1PS43_HUMAN/tr|A0A024QZJ6|A0A024QZJ6_HUMAN		4.21	0	15.994919 Oxidation (M)	0	2	MASCOT		T
	R20211001974_UA,7751	R.NTNPNFVR.C	961.485	0.00025	2	1	44.98	0	0.00282	0|0	sp|P35579|MYH9_HUMAN/sp|P35580|MYH10_HUMAN/tr|Q86XU5|Q86XU5_HUMAN/tr|A0A0U4BW16|A0A0U4BW16_HUMAN/tr|B4E3S1|B4E3S1_HUMAN/tr|A0A024R1N1|A0A024R1N1_HUMAN		9.75	0		0	2	MASCOT		T
	R20211001974_UA,13456	R.QAQQERDELADEIANSSGK.G	2088.98	-0.00146	3	1	24.45	0	0.193	0|0	sp|P35579|MYH9_HUMAN/tr|A0A0U4BW16|A0A0U4BW16_HUMAN/tr|Q6ZNL4|Q6ZNL4_HUMAN/tr|A0A024R1N1|A0A024R1N1_HUMAN		4.18	1		0	2	MASCOT		T
	R20211001974_UA,14592	R.QAQQERDELADEIANSSGK.G	2088.98	-0.00317	3	1	46.91	0	0.00107	0|0	sp|P35579|MYH9_HUMAN/tr|A0A0U4BW16|A0A0U4BW16_HUMAN/tr|Q6ZNL4|Q6ZNL4_HUMAN/tr|A0A024R1N1|A0A024R1N1_HUMAN		4.18	1		0	2	MASCOT		T
	R20211001974_UA,14619	R.QAQQERDELADEIANSSGK.G	2088.98	6e-05	2	1	68.65	0	7.22e-06	0|0	sp|P35579|MYH9_HUMAN/tr|A0A0U4BW16|A0A0U4BW16_HUMAN/tr|Q6ZNL4|Q6ZNL4_HUMAN/tr|A0A024R1N1|A0A024R1N1_HUMAN		4.18	1		0	2	MASCOT		T
	R20211001974_UA,2416	R.QEEEM*M*AK.E	1027.41	-6e-05	2	1	38.07	0	0.000756	0|0	sp|P35579|MYH9_HUMAN/tr|Q86XU5|Q86XU5_HUMAN/tr|A0A0U4BW16|A0A0U4BW16_HUMAN/tr|B4E3S1|B4E3S1_HUMAN/tr|A0A024R1N1|A0A024R1N1_HUMAN		4.25	0	15.994919 Oxidation (M)	0	2	MASCOT		T
	R20211001974_UA,5203	R.QGFPNR.I ! R.QGFPNR.V ! R.QGFPNR.L	718.363	-0.00029	2	1	30.43	0	0.0852	0|0	sp|Q7Z406|MYH14_HUMAN/sp|P35749|MYH11_HUMAN/sp|P35580|MYH10_HUMAN/tr|A0A024QZJ4|A0A024QZJ4_HUMAN/tr|M0QY43|M0QY43_HUMAN/tr|B3KWH4|B3KWH4_HUMAN/tr|B1PS43|B1PS43_HUMAN/tr|A0A024QZJ6|A0A024QZJ6_HUMAN ! sp|P35579|MYH9_HUMAN/tr|Q86XU5|Q86XU5_HUMAN/tr|A0A0U4BW16|A0A0U4BW16_HUMAN/tr|B4E3S1|B4E3S1_HUMAN/tr|A0A024R1N1|A0A024R1N1_HUMAN ! sp|A7E2Y1|MYH7B_HUMAN/tr|A0A6E1W127|A0A6E1W127_HUMAN		9.75	0		0	2	MASCOT		T
	R20211001974_UA,6742	R.QLEEAEEEAQR.A	1331.61	-0.00081	2	1	55.16	0	0.000395	0|0	sp|P35579|MYH9_HUMAN/tr|A0A0U4BW16|A0A0U4BW16_HUMAN/tr|Q6ZNL4|Q6ZNL4_HUMAN/tr|A0A024R1N1|A0A024R1N1_HUMAN		3.98	0		0	2	MASCOT		T
	R20211001974_UA,28767	R.QLLQANPILEAFGNAK.T ! K.QLLQANPILEAFGNAK.T	1726.95	-0.00156	2	1	94.06	0	2.41e-08	0|0	sp|Q7Z406|MYH14_HUMAN/sp|P35579|MYH9_HUMAN/tr|Q86XU5|Q86XU5_HUMAN/tr|A0A2R8Y4C3|A0A2R8Y4C3_HUMAN/tr|M0QY43|M0QY43_HUMAN/tr|B4E3S1|B4E3S1_HUMAN/tr|A0A024R1N1|A0A024R1N1_HUMAN ! sp|P35749|MYH11_HUMAN/tr|A0A024QZJ4|A0A024QZJ4_HUMAN/tr|A0A0U4BW16|A0A0U4BW16_HUMAN/tr|A0A494C024|A0A494C024_HUMAN/tr|B1PS43|B1PS43_HUMAN/tr|A0A024QZJ6|A0A024QZJ6_HUMAN		6	0		0	2	MASCOT		T
	R20211001974_UA,28772	R.QLLQANPILEAFGNAK.T ! K.QLLQANPILEAFGNAK.T	1726.95	-0.00209	3	1	51.39	0	0.000463	0|0	sp|Q7Z406|MYH14_HUMAN/sp|P35579|MYH9_HUMAN/tr|Q86XU5|Q86XU5_HUMAN/tr|A0A2R8Y4C3|A0A2R8Y4C3_HUMAN/tr|M0QY43|M0QY43_HUMAN/tr|B4E3S1|B4E3S1_HUMAN/tr|A0A024R1N1|A0A024R1N1_HUMAN ! sp|P35749|MYH11_HUMAN/tr|A0A024QZJ4|A0A024QZJ4_HUMAN/tr|A0A0U4BW16|A0A0U4BW16_HUMAN/tr|A0A494C024|A0A494C024_HUMAN/tr|B1PS43|B1PS43_HUMAN/tr|A0A024QZJ6|A0A024QZJ6_HUMAN		6	0		0	2	MASCOT		T
	R20211001974_UA,29818	R.QLLQANPILEAFGNAK.T ! K.QLLQANPILEAFGNAK.T	1726.95	-0.00118	2	1	67.85	0	1.03e-05	0|0	sp|Q7Z406|MYH14_HUMAN/sp|P35579|MYH9_HUMAN/tr|Q86XU5|Q86XU5_HUMAN/tr|A0A2R8Y4C3|A0A2R8Y4C3_HUMAN/tr|M0QY43|M0QY43_HUMAN/tr|B4E3S1|B4E3S1_HUMAN/tr|A0A024R1N1|A0A024R1N1_HUMAN ! sp|P35749|MYH11_HUMAN/tr|A0A024QZJ4|A0A024QZJ4_HUMAN/tr|A0A0U4BW16|A0A0U4BW16_HUMAN/tr|A0A494C024|A0A494C024_HUMAN/tr|B1PS43|B1PS43_HUMAN/tr|A0A024QZJ6|A0A024QZJ6_HUMAN		6	0		0	2	MASCOT		T
	R20211001974_UA,19966	R.RGDLPFVVPR.R	1155.66	-0.00021	3	1	51.21	0	0.000376	0|0	sp|P35579|MYH9_HUMAN/tr|A0A0U4BW16|A0A0U4BW16_HUMAN/tr|Q6ZNL4|Q6ZNL4_HUMAN/tr|A0A024R1N1|A0A024R1N1_HUMAN		9.6	1		0	2	MASCOT		T
	R20211001974_UA,19985	R.RGDLPFVVPR.R	1155.66	-0.00015	2	1	41.84	0	0.00325	0|0	sp|P35579|MYH9_HUMAN/tr|A0A0U4BW16|A0A0U4BW16_HUMAN/tr|Q6ZNL4|Q6ZNL4_HUMAN/tr|A0A024R1N1|A0A024R1N1_HUMAN		9.6	1		0	2	MASCOT		T
	R20211001974_UA,3758	R.TEM*EDLM*SSK.D	1202.49	-0.00011	2	1	65.31	0	2.44e-06	0|0	sp|P35579|MYH9_HUMAN/tr|A0A0U4BW16|A0A0U4BW16_HUMAN/tr|Q6ZNL4|Q6ZNL4_HUMAN/tr|A0A024R1N1|A0A024R1N1_HUMAN/tr|Q2PS10|Q2PS10_HUMAN		4.14	0	15.994919 Oxidation (M)	0	2	MASCOT		T
	R20211001974_UA,5300	R.TEM*EDLM*SSKDDVGK.S	1716.73	0.00136	3	1	64.76	0	3.84e-06	0|0	sp|P35579|MYH9_HUMAN/tr|A0A0U4BW16|A0A0U4BW16_HUMAN/tr|Q6ZNL4|Q6ZNL4_HUMAN/tr|A0A024R1N1|A0A024R1N1_HUMAN		4.1	1	15.994919 Oxidation (M)	0	2	MASCOT		T
	R20211001974_UA,2644	R.VEEEEER.C ! R.VEEEEER.N	919.4	7e-05	2	1	53.4	0	7.34e-05	0|0	sp|P35579|MYH9_HUMAN/tr|Q86XU5|Q86XU5_HUMAN/tr|A0A0U4BW16|A0A0U4BW16_HUMAN/tr|A0A024R1N1|A0A024R1N1_HUMAN ! sp|P35580|MYH10_HUMAN		3.98	0		0	2	MASCOT		T
	R20211001974_UA,18546	R.VVFQEFR.Q	924.494	-0.00038	2	1	24.79	0	0.209	0|0	sp|P35579|MYH9_HUMAN/tr|Q86XU5|Q86XU5_HUMAN/tr|A0A0U4BW16|A0A0U4BW16_HUMAN/tr|B4E3S1|B4E3S1_HUMAN/tr|A0A024R1N1|A0A024R1N1_HUMAN		5.97	0		0	2	MASCOT		T
	R20211001974_UA,21644	R.YEILTPNSIPK.G	1274.7	0.00052	2	1	32.12	0	0.0525	0|0	sp|P35579|MYH9_HUMAN/tr|Q86XU5|Q86XU5_HUMAN/tr|A0A0U4BW16|A0A0U4BW16_HUMAN/tr|B4E3S1|B4E3S1_HUMAN/tr|A0A024R1N1|A0A024R1N1_HUMAN		6	0		0	2	MASCOT		T
$3-1	sp|P35580|MYH10_HUMAN Myosin-10 OS=Homo sapiens OX=9606 GN=MYH10 PE=1 SV=3	98	74	0.3796	228996	5.44
	R20211001974_UA,12806	K.ADEWLM*K.N	908.418	0.00121	2	1	22.19	0	0.267	0|0	sp|P35579|MYH9_HUMAN/sp|P35580|MYH10_HUMAN/tr|Q86XU5|Q86XU5_HUMAN/tr|A0A0U4BW16|A0A0U4BW16_HUMAN/tr|B4E3S1|B4E3S1_HUMAN/tr|A0A024R1N1|A0A024R1N1_HUMAN		4.37	0	15.994919 Oxidation (M)	0	2	MASCOT		T
	R20211001974_UA,19284	K.ADFCIIHYAGK.V	1294.62	0.00041	3	1	22.18	0	0.445	0|0	sp|P35579|MYH9_HUMAN/sp|P35580|MYH10_HUMAN/tr|Q86XU5|Q86XU5_HUMAN/tr|A0A0U4BW16|A0A0U4BW16_HUMAN/tr|B4E3S1|B4E3S1_HUMAN/tr|A0A024R1N1|A0A024R1N1_HUMAN		6.78	0		0	2	MASCOT		T
	R20211001974_UA,19310	K.ADFCIIHYAGK.V	1294.62	-0.00076	2	1	39.34	0	0.00832	0|0	sp|P35579|MYH9_HUMAN/sp|P35580|MYH10_HUMAN/tr|Q86XU5|Q86XU5_HUMAN/tr|A0A0U4BW16|A0A0U4BW16_HUMAN/tr|B4E3S1|B4E3S1_HUMAN/tr|A0A024R1N1|A0A024R1N1_HUMAN		6.78	0		0	2	MASCOT		T
	R20211001974_UA,9811	K.ALAYDKLEK.T	1050.58	-0.00023	3	1	23.05	0	0.316	0|0	sp|P35580|MYH10_HUMAN		6.11	1		0	2	MASCOT		T
	R20211001974_UA,3252	K.ALEEETK.N	819.409	-0.003	2	1	34.28	0	0.0343	0|0	sp|P35580|MYH10_HUMAN		4.25	0		0	2	MASCOT		T
	R20211001974_UA,9191	K.ALSLAR.A	630.393	-0.00032	2	1	48.82	0	0.00222	0|0	sp|P35749|MYH11_HUMAN/sp|P35579|MYH9_HUMAN/sp|P35580|MYH10_HUMAN/tr|A0A024QZJ4|A0A024QZJ4_HUMAN/tr|Q66K75|Q66K75_HUMAN/tr|Q68D89|Q68D89_HUMAN/tr|O14729|O14729_HUMAN/tr|A0A0U4BW16|A0A0U4BW16_HUMAN/tr|A0A024R1N1|A0A024R1N1_HUMAN/tr|Q2PS10|Q2PS10_HUMAN/tr|B1PS43|B1PS43_HUMAN/tr|A0A024QZJ6|A0A024QZJ6_HUMAN/tr|Q7Z7R0|Q7Z7R0_HUMAN/tr|O14794|O14794_HUMAN		9.8	0		0	2	MASCOT		T
	R20211001974_UA,11556	K.ATISALEAK.I	903.515	0.00482	2	1	51.06	0	0.00155	0|0	sp|P35580|MYH10_HUMAN		6.05	0		0	2	MASCOT		T
	R20211001974_UA,10308	K.DHNIPGELER.Q	1179.58	-0.00069	3	1	35.63	0	0.0192	0|0	sp|P35580|MYH10_HUMAN		4.65	0		0	2	MASCOT		T
	R20211001974_UA,17165	K.DKADFCIIHYAGK.V	1537.75	-0.00129	3	1	43.55	0	0.00352	0|0	sp|P35579|MYH9_HUMAN/sp|P35580|MYH10_HUMAN/tr|Q86XU5|Q86XU5_HUMAN/tr|A0A0U4BW16|A0A0U4BW16_HUMAN/tr|B4E3S1|B4E3S1_HUMAN/tr|A0A024R1N1|A0A024R1N1_HUMAN		6.74	1		0	2	MASCOT		T
	R20211001974_UA,17169	K.DKADFCIIHYAGK.V	1537.75	3e-05	4	1	27.35	0	0.148	0|0	sp|P35579|MYH9_HUMAN/sp|P35580|MYH10_HUMAN/tr|Q86XU5|Q86XU5_HUMAN/tr|A0A0U4BW16|A0A0U4BW16_HUMAN/tr|B4E3S1|B4E3S1_HUMAN/tr|A0A024R1N1|A0A024R1N1_HUMAN		6.74	1		0	2	MASCOT		T
	R20211001974_UA,17829	K.DLEAQIEAANK.A	1201.61	-0.0006	2	1	55.02	0	0.000254	0|0	sp|P35580|MYH10_HUMAN		4.14	0		0	2	MASCOT		T
	R20211001974_UA,4388	K.EEFER.R ! K.EEFER.Q ! K.EEFER.Y ! R.EEFER.L ! R.EEFER.F	709.315	0.00126	2	1	22.34	0	0.186	0|0	sp|Q9BR11|ZSWM1_HUMAN/tr|A8K5I9|A8K5I9_HUMAN ! sp|P35580|MYH10_HUMAN/sp|Q14511|CASL_HUMAN/tr|A0A087WUD2|A0A087WUD2_HUMAN/tr|A0A024QZV9|A0A024QZV9_HUMAN ! sp|Q96CN9|GCC1_HUMAN/tr|B2RDB1|B2RDB1_HUMAN/tr|B3KS56|B3KS56_HUMAN/tr|A4D0Z4|A4D0Z4_HUMAN ! sp|Q9NVH1|DJC11_HUMAN/tr|Q9UMU8|Q9UMU8_HUMAN/tr|B1AK20|B1AK20_HUMAN/tr|B4DGD5|B4DGD5_HUMAN/tr|B4DPK2|B4DPK2_HUMAN/tr|Q5TH61|Q5TH61_HUMAN ! tr|A0A288Q9K9|…		4.25	0		0	2	MASCOT		T
	R20211001974_UA,22063	K.EQADFAVEALAK.A	1291.65	-0.00015	2	1	78.58	0	1.23e-06	0|0	sp|P35749|MYH11_HUMAN/sp|P35580|MYH10_HUMAN/tr|A0A024QZJ4|A0A024QZJ4_HUMAN/tr|A0A0U4BW16|A0A0U4BW16_HUMAN/tr|A0A494C024|A0A494C024_HUMAN/tr|B1PS43|B1PS43_HUMAN/tr|A0A024QZJ6|A0A024QZJ6_HUMAN		4.14	0		0	2	MASCOT		T
	R20211001974_UA,16072	K.FDQLLAEEK.A ! K.FDQLLAEEK.N ! K.FDQLLAEEK.T ! K.FDQLLAEEK.S	1092.56	4e-05	2	1	50.31	0	0.000895	0|0	sp|Q7Z406|MYH14_HUMAN/tr|A0A0C4DFM8|A0A0C4DFM8_HUMAN/tr|B4E177|B4E177_HUMAN/tr|A1L2Z2|A1L2Z2_HUMAN ! sp|P35749|MYH11_HUMAN/tr|A0A024QZJ4|A0A024QZJ4_HUMAN/tr|Q68D89|Q68D89_HUMAN/tr|O14729|O14729_HUMAN/tr|B1PS43|B1PS43_HUMAN/tr|A0A024QZJ6|A0A024QZJ6_HUMAN/tr|Q7Z7R0|Q7Z7R0_HUMAN/tr|O14794|O14794_HUMAN ! sp|P35579|MYH9_HUMAN/tr|A0A0U4BW16|A0A0U4BW16_HUMAN/tr|A0A024R1N1|A0A024R1N1_HUMAN ! sp|P35580|MY…		4.14	0		0	2	MASCOT		T
	R20211001974_UA,4980	K.HQQLLEEK.N	1024.54	-0.00021	2	1	27.82	0	0.117	0|0	sp|P35580|MYH10_HUMAN		5.4	0		0	2	MASCOT		T
	R20211001974_UA,19464	K.IGQLEEQLEQEAK.E	1514.77	-0.00369	2	1	83.36	0	3.32e-07	0|0	sp|P35580|MYH10_HUMAN		4.09	0		0	2	MASCOT		T
	R20211001974_UA,18988	K.KKVDDDLGTIESLEEAK.K	1889.97	-5e-05	4	1	27.19	0	0.176	0|0	sp|P35580|MYH10_HUMAN		4.3	2		0	2	MASCOT		T
	R20211001974_UA,7392	K.KLDAQVQELHAK.V	1379.76	0.00035	3	1	41.92	0	0.00396	0|0	sp|P35580|MYH10_HUMAN		6.75	1		0	2	MASCOT		T
	R20211001974_UA,27823	K.KQELEEILHDLESR.V	1738.9	-0.00289	3	1	68.61	0	1.2e-05	0|0	sp|P35580|MYH10_HUMAN		4.57	1		0	2	MASCOT		T
	R20211001974_UA,27844	K.KQELEEILHDLESR.V	1738.9	-0.00074	4	1	44.72	0	0.0029	0|0	sp|P35580|MYH10_HUMAN		4.57	1		0	2	MASCOT		T
	R20211001974_UA,5006	K.KQQQLSALK.V	1043.62	-0.00044	2	1	41.19	0	0.00529	0|0	sp|P35580|MYH10_HUMAN		10	1		0	2	MASCOT		T
	R20211001974_UA,5011	K.KQQQLSALK.V	1043.62	-0.00052	3	1	31.37	0	0.0507	0|0	sp|P35580|MYH10_HUMAN		10	1		0	2	MASCOT		T
	R20211001974_UA,22156	K.KVDDDLGTIESLEEAK.K	1761.88	0.00139	3	1	70.11	0	1.24e-05	0|0	sp|P35580|MYH10_HUMAN		4.02	1		0	2	MASCOT		T
	R20211001974_UA,22181	K.KVDDDLGTIESLEEAK.K	1761.88	-0.00128	2	1	59.02	0	0.000331	0|0	sp|P35580|MYH10_HUMAN		4.02	1		0	2	MASCOT		T
	R20211001974_UA,9112	K.LDAQVQELHAK.V	1251.67	-0.00012	3	1	25.92	0	0.189	0|0	sp|P35580|MYH10_HUMAN		5.32	0		0	2	MASCOT		T
	R20211001974_UA,21154	K.LDPHLVLDQLR.C	1318.75	0.00028	3	1	26.98	0	0.126	0|0	sp|P35579|MYH9_HUMAN/sp|P35580|MYH10_HUMAN/tr|Q86XU5|Q86XU5_HUMAN/tr|A0A0U4BW16|A0A0U4BW16_HUMAN/tr|B4E3S1|B4E3S1_HUMAN/tr|A0A024R1N1|A0A024R1N1_HUMAN		5.21	0		0	2	MASCOT		T
	R20211001974_UA,25298	K.LDPHLVLDQLR.C	1318.75	-0.00068	3	1	30.65	0	0.0526	0|0	sp|P35579|MYH9_HUMAN/sp|P35580|MYH10_HUMAN/tr|Q86XU5|Q86XU5_HUMAN/tr|A0A0U4BW16|A0A0U4BW16_HUMAN/tr|B4E3S1|B4E3S1_HUMAN/tr|A0A024R1N1|A0A024R1N1_HUMAN		5.21	0		0	2	MASCOT		T
	R20211001974_UA,25320	K.LDPHLVLDQLR.C	1318.75	0.00219	2	1	33.81	0	0.024	0|0	sp|P35579|MYH9_HUMAN/sp|P35580|MYH10_HUMAN/tr|Q86XU5|Q86XU5_HUMAN/tr|A0A0U4BW16|A0A0U4BW16_HUMAN/tr|B4E3S1|B4E3S1_HUMAN/tr|A0A024R1N1|A0A024R1N1_HUMAN		5.21	0		0	2	MASCOT		T
	R20211001974_UA,7537	K.LM*ATLR.N	720.407	-0.00041	2	1	34.86	0	0.0478	0|0	sp|P35579|MYH9_HUMAN/sp|P35580|MYH10_HUMAN/tr|Q86XU5|Q86XU5_HUMAN/tr|A0A0U4BW16|A0A0U4BW16_HUMAN/tr|B4E3S1|B4E3S1_HUMAN/tr|A0A024R1N1|A0A024R1N1_HUMAN		9.75	0	15.994919 Oxidation (M)	0	2	MASCOT		T
	R20211001974_UA,11383	K.LQELEGAVK.S	986.552	0.00094	2	1	43.78	0	0.00397	0|0	sp|P35580|MYH10_HUMAN		4.53	0		0	2	MASCOT		T
	R20211001974_UA,28244	K.LQNELDNVSTLLEEAEKK.G	2073.07	-0.00196	3	1	106.3	0	2.08e-09	0|0	sp|P35580|MYH10_HUMAN		4.25	1		0	2	MASCOT		T
	R20211001974_UA,25789	K.LQQLFNHTM*FILEQEEYQR.E	2483.2	0.00109	3	1	66.92	0	1.51e-05	0|0	sp|P35749|MYH11_HUMAN/sp|P35579|MYH9_HUMAN/sp|P35580|MYH10_HUMAN/tr|Q86XU5|Q86XU5_HUMAN/tr|A0A024QZJ4|A0A024QZJ4_HUMAN/tr|A0A0U4BW16|A0A0U4BW16_HUMAN/tr|B4E3S1|B4E3S1_HUMAN/tr|A0A494C024|A0A494C024_HUMAN/tr|A0A024R1N1|A0A024R1N1_HUMAN/tr|B1PS43|B1PS43_HUMAN/tr|A0A024QZJ6|A0A024QZJ6_HUMAN		4.75	0	15.994919 Oxidation (M)	0	2	MASCOT		T
	R20211001974_UA,2542	K.LVQEQGSHSK.F	1112.57	-0.00389	2	1	47.35	0	0.00116	0|0	sp|P35580|MYH10_HUMAN		6.75	0		0	2	MASCOT		T
	R20211001974_UA,22268	K.LVWIPSER.H	999.562	-0.00035	2	1	35.71	0	0.0712	0|0	sp|P35580|MYH10_HUMAN/tr|G1UI33|G1UI33_HUMAN/tr|Q9UE82|Q9UE82_HUMAN/tr|E7ERA5|E7ERA5_HUMAN		6	0		0	2	MASCOT		T
	R20211001974_UA,23516	K.M*EEEILLLEDQNSK.F	1706.82	-0.00086	2	1	61.71	0	4.84e-05	0|0	sp|P35580|MYH10_HUMAN		3.91	0	15.994919 Oxidation (M)	0	2	MASCOT		T
	R20211001974_UA,19946	K.M*QAHIQDLEEQLDEEEGAR.Q	2257	-0.00336	3	1	50.17	0	0.000277	0|0	sp|P35580|MYH10_HUMAN		4	0	15.994919 Oxidation (M)	0	2	MASCOT		T
	R20211001974_UA,7037	K.NSLQEQQEEEEEAR.K	1718.75	-0.0006	2	1	71.76	0	2.27e-06	0|0	sp|P35580|MYH10_HUMAN		3.9	0		0	2	MASCOT		T
	R20211001974_UA,5279	K.NSLQEQQEEEEEARK.N	1846.84	-0.00166	3	1	50.32	0	0.000371	0|0	sp|P35580|MYH10_HUMAN		4.21	1		0	2	MASCOT		T
	R20211001974_UA,5291	K.NSLQEQQEEEEEARK.N	1846.84	0.00175	2	1	41.98	0	0.00247	0|0	sp|P35580|MYH10_HUMAN		4.21	1		0	2	MASCOT		T
	R20211001974_UA,3220	K.QGLETDNK.E	904.437	0.00084	2	1	38.97	0	0.00804	0|0	sp|P35580|MYH10_HUMAN		4.37	0		0	2	MASCOT		T
	R20211001974_UA,19677	K.QVLALQSQLADTK.K	1414.79	0.00148	2	1	59.46	0	9.42e-05	0|0	sp|P35580|MYH10_HUMAN		5.84	0		0	2	MASCOT		T
	R20211001974_UA,27494	K.SDLLLEGFNNYR.F	1440.71	0.00062	2	1	43.47	0	0.00315	0|0	sp|P35580|MYH10_HUMAN		4.37	0		0	2	MASCOT		T
	R20211001974_UA,29168	K.SLEAEILQLQEELASSER.A	2045.04	-0.0004	3	1	74.76	0	2.62e-06	0|0	sp|P35580|MYH10_HUMAN		3.98	0		0	2	MASCOT		T
	R20211001974_UA,29173	K.SLEAEILQLQEELASSER.A	2045.04	-0.00024	2	1	77.2	0	1.48e-06	0|0	sp|P35580|MYH10_HUMAN		3.98	0		0	2	MASCOT		T
	R20211001974_UA,22009	K.TELEDTLDTTAAQQELR.T	1933.93	0.00036	2	1	125.69	0	6.04e-11	0|0	sp|P35580|MYH10_HUMAN		3.83	0		0	2	MASCOT		T
	R20211001974_UA,28139	K.TQLEELEDELQATEDAK.L ! R.TQLEELEDELQATEDAK.L	1961.92	-0.00298	3	1	97.61	0	9.29e-09	0|0	sp|P35749|MYH11_HUMAN/sp|P35579|MYH9_HUMAN/tr|A0A024QZJ4|A0A024QZJ4_HUMAN/tr|Q66K75|Q66K75_HUMAN/tr|O14729|O14729_HUMAN/tr|A0A0U4BW16|A0A0U4BW16_HUMAN/tr|Q6ZNL4|Q6ZNL4_HUMAN/tr|A0A024R1N1|A0A024R1N1_HUMAN/tr|B1PS43|B1PS43_HUMAN/tr|A0A024QZJ6|A0A024QZJ6_HUMAN/tr|O14794|O14794_HUMAN ! sp|P35580|MYH10_HUMAN		3.71	0		0	2	MASCOT		T
	R20211001974_UA,24899	K.VDDDLGTIESLEEAK.K	1633.78	-0.0006	2	1	78.01	0	1.2e-06	0|0	sp|P35580|MYH10_HUMAN		3.71	0		0	2	MASCOT		T
	R20211001974_UA,24968	K.VEDM*AELTCLNEASVLHNLK.E ! K.VEDM*AELTCLNEASVLHNLK.D	2302.11	-0.01639	2	1	31.63	0	0.136	0|0	sp|P35579|MYH9_HUMAN/tr|Q86XU5|Q86XU5_HUMAN/tr|A0A0U4BW16|A0A0U4BW16_HUMAN/tr|B4E3S1|B4E3S1_HUMAN/tr|B1AH99|B1AH99_HUMAN/tr|A0A024R1N1|A0A024R1N1_HUMAN/tr|Q5BKV1|Q5BKV1_HUMAN ! sp|P35580|MYH10_HUMAN/tr|G1UI33|G1UI33_HUMAN/tr|E7ERA5|E7ERA5_HUMAN		4.4	0	15.994919 Oxidation (M)	0	2	MASCOT		T
	R20211001974_UA,24983	K.VEDM*AELTCLNEASVLHNLK.E ! K.VEDM*AELTCLNEASVLHNLK.D	2302.11	0.00279	3	1	87.48	0	1.22e-07	0|0	sp|P35579|MYH9_HUMAN/tr|Q86XU5|Q86XU5_HUMAN/tr|A0A0U4BW16|A0A0U4BW16_HUMAN/tr|B4E3S1|B4E3S1_HUMAN/tr|B1AH99|B1AH99_HUMAN/tr|A0A024R1N1|A0A024R1N1_HUMAN/tr|Q5BKV1|Q5BKV1_HUMAN ! sp|P35580|MYH10_HUMAN/tr|G1UI33|G1UI33_HUMAN/tr|E7ERA5|E7ERA5_HUMAN		4.4	0	15.994919 Oxidation (M)	0	2	MASCOT		T
	R20211001974_UA,27969	K.VEDMAELTCLNEASVLHNLK.E ! K.VEDMAELTCLNEASVLHNLK.D	2286.11	0.00252	3	1	64.91	0	5.68e-05	0|0	sp|P35579|MYH9_HUMAN/tr|Q86XU5|Q86XU5_HUMAN/tr|A0A0U4BW16|A0A0U4BW16_HUMAN/tr|B4E3S1|B4E3S1_HUMAN/tr|B1AH99|B1AH99_HUMAN/tr|A0A024R1N1|A0A024R1N1_HUMAN/tr|Q5BKV1|Q5BKV1_HUMAN ! sp|P35580|MYH10_HUMAN/tr|G1UI33|G1UI33_HUMAN/tr|E7ERA5|E7ERA5_HUMAN		4.4	0		0	2	MASCOT		T
	R20211001974_UA,6970	K.VEGELEEM*ER.K	1236.54	0.00026	2	1	49.7	0	0.000238	0|0	sp|P35580|MYH10_HUMAN		3.98	0	15.994919 Oxidation (M)	0	2	MASCOT		T
	R20211001974_UA,13686	K.VEGELEEMER.K	1220.55	0.00378	2	1	40.1	0	0.00225	0|0	sp|P35580|MYH10_HUMAN		3.98	0		0	2	MASCOT		T
	R20211001974_UA,12274	K.VKPLLQVTR.Q	1053.68	-0.00036	3	1	49.7	0	9.38e-05	0|0	sp|Q7Z406|MYH14_HUMAN/sp|P35749|MYH11_HUMAN/sp|P35580|MYH10_HUMAN/tr|A0A024QZJ4|A0A024QZJ4_HUMAN/tr|M0QY43|M0QY43_HUMAN/tr|B3KWH4|B3KWH4_HUMAN/tr|B1PS43|B1PS43_HUMAN/tr|A0A024QZJ6|A0A024QZJ6_HUMAN		11	0		0	2	MASCOT		T
	R20211001974_UA,1799	K.VTAEAK.I	618.346	-0.00012	2	1	23.17	0	1.23	0|0	sp|P35749|MYH11_HUMAN/sp|P35580|MYH10_HUMAN/tr|A0A024QZJ4|A0A024QZJ4_HUMAN/tr|B1PS43|B1PS43_HUMAN/tr|A0A024QZJ6|A0A024QZJ6_HUMAN/tr|Q7Z7R0|Q7Z7R0_HUMAN		5.97	0		0	2	MASCOT		T
	R20211001974_UA,1957	K.VTAEAK.I	618.346	-0.00082	2	1	24.09	0	0.999	0|0	sp|P35749|MYH11_HUMAN/sp|P35580|MYH10_HUMAN/tr|A0A024QZJ4|A0A024QZJ4_HUMAN/tr|B1PS43|B1PS43_HUMAN/tr|A0A024QZJ6|A0A024QZJ6_HUMAN/tr|Q7Z7R0|Q7Z7R0_HUMAN		5.97	0		0	2	MASCOT		T
	R20211001974_UA,2108	K.VTAEAK.I	618.346	-2e-05	2	1	31.87	0	0.167	0|0	sp|P35749|MYH11_HUMAN/sp|P35580|MYH10_HUMAN/tr|A0A024QZJ4|A0A024QZJ4_HUMAN/tr|B1PS43|B1PS43_HUMAN/tr|A0A024QZJ6|A0A024QZJ6_HUMAN/tr|Q7Z7R0|Q7Z7R0_HUMAN		5.97	0		0	2	MASCOT		T
	R20211001974_UA,2267	K.VTAEAK.I	618.346	0	2	1	23.93	0	1.04	0|0	sp|P35749|MYH11_HUMAN/sp|P35580|MYH10_HUMAN/tr|A0A024QZJ4|A0A024QZJ4_HUMAN/tr|B1PS43|B1PS43_HUMAN/tr|A0A024QZJ6|A0A024QZJ6_HUMAN/tr|Q7Z7R0|Q7Z7R0_HUMAN		5.97	0		0	2	MASCOT		T
	R20211001974_UA,2620	K.YAEER.W ! K.YAEER.N ! K.YAEER.D ! R.YAEER.D ! M.YAEER.G	667.305	-0.00058	2	1	26.59	0	0.357	0|0	sp|Q92759|TF2H4_HUMAN/tr|Q53HH3|Q53HH3_HUMAN/tr|B4DNU0|B4DNU0_HUMAN/tr|A0A1U9X7S4|A0A1U9X7S4_HUMAN ! sp|P22413|ENPP1_HUMAN/tr|B2RBY8|B2RBY8_HUMAN ! sp|P35579|MYH9_HUMAN/tr|A0A0U4BW16|A0A0U4BW16_HUMAN/tr|A0A024R1N1|A0A024R1N1_HUMAN/tr|Q2PS10|Q2PS10_HUMAN ! sp|P35580|MYH10_HUMAN ! tr|A0A126LB12|A0A126LB12_HUMAN		4.53	0		0	2	MASCOT		T
	R20211001974_UA,14792	R.AGVLAHLEEER.D	1223.64	-0.00048	3	1	40.07	0	0.00914	0|0	sp|P35579|MYH9_HUMAN/sp|P35580|MYH10_HUMAN/tr|Q86XU5|Q86XU5_HUMAN/tr|A0A0U4BW16|A0A0U4BW16_HUMAN/tr|B4E3S1|B4E3S1_HUMAN/tr|A0A024R1N1|A0A024R1N1_HUMAN		4.75	0		0	2	MASCOT		T
	R20211001974_UA,14795	R.AGVLAHLEEER.D	1223.64	0.0004	2	1	56.96	0	0.000187	0|0	sp|P35579|MYH9_HUMAN/sp|P35580|MYH10_HUMAN/tr|Q86XU5|Q86XU5_HUMAN/tr|A0A0U4BW16|A0A0U4BW16_HUMAN/tr|B4E3S1|B4E3S1_HUMAN/tr|A0A024R1N1|A0A024R1N1_HUMAN		4.75	0		0	2	MASCOT		T
	R20211001974_UA,8708	R.AILTPR.I ! R.ALLTPR.I	670.425	-0.00031	2	1	37.14	0	0.00262	0|0	sp|P35580|MYH10_HUMAN ! sp|Q7Z406|MYH14_HUMAN/tr|M0QY43|M0QY43_HUMAN/tr|B3KWH4|B3KWH4_HUMAN		9.8	0		0	2	MASCOT		T
	R20211001974_UA,4437	R.ALAVASK.K	659.409	2e-05	2	1	36.74	0	0.0207	0|0	sp|P35580|MYH10_HUMAN		8.8	0		0	2	MASCOT		T
	R20211001974_UA,12636	R.ALEEALEAK.E	973.52	-0.00298	2	1	42.55	0	0.00529	0|0	sp|P35749|MYH11_HUMAN/sp|P35580|MYH10_HUMAN/tr|A0A024QZJ4|A0A024QZJ4_HUMAN/tr|Q66K75|Q66K75_HUMAN/tr|Q68D89|Q68D89_HUMAN/tr|O14729|O14729_HUMAN/tr|B1PS43|B1PS43_HUMAN/tr|A0A024QZJ6|A0A024QZJ6_HUMAN/tr|Q7Z7R0|Q7Z7R0_HUMAN/tr|O14794|O14794_HUMAN		4.25	0		0	2	MASCOT		T
	R20211001974_UA,18699	R.ALEEALEAKEEFER.Q	1663.82	0.00201	3	1	58.68	0	0.000138	0|0	sp|P35580|MYH10_HUMAN		4.21	1		0	2	MASCOT		T
	R20211001974_UA,18733	R.ALEEALEAKEEFER.Q	1663.82	-0.00923	2	1	74.7	0	9.41e-06	0|0	sp|P35580|MYH10_HUMAN		4.21	1		0	2	MASCOT		T
	R20211001974_UA,8529	R.ALEQQVEEM*R.T	1248.59	-0.003	2	1	29.75	0	0.0547	0|0	sp|P35580|MYH10_HUMAN		4.25	0	15.994919 Oxidation (M)	0	2	MASCOT		T
	R20211001974_UA,14747	R.ALEQQVEEMR.T	1232.59	0.01221	2	1	37.77	0	0.00829	0|0	sp|P35580|MYH10_HUMAN		4.25	0		0	2	MASCOT		T
	R20211001974_UA,27362	R.DLSEELEALK.T	1146.59	-0.00093	2	1	46.41	0	0.00501	0|0	sp|P35580|MYH10_HUMAN		4	0		0	2	MASCOT		T
	R20211001974_UA,2418	R.DRAEAEAR.E	917.443	0.00055	2	1	30.22	0	0.0498	0|0	sp|P35749|MYH11_HUMAN/sp|P35579|MYH9_HUMAN/sp|P35580|MYH10_HUMAN/tr|A0A024QZJ4|A0A024QZJ4_HUMAN/tr|Q68D89|Q68D89_HUMAN/tr|O14729|O14729_HUMAN/tr|A0A0U4BW16|A0A0U4BW16_HUMAN/tr|A0A024R1N1|A0A024R1N1_HUMAN/tr|Q2PS10|Q2PS10_HUMAN/tr|B1PS43|B1PS43_HUMAN/tr|A0A024QZJ6|A0A024QZJ6_HUMAN/tr|Q7Z7R0|Q7Z7R0_HUMAN/tr|O14794|O14794_HUMAN		4.68	1		0	2	MASCOT		T
	R20211001974_UA,2421	R.DRAEAEAR.E	917.443	-0.00064	3	1	29.21	0	0.0642	0|0	sp|P35749|MYH11_HUMAN/sp|P35579|MYH9_HUMAN/sp|P35580|MYH10_HUMAN/tr|A0A024QZJ4|A0A024QZJ4_HUMAN/tr|Q68D89|Q68D89_HUMAN/tr|O14729|O14729_HUMAN/tr|A0A0U4BW16|A0A0U4BW16_HUMAN/tr|A0A024R1N1|A0A024R1N1_HUMAN/tr|Q2PS10|Q2PS10_HUMAN/tr|B1PS43|B1PS43_HUMAN/tr|A0A024QZJ6|A0A024QZJ6_HUMAN/tr|Q7Z7R0|Q7Z7R0_HUMAN/tr|O14794|O14794_HUMAN		4.68	1		0	2	MASCOT		T
	R20211001974_UA,12413	R.EDQSILCTGESGAGK.T	1551.7	0.001	2	1	84.87	0	4.23e-07	0|0	sp|Q7Z406|MYH14_HUMAN/sp|P35749|MYH11_HUMAN/sp|P35579|MYH9_HUMAN/sp|P35580|MYH10_HUMAN/tr|Q86XU5|Q86XU5_HUMAN/tr|A0A2R8Y4C3|A0A2R8Y4C3_HUMAN/tr|A0A024QZJ4|A0A024QZJ4_HUMAN/tr|M0QY43|M0QY43_HUMAN/tr|A0A0U4BW16|A0A0U4BW16_HUMAN/tr|B4E3S1|B4E3S1_HUMAN/tr|A0A494C024|A0A494C024_HUMAN/tr|A0A024R1N1|A0A024R1N1_HUMAN/tr|B1PS43|B1PS43_HUMAN/tr|E7ERA5|E7ERA5_HUMAN/tr|Q5BKV1|Q5BKV1_HUMAN/tr|A0A024QZJ6|A0A02…		4.14	0		0	2	MASCOT		T
	R20211001974_UA,11396	R.ELDDATEANEGLSR.E	1519.69	0.00392	2	1	82.88	0	7.59e-07	0|0	sp|P35580|MYH10_HUMAN		3.83	0		0	2	MASCOT		T
	R20211001974_UA,14401	R.ELEAELEDER.K	1232.56	-0.00061	2	1	60.24	0	2.55e-05	0|0	sp|P35580|MYH10_HUMAN		3.83	0		0	2	MASCOT		T
	R20211001974_UA,4547	R.EQEVAELKK.A	1073.58	-0.00071	3	1	21.63	0	0.779	0|0	sp|P35580|MYH10_HUMAN		4.79	1		0	2	MASCOT		T
	R20211001974_UA,4579	R.EQEVAELKK.A	1073.58	-0.00225	2	1	29.12	0	0.321	0|0	sp|P35580|MYH10_HUMAN		4.79	1		0	2	MASCOT		T
	R20211001974_UA,23506	R.FVAELWK.D	892.493	-0.00038	2	1	29.01	0	0.129	0|0	sp|P35580|MYH10_HUMAN		6	0		0	2	MASCOT		T
	R20211001974_UA,12947	R.GGPISFSSSR.S	994.495	0.00033	2	1	39.62	0	0.00797	0|0	sp|P35580|MYH10_HUMAN		9.75	0		0	2	MASCOT		T
	R20211001974_UA,14257	R.HAEQERDELADEITNSASGK.S	2200.01	-0.00034	3	1	38.39	0	0.00636	0|0	sp|P35580|MYH10_HUMAN		4.35	1		0	2	MASCOT		T
	R20211001974_UA,14272	R.HAEQERDELADEITNSASGK.S	2200.01	0	4	1	41.17	0	0.00335	0|0	sp|P35580|MYH10_HUMAN		4.35	1		0	2	MASCOT		T
	R20211001974_UA,26507	R.HATALEELSEQLEQAK.R	1796.9	-0.00092	3	1	62.3	0	5.95e-05	0|0	sp|P35580|MYH10_HUMAN		4.48	0		0	2	MASCOT		T
	R20211001974_UA,26547	R.HATALEELSEQLEQAK.R	1796.9	-0.00229	2	1	108.59	0	1.41e-09	0|0	sp|P35580|MYH10_HUMAN		4.48	0		0	2	MASCOT		T
	R20211001974_UA,9680	R.IAECSSQLAEEEEK.A	1622.72	-0.00129	2	1	70.59	0	3.26e-06	0|0	sp|P35580|MYH10_HUMAN		3.98	0		0	2	MASCOT		T
	R20211001974_UA,25926	R.IAQLEEELEEEQSNM*ELLNDR.F	2548.17	0.00249	3	1	33.35	0	0.0514	0|0	sp|P35580|MYH10_HUMAN		3.72	0	15.994919 Oxidation (M)	0	2	MASCOT		T
	R20211001974_UA,14460	R.KFDQLLAEEK.A ! R.KFDQLLAEEK.N ! K.KFDQLLAEEK.T ! K.KFDQLLAEEK.S	1220.65	-0.00129	2	1	75.22	0	2.72e-06	0|0	sp|Q7Z406|MYH14_HUMAN/tr|A0A0C4DFM8|A0A0C4DFM8_HUMAN/tr|B4E177|B4E177_HUMAN/tr|A1L2Z2|A1L2Z2_HUMAN ! sp|P35749|MYH11_HUMAN/tr|A0A024QZJ4|A0A024QZJ4_HUMAN/tr|Q68D89|Q68D89_HUMAN/tr|O14729|O14729_HUMAN/tr|B1PS43|B1PS43_HUMAN/tr|A0A024QZJ6|A0A024QZJ6_HUMAN/tr|Q7Z7R0|Q7Z7R0_HUMAN/tr|O14794|O14794_HUMAN ! sp|P35579|MYH9_HUMAN/tr|A0A0U4BW16|A0A0U4BW16_HUMAN/tr|A0A024R1N1|A0A024R1N1_HUMAN ! sp|P35580|MY…		4.68	1		0	2	MASCOT		T
	R20211001974_UA,14461	R.KFDQLLAEEK.A ! R.KFDQLLAEEK.N ! K.KFDQLLAEEK.T ! K.KFDQLLAEEK.S	1220.65	9e-05	3	1	36.63	0	0.0198	0|0	sp|Q7Z406|MYH14_HUMAN/tr|A0A0C4DFM8|A0A0C4DFM8_HUMAN/tr|B4E177|B4E177_HUMAN/tr|A1L2Z2|A1L2Z2_HUMAN ! sp|P35749|MYH11_HUMAN/tr|A0A024QZJ4|A0A024QZJ4_HUMAN/tr|Q68D89|Q68D89_HUMAN/tr|O14729|O14729_HUMAN/tr|B1PS43|B1PS43_HUMAN/tr|A0A024QZJ6|A0A024QZJ6_HUMAN/tr|Q7Z7R0|Q7Z7R0_HUMAN/tr|O14794|O14794_HUMAN ! sp|P35579|MYH9_HUMAN/tr|A0A0U4BW16|A0A0U4BW16_HUMAN/tr|A0A024R1N1|A0A024R1N1_HUMAN ! sp|P35580|MY…		4.68	1		0	2	MASCOT		T
	R20211001974_UA,23428	R.LQQELDDLTVDLDHQR.Q	1937.96	0.00115	3	1	72.53	0	4.5e-06	0|0	sp|P35580|MYH10_HUMAN		4.03	0		0	2	MASCOT		T
	R20211001974_UA,7034	R.NCAAYLK.L	839.408	-0.00097	2	1	40.21	0	0.00393	0|0	sp|Q7Z406|MYH14_HUMAN/sp|P35749|MYH11_HUMAN/sp|P35579|MYH9_HUMAN/sp|P35580|MYH10_HUMAN/tr|Q86XU5|Q86XU5_HUMAN/tr|A0A024QZJ4|A0A024QZJ4_HUMAN/tr|M0QY43|M0QY43_HUMAN/tr|B3KWH4|B3KWH4_HUMAN/tr|A0A0U4BW16|A0A0U4BW16_HUMAN/tr|B4E3S1|B4E3S1_HUMAN/tr|A0A024R1N1|A0A024R1N1_HUMAN/tr|B1PS43|B1PS43_HUMAN/tr|A0A024QZJ6|A0A024QZJ6_HUMAN		8.2	0		0	2	MASCOT		T
	R20211001974_UA,13100	R.NKQEVM*ISDLEER.L	1606.77	-0.00337	3	1	29.24	0	0.276	0|0	sp|P35580|MYH10_HUMAN		4.41	1	15.994919 Oxidation (M)	0	2	MASCOT		T
	R20211001974_UA,5799	R.NQILQNEK.K	986.527	-0.0005	2	1	25.12	0	0.251	0|0	sp|P35580|MYH10_HUMAN		6	0		0	2	MASCOT		T
	R20211001974_UA,7751	R.NTNPNFVR.C	961.485	0.00025	2	1	44.98	0	0.00282	0|0	sp|P35579|MYH9_HUMAN/sp|P35580|MYH10_HUMAN/tr|Q86XU5|Q86XU5_HUMAN/tr|A0A0U4BW16|A0A0U4BW16_HUMAN/tr|B4E3S1|B4E3S1_HUMAN/tr|A0A024R1N1|A0A024R1N1_HUMAN		9.75	0		0	2	MASCOT		T
	R20211001974_UA,3837	R.QEEELQAK.D	974.479	0.00027	2	1	57.66	0	0.000118	0|0	sp|P35580|MYH10_HUMAN		4.25	0		0	2	MASCOT		T
	R20211001974_UA,5203	R.QGFPNR.I ! R.QGFPNR.V ! R.QGFPNR.L	718.363	-0.00029	2	1	30.43	0	0.0852	0|0	sp|Q7Z406|MYH14_HUMAN/sp|P35749|MYH11_HUMAN/sp|P35580|MYH10_HUMAN/tr|A0A024QZJ4|A0A024QZJ4_HUMAN/tr|M0QY43|M0QY43_HUMAN/tr|B3KWH4|B3KWH4_HUMAN/tr|B1PS43|B1PS43_HUMAN/tr|A0A024QZJ6|A0A024QZJ6_HUMAN ! sp|P35579|MYH9_HUMAN/tr|Q86XU5|Q86XU5_HUMAN/tr|A0A0U4BW16|A0A0U4BW16_HUMAN/tr|B4E3S1|B4E3S1_HUMAN/tr|A0A024R1N1|A0A024R1N1_HUMAN ! sp|A7E2Y1|MYH7B_HUMAN/tr|A0A6E1W127|A0A6E1W127_HUMAN		9.75	0		0	2	MASCOT		T
	R20211001974_UA,7697	R.QLEEAEEEATR.A	1304.6	-0.00471	2	1	57.62	0	0.000119	0|0	sp|P35580|MYH10_HUMAN		3.98	0		0	2	MASCOT		T
	R20211001974_UA,4183	R.QVASNLEK.K	888.479	-0.00015	2	1	32.31	0	0.0705	0|0	sp|P35580|MYH10_HUMAN		6	0		0	2	MASCOT		T
	R20211001974_UA,28226	R.TFHIFYQLLSGAGEHLK.S	1961.03	-0.00174	4	1	36.45	0	0.0183	0|0	sp|P35580|MYH10_HUMAN		6.61	0		0	2	MASCOT		T
	R20211001974_UA,28240	R.TFHIFYQLLSGAGEHLK.S	1961.03	-0.00033	3	1	29.06	0	0.101	0|0	sp|P35580|MYH10_HUMAN		6.61	0		0	2	MASCOT		T
	R20211001974_UA,6683	R.TGLEDPER.Y	916.437	-0.0001	2	1	52.36	0	0.000204	0|0	sp|P35580|MYH10_HUMAN/tr|G1UI33|G1UI33_HUMAN/tr|Q9UE82|Q9UE82_HUMAN/tr|E7ERA5|E7ERA5_HUMAN		4.14	0		0	2	MASCOT		T
	R20211001974_UA,2644	R.VEEEEER.C ! R.VEEEEER.N	919.4	7e-05	2	1	53.4	0	7.34e-05	0|0	sp|P35579|MYH9_HUMAN/tr|Q86XU5|Q86XU5_HUMAN/tr|A0A0U4BW16|A0A0U4BW16_HUMAN/tr|A0A024R1N1|A0A024R1N1_HUMAN ! sp|P35580|MYH10_HUMAN		3.98	0		0	2	MASCOT		T
$4-1	sp|Q7Z406|MYH14_HUMAN Myosin-14 OS=Homo sapiens OX=9606 GN=MYH14 PE=1 SV=2	37	26	0.1268	227868	5.52
	R20211001974_UA,24406	K.EQADFAIEALAK.A ! K.EQADFALEALAK.A	1305.67	0.00493	2	1	49.95	0	0.000959	0|0	sp|P35579|MYH9_HUMAN/tr|Q86XU5|Q86XU5_HUMAN/tr|B4E3S1|B4E3S1_HUMAN/tr|A0A024R1N1|A0A024R1N1_HUMAN ! sp|Q7Z406|MYH14_HUMAN/tr|M0QY43|M0QY43_HUMAN/tr|B3KWH4|B3KWH4_HUMAN		4.14	0		0	2	MASCOT		T
	R20211001974_UA,24815	K.EQADFAIEALAK.A ! K.EQADFALEALAK.A	1305.67	0.00047	2	1	78.06	0	1.46e-06	0|0	sp|P35579|MYH9_HUMAN/tr|Q86XU5|Q86XU5_HUMAN/tr|B4E3S1|B4E3S1_HUMAN/tr|A0A024R1N1|A0A024R1N1_HUMAN ! sp|Q7Z406|MYH14_HUMAN/tr|M0QY43|M0QY43_HUMAN/tr|B3KWH4|B3KWH4_HUMAN		4.14	0		0	2	MASCOT		T
	R20211001974_UA,24840	K.EQADFAIEALAK.A ! K.EQADFALEALAK.A	1305.67	-0.00018	3	1	42.38	0	0.00551	0|0	sp|P35579|MYH9_HUMAN/tr|Q86XU5|Q86XU5_HUMAN/tr|B4E3S1|B4E3S1_HUMAN/tr|A0A024R1N1|A0A024R1N1_HUMAN ! sp|Q7Z406|MYH14_HUMAN/tr|M0QY43|M0QY43_HUMAN/tr|B3KWH4|B3KWH4_HUMAN		4.14	0		0	2	MASCOT		T
	R20211001974_UA,25559	K.EQADFAIEALAK.A ! K.EQADFALEALAK.A	1305.67	-0.00025	2	1	34.96	0	0.0733	0|0	sp|P35579|MYH9_HUMAN/tr|Q86XU5|Q86XU5_HUMAN/tr|B4E3S1|B4E3S1_HUMAN/tr|A0A024R1N1|A0A024R1N1_HUMAN ! sp|Q7Z406|MYH14_HUMAN/tr|M0QY43|M0QY43_HUMAN/tr|B3KWH4|B3KWH4_HUMAN		4.14	0		0	2	MASCOT		T
	R20211001974_UA,16072	K.FDQLLAEEK.A ! K.FDQLLAEEK.N ! K.FDQLLAEEK.T ! K.FDQLLAEEK.S	1092.56	4e-05	2	1	50.31	0	0.000895	0|0	sp|Q7Z406|MYH14_HUMAN/tr|A0A0C4DFM8|A0A0C4DFM8_HUMAN/tr|B4E177|B4E177_HUMAN/tr|A1L2Z2|A1L2Z2_HUMAN ! sp|P35749|MYH11_HUMAN/tr|A0A024QZJ4|A0A024QZJ4_HUMAN/tr|Q68D89|Q68D89_HUMAN/tr|O14729|O14729_HUMAN/tr|B1PS43|B1PS43_HUMAN/tr|A0A024QZJ6|A0A024QZJ6_HUMAN/tr|Q7Z7R0|Q7Z7R0_HUMAN/tr|O14794|O14794_HUMAN ! sp|P35579|MYH9_HUMAN/tr|A0A0U4BW16|A0A0U4BW16_HUMAN/tr|A0A024R1N1|A0A024R1N1_HUMAN ! sp|P35580|MY…		4.14	0		0	2	MASCOT		T
	R20211001974_UA,4660	K.SFVEK.V ! K.SFVEK.L ! R.SFVEK.H ! R.SFVEK.Q ! R.SFVEK.G	609.324	0.00135	1	1	23.58	0	1.17	0|0	sp|Q7Z406|MYH14_HUMAN/sp|P35579|MYH9_HUMAN/tr|Q86XU5|Q86XU5_HUMAN/tr|M0QY43|M0QY43_HUMAN/tr|B3KWH4|B3KWH4_HUMAN/tr|B4E3S1|B4E3S1_HUMAN/tr|A0A024R1N1|A0A024R1N1_HUMAN ! sp|P35749|MYH11_HUMAN/tr|A0A024QZJ4|A0A024QZJ4_HUMAN/tr|A0A0U4BW16|A0A0U4BW16_HUMAN/tr|A0A494C024|A0A494C024_HUMAN/tr|B1PS43|B1PS43_HUMAN/tr|A0A024QZJ6|A0A024QZJ6_HUMAN ! sp|O94955|RHBT3_HUMAN/tr|D6RC79|D6RC79_HUMAN/tr|A0A024RAM7|A…		5.72	0		0	2	MASCOT		T
	R20211001974_UA,12274	K.VKPLLQVTR.Q	1053.68	-0.00036	3	1	49.7	0	9.38e-05	0|0	sp|Q7Z406|MYH14_HUMAN/sp|P35749|MYH11_HUMAN/sp|P35580|MYH10_HUMAN/tr|A0A024QZJ4|A0A024QZJ4_HUMAN/tr|M0QY43|M0QY43_HUMAN/tr|B3KWH4|B3KWH4_HUMAN/tr|B1PS43|B1PS43_HUMAN/tr|A0A024QZJ6|A0A024QZJ6_HUMAN		11	0		0	2	MASCOT		T
	R20211001974_UA,1044	K.VTTEAK.M ! K.VTTEAK.L	648.356	0.00019	2	1	36.44	0	0.0541	0|0	sp|Q7Z406|MYH14_HUMAN ! sp|P35579|MYH9_HUMAN/tr|Q86XU5|Q86XU5_HUMAN/tr|Q99529|Q99529_HUMAN/tr|A0A0U4BW16|A0A0U4BW16_HUMAN/tr|A0A024R1N1|A0A024R1N1_HUMAN		5.97	0		0	2	MASCOT		T
	R20211001974_UA,1176	K.VTTEAK.M ! K.VTTEAK.L	648.356	0.00015	2	1	28.64	0	0.326	0|0	sp|Q7Z406|MYH14_HUMAN ! sp|P35579|MYH9_HUMAN/tr|Q86XU5|Q86XU5_HUMAN/tr|Q99529|Q99529_HUMAN/tr|A0A0U4BW16|A0A0U4BW16_HUMAN/tr|A0A024R1N1|A0A024R1N1_HUMAN		5.97	0		0	2	MASCOT		T
	R20211001974_UA,1306	K.VTTEAK.M ! K.VTTEAK.L	648.356	0.00019	2	1	33.94	0	0.0963	0|0	sp|Q7Z406|MYH14_HUMAN ! sp|P35579|MYH9_HUMAN/tr|Q86XU5|Q86XU5_HUMAN/tr|Q99529|Q99529_HUMAN/tr|A0A0U4BW16|A0A0U4BW16_HUMAN/tr|A0A024R1N1|A0A024R1N1_HUMAN		5.97	0		0	2	MASCOT		T
	R20211001974_UA,1435	K.VTTEAK.M ! K.VTTEAK.L	648.356	0.00015	2	1	28.41	0	0.344	0|0	sp|Q7Z406|MYH14_HUMAN ! sp|P35579|MYH9_HUMAN/tr|Q86XU5|Q86XU5_HUMAN/tr|Q99529|Q99529_HUMAN/tr|A0A0U4BW16|A0A0U4BW16_HUMAN/tr|A0A024R1N1|A0A024R1N1_HUMAN		5.97	0		0	2	MASCOT		T
	R20211001974_UA,1633	K.VTTEAK.M ! K.VTTEAK.L	648.356	-0.00017	2	1	28.96	0	0.303	0|0	sp|Q7Z406|MYH14_HUMAN ! sp|P35579|MYH9_HUMAN/tr|Q86XU5|Q86XU5_HUMAN/tr|Q99529|Q99529_HUMAN/tr|A0A0U4BW16|A0A0U4BW16_HUMAN/tr|A0A024R1N1|A0A024R1N1_HUMAN		5.97	0		0	2	MASCOT		T
	R20211001974_UA,22686	R.AELEALLSSK.D	1060.59	0.00698	2	1	40.67	0	0.0092	0|0	sp|Q7Z406|MYH14_HUMAN/tr|B4E177|B4E177_HUMAN/tr|A1L2Z2|A1L2Z2_HUMAN		4.53	0		0	2	MASCOT		T
	R20211001974_UA,21284	R.AGVLAQLEEER.D	1214.64	0.00079	2	1	50.26	0	0.000701	0|0	sp|Q7Z406|MYH14_HUMAN/tr|M0QY43|M0QY43_HUMAN/tr|B3KWH4|B3KWH4_HUMAN		4.25	0		0	2	MASCOT		T
	R20211001974_UA,8708	R.AILTPR.I ! R.ALLTPR.I	670.425	-0.00031	2	1	37.14	0	0.00262	0|0	sp|P35580|MYH10_HUMAN ! sp|Q7Z406|MYH14_HUMAN/tr|M0QY43|M0QY43_HUMAN/tr|B3KWH4|B3KWH4_HUMAN		9.8	0		0	2	MASCOT		T
	R20211001974_UA,20543	R.AQAELENVSGALNEAESK.T	1859.9	-0.00377	2	1	52.4	0	0.000476	0|0	sp|Q7Z406|MYH14_HUMAN/tr|A0A0C4DFM8|A0A0C4DFM8_HUMAN		4.09	0		0	2	MASCOT		T
	R20211001974_UA,27287	R.DLGEELEALR.G	1144.58	-0.00032	2	1	40.28	0	0.00753	0|0	sp|Q7Z406|MYH14_HUMAN/tr|A0A0C4DFM8|A0A0C4DFM8_HUMAN		4	0		0	2	MASCOT		T
	R20211001974_UA,21695	R.EAQAALAEAQEDLESER.V	1859.86	0.00035	2	1	58.5	0	0.0002	0|0	sp|Q7Z406|MYH14_HUMAN/tr|A0A0C4DFM8|A0A0C4DFM8_HUMAN		3.83	0		0	2	MASCOT		T
	R20211001974_UA,12413	R.EDQSILCTGESGAGK.T	1551.7	0.001	2	1	84.87	0	4.23e-07	0|0	sp|Q7Z406|MYH14_HUMAN/sp|P35749|MYH11_HUMAN/sp|P35579|MYH9_HUMAN/sp|P35580|MYH10_HUMAN/tr|Q86XU5|Q86XU5_HUMAN/tr|A0A2R8Y4C3|A0A2R8Y4C3_HUMAN/tr|A0A024QZJ4|A0A024QZJ4_HUMAN/tr|M0QY43|M0QY43_HUMAN/tr|A0A0U4BW16|A0A0U4BW16_HUMAN/tr|B4E3S1|B4E3S1_HUMAN/tr|A0A494C024|A0A494C024_HUMAN/tr|A0A024R1N1|A0A024R1N1_HUMAN/tr|B1PS43|B1PS43_HUMAN/tr|E7ERA5|E7ERA5_HUMAN/tr|Q5BKV1|Q5BKV1_HUMAN/tr|A0A024QZJ6|A0A02…		4.14	0		0	2	MASCOT		T
	R20211001974_UA,4304	R.EQEVTELKK.T	1103.59	-0.00287	2	1	27.85	0	0.355	0|0	sp|Q7Z406|MYH14_HUMAN/tr|A0A0C4DFM8|A0A0C4DFM8_HUMAN		4.79	1		0	2	MASCOT		T
	R20211001974_UA,7394	R.EQLEEEAAAR.E	1145.54	0.00109	2	1	35.58	0	0.0119	0|0	sp|Q7Z406|MYH14_HUMAN/tr|A0A0C4DFM8|A0A0C4DFM8_HUMAN/tr|B4E177|B4E177_HUMAN/tr|A1L2Z2|A1L2Z2_HUMAN		4.09	0		0	2	MASCOT		T
	R20211001974_UA,24011	R.ILFQEFR.Q	952.525	0.00044	2	1	40.85	0	0.0347	0|0	sp|Q7Z406|MYH14_HUMAN/tr|M0QY43|M0QY43_HUMAN/tr|B3KWH4|B3KWH4_HUMAN		6	0		0	2	MASCOT		T
	R20211001974_UA,11550	R.KEEELQAALAR.A ! K.KEEELQAALAR.L ! K.KEEELQAALAR.V	1257.68	-0.00033	3	1	60.58	0	7.78e-05	0|0	sp|Q7Z406|MYH14_HUMAN/tr|A0A0C4DFM8|A0A0C4DFM8_HUMAN ! sp|P35749|MYH11_HUMAN/tr|A0A024QZJ4|A0A024QZJ4_HUMAN/tr|B1PS43|B1PS43_HUMAN/tr|A0A024QZJ6|A0A024QZJ6_HUMAN/tr|Q7Z7R0|Q7Z7R0_HUMAN ! sp|P35579|MYH9_HUMAN/tr|Q86XU5|Q86XU5_HUMAN/tr|Q99529|Q99529_HUMAN/tr|A0A0U4BW16|A0A0U4BW16_HUMAN/tr|A0A024R1N1|A0A024R1N1_HUMAN		4.79	1		0	2	MASCOT		T
	R20211001974_UA,11641	R.KEEELQAALAR.A ! K.KEEELQAALAR.L ! K.KEEELQAALAR.V	1257.68	-0.00046	2	1	66.48	0	2e-05	0|0	sp|Q7Z406|MYH14_HUMAN/tr|A0A0C4DFM8|A0A0C4DFM8_HUMAN ! sp|P35749|MYH11_HUMAN/tr|A0A024QZJ4|A0A024QZJ4_HUMAN/tr|B1PS43|B1PS43_HUMAN/tr|A0A024QZJ6|A0A024QZJ6_HUMAN/tr|Q7Z7R0|Q7Z7R0_HUMAN ! sp|P35579|MYH9_HUMAN/tr|Q86XU5|Q86XU5_HUMAN/tr|Q99529|Q99529_HUMAN/tr|A0A0U4BW16|A0A0U4BW16_HUMAN/tr|A0A024R1N1|A0A024R1N1_HUMAN		4.79	1		0	2	MASCOT		T
	R20211001974_UA,14460	R.KFDQLLAEEK.A ! R.KFDQLLAEEK.N ! K.KFDQLLAEEK.T ! K.KFDQLLAEEK.S	1220.65	-0.00129	2	1	75.22	0	2.72e-06	0|0	sp|Q7Z406|MYH14_HUMAN/tr|A0A0C4DFM8|A0A0C4DFM8_HUMAN/tr|B4E177|B4E177_HUMAN/tr|A1L2Z2|A1L2Z2_HUMAN ! sp|P35749|MYH11_HUMAN/tr|A0A024QZJ4|A0A024QZJ4_HUMAN/tr|Q68D89|Q68D89_HUMAN/tr|O14729|O14729_HUMAN/tr|B1PS43|B1PS43_HUMAN/tr|A0A024QZJ6|A0A024QZJ6_HUMAN/tr|Q7Z7R0|Q7Z7R0_HUMAN/tr|O14794|O14794_HUMAN ! sp|P35579|MYH9_HUMAN/tr|A0A0U4BW16|A0A0U4BW16_HUMAN/tr|A0A024R1N1|A0A024R1N1_HUMAN ! sp|P35580|MY…		4.68	1		0	2	MASCOT		T
	R20211001974_UA,14461	R.KFDQLLAEEK.A ! R.KFDQLLAEEK.N ! K.KFDQLLAEEK.T ! K.KFDQLLAEEK.S	1220.65	9e-05	3	1	36.63	0	0.0198	0|0	sp|Q7Z406|MYH14_HUMAN/tr|A0A0C4DFM8|A0A0C4DFM8_HUMAN/tr|B4E177|B4E177_HUMAN/tr|A1L2Z2|A1L2Z2_HUMAN ! sp|P35749|MYH11_HUMAN/tr|A0A024QZJ4|A0A024QZJ4_HUMAN/tr|Q68D89|Q68D89_HUMAN/tr|O14729|O14729_HUMAN/tr|B1PS43|B1PS43_HUMAN/tr|A0A024QZJ6|A0A024QZJ6_HUMAN/tr|Q7Z7R0|Q7Z7R0_HUMAN/tr|O14794|O14794_HUMAN ! sp|P35579|MYH9_HUMAN/tr|A0A0U4BW16|A0A0U4BW16_HUMAN/tr|A0A024R1N1|A0A024R1N1_HUMAN ! sp|P35580|MY…		4.68	1		0	2	MASCOT		T
	R20211001974_UA,3911	R.KLLEDR.L ! K.KLLEDR.I	773.452	-0.00023	2	1	41.97	0	0.0261	0|0	sp|Q7Z406|MYH14_HUMAN/tr|A0A0C4DFM8|A0A0C4DFM8_HUMAN ! sp|P35579|MYH9_HUMAN/tr|Q86XU5|Q86XU5_HUMAN/tr|Q99529|Q99529_HUMAN/tr|A0A0U4BW16|A0A0U4BW16_HUMAN/tr|A0A024R1N1|A0A024R1N1_HUMAN		6.07	1		0	2	MASCOT		T
	R20211001974_UA,18252	R.LALEAEVSELR.A	1229.67	-0.01219	2	1	20.39	0	0.865	0|0	sp|Q7Z406|MYH14_HUMAN/tr|A0A0C4DFM8|A0A0C4DFM8_HUMAN		4.25	0		0	2	MASCOT		T
	R20211001974_UA,19298	R.LVLDQLR.C	856.525	0.00048	2	1	31.67	0	0.0367	0|0	sp|Q7Z406|MYH14_HUMAN/tr|M0QY43|M0QY43_HUMAN/tr|B3KWH4|B3KWH4_HUMAN		5.84	0		0	2	MASCOT		T
	R20211001974_UA,7034	R.NCAAYLK.L	839.408	-0.00097	2	1	40.21	0	0.00393	0|0	sp|Q7Z406|MYH14_HUMAN/sp|P35749|MYH11_HUMAN/sp|P35579|MYH9_HUMAN/sp|P35580|MYH10_HUMAN/tr|Q86XU5|Q86XU5_HUMAN/tr|A0A024QZJ4|A0A024QZJ4_HUMAN/tr|M0QY43|M0QY43_HUMAN/tr|B3KWH4|B3KWH4_HUMAN/tr|A0A0U4BW16|A0A0U4BW16_HUMAN/tr|B4E3S1|B4E3S1_HUMAN/tr|A0A024R1N1|A0A024R1N1_HUMAN/tr|B1PS43|B1PS43_HUMAN/tr|A0A024QZJ6|A0A024QZJ6_HUMAN		8.2	0		0	2	MASCOT		T
	R20211001974_UA,10847	R.QEEEAGALEAGEEAR.R	1588.71	0.00415	2	1	49.52	0	0.000293	0|0	sp|Q7Z406|MYH14_HUMAN/tr|A0A0C4DFM8|A0A0C4DFM8_HUMAN/tr|B4E177|B4E177_HUMAN/tr|A1L2Z2|A1L2Z2_HUMAN		3.9	0		0	2	MASCOT		T
	R20211001974_UA,5203	R.QGFPNR.I ! R.QGFPNR.V ! R.QGFPNR.L	718.363	-0.00029	2	1	30.43	0	0.0852	0|0	sp|Q7Z406|MYH14_HUMAN/sp|P35749|MYH11_HUMAN/sp|P35580|MYH10_HUMAN/tr|A0A024QZJ4|A0A024QZJ4_HUMAN/tr|M0QY43|M0QY43_HUMAN/tr|B3KWH4|B3KWH4_HUMAN/tr|B1PS43|B1PS43_HUMAN/tr|A0A024QZJ6|A0A024QZJ6_HUMAN ! sp|P35579|MYH9_HUMAN/tr|Q86XU5|Q86XU5_HUMAN/tr|A0A0U4BW16|A0A0U4BW16_HUMAN/tr|B4E3S1|B4E3S1_HUMAN/tr|A0A024R1N1|A0A024R1N1_HUMAN ! sp|A7E2Y1|MYH7B_HUMAN/tr|A0A6E1W127|A0A6E1W127_HUMAN		9.75	0		0	2	MASCOT		T
	R20211001974_UA,6744	R.QLEEAEEEASR.A	1290.58	-0.00116	2	1	55.57	0	0.0001	0|0	sp|Q7Z406|MYH14_HUMAN/tr|B4E177|B4E177_HUMAN/tr|B3KV65|B3KV65_HUMAN/tr|A1L2Z2|A1L2Z2_HUMAN		3.98	0		0	2	MASCOT		T
	R20211001974_UA,28767	R.QLLQANPILEAFGNAK.T ! K.QLLQANPILEAFGNAK.T	1726.95	-0.00156	2	1	94.06	0	2.41e-08	0|0	sp|Q7Z406|MYH14_HUMAN/sp|P35579|MYH9_HUMAN/tr|Q86XU5|Q86XU5_HUMAN/tr|A0A2R8Y4C3|A0A2R8Y4C3_HUMAN/tr|M0QY43|M0QY43_HUMAN/tr|B4E3S1|B4E3S1_HUMAN/tr|A0A024R1N1|A0A024R1N1_HUMAN ! sp|P35749|MYH11_HUMAN/tr|A0A024QZJ4|A0A024QZJ4_HUMAN/tr|A0A0U4BW16|A0A0U4BW16_HUMAN/tr|A0A494C024|A0A494C024_HUMAN/tr|B1PS43|B1PS43_HUMAN/tr|A0A024QZJ6|A0A024QZJ6_HUMAN		6	0		0	2	MASCOT		T
	R20211001974_UA,28772	R.QLLQANPILEAFGNAK.T ! K.QLLQANPILEAFGNAK.T	1726.95	-0.00209	3	1	51.39	0	0.000463	0|0	sp|Q7Z406|MYH14_HUMAN/sp|P35579|MYH9_HUMAN/tr|Q86XU5|Q86XU5_HUMAN/tr|A0A2R8Y4C3|A0A2R8Y4C3_HUMAN/tr|M0QY43|M0QY43_HUMAN/tr|B4E3S1|B4E3S1_HUMAN/tr|A0A024R1N1|A0A024R1N1_HUMAN ! sp|P35749|MYH11_HUMAN/tr|A0A024QZJ4|A0A024QZJ4_HUMAN/tr|A0A0U4BW16|A0A0U4BW16_HUMAN/tr|A0A494C024|A0A494C024_HUMAN/tr|B1PS43|B1PS43_HUMAN/tr|A0A024QZJ6|A0A024QZJ6_HUMAN		6	0		0	2	MASCOT		T
	R20211001974_UA,29818	R.QLLQANPILEAFGNAK.T ! K.QLLQANPILEAFGNAK.T	1726.95	-0.00118	2	1	67.85	0	1.03e-05	0|0	sp|Q7Z406|MYH14_HUMAN/sp|P35579|MYH9_HUMAN/tr|Q86XU5|Q86XU5_HUMAN/tr|A0A2R8Y4C3|A0A2R8Y4C3_HUMAN/tr|M0QY43|M0QY43_HUMAN/tr|B4E3S1|B4E3S1_HUMAN/tr|A0A024R1N1|A0A024R1N1_HUMAN ! sp|P35749|MYH11_HUMAN/tr|A0A024QZJ4|A0A024QZJ4_HUMAN/tr|A0A0U4BW16|A0A0U4BW16_HUMAN/tr|A0A494C024|A0A494C024_HUMAN/tr|B1PS43|B1PS43_HUMAN/tr|A0A024QZJ6|A0A024QZJ6_HUMAN		6	0		0	2	MASCOT		T
	R20211001974_UA,6003	R.VAQLEEER.A	973.495	-0.00065	2	1	29.61	0	0.344	0|0	sp|Q7Z406|MYH14_HUMAN/tr|M0QY43|M0QY43_HUMAN/tr|B3KWH4|B3KWH4_HUMAN		4.25	0		0	2	MASCOT		T
$5-1	tr|A0A6Q8PFJ0|A0A6Q8PFJ0_HUMAN Prelamin-A/C OS=Homo sapiens OX=9606 GN=LMNA PE=4 SV=1	27	26	0.3567	80902.4	8.51
$5-2	sp|P02545|LMNA_HUMAN Prelamin-A/C OS=Homo sapiens OX=9606 GN=LMNA PE=1 SV=1	27	26	0.3916	74138.6	6.57
$5-3	tr|A0A384MQX1|A0A384MQX1_HUMAN Epididymis secretory sperm binding protein OS=Homo sapiens OX=9606 PE=2 SV=1	27	26	0.3916	74138.6	6.57
	R20211001974_UA,11946	K.AAYEAELGDAR.K	1165.55	-0.00277	2	1	63.05	0	8.35e-05	0|0	sp|P02545|LMNA_HUMAN/tr|A0A6Q8PHQ9|A0A6Q8PHQ9_HUMAN/tr|A0A384MQX1|A0A384MQX1_HUMAN/tr|Q8N519|Q8N519_HUMAN/tr|W8QEH3|W8QEH3_HUMAN/tr|A0A6Q8PGH0|A0A6Q8PGH0_HUMAN/tr|Q5I6Y5|Q5I6Y5_HUMAN/tr|A0A6Q8PFJ0|A0A6Q8PFJ0_HUMAN/tr|A0A6Q8PFM1|A0A6Q8PFM1_HUMAN/tr|Q3BDU5|Q3BDU5_HUMAN/tr|A0A6Q8PF80|A0A6Q8PF80_HUMAN/tr|A0A6Q8PF59|A0A6Q8PF59_HUMAN/tr|W5X314|W5X314_HUMAN		4.14	0		0	2	MASCOT		T
	R20211001974_UA,11653	K.AQNTWGCGNSLR.T	1363.62	0.00263	2	1	55.33	0	0.000296	0|0	sp|P02545|LMNA_HUMAN/tr|A0A384MQX1|A0A384MQX1_HUMAN/tr|B4DFR3|B4DFR3_HUMAN/tr|W8QEH3|W8QEH3_HUMAN/tr|A0A6Q8PFJ0|A0A6Q8PFJ0_HUMAN/tr|Q5TCI8|Q5TCI8_HUMAN/tr|A0A0C4DGC5|A0A0C4DGC5_HUMAN		8.29	0		0	2	MASCOT		T
	R20211001974_UA,14189	K.EAALSTALSEK.R	1119.59	0.00055	2	1	66.59	0	2.17e-05	0|0	sp|P02545|LMNA_HUMAN/tr|A0A6Q8PHQ9|A0A6Q8PHQ9_HUMAN/tr|A0A384MQX1|A0A384MQX1_HUMAN/tr|Q8N519|Q8N519_HUMAN/tr|W8QEH3|W8QEH3_HUMAN/tr|A0A6Q8PGH0|A0A6Q8PGH0_HUMAN/tr|Q5I6Y5|Q5I6Y5_HUMAN/tr|A0A6Q8PFJ0|A0A6Q8PFJ0_HUMAN/tr|Q5TCI8|Q5TCI8_HUMAN/tr|Q3BDU5|Q3BDU5_HUMAN/tr|A0A6Q8PF80|A0A6Q8PF80_HUMAN		4.53	0		0	2	MASCOT		T
	R20211001974_UA,6808	K.LLEGEEER.L ! K.LLEGEEER.-	974.479	0.0005	2	1	38.7	0	0.00929	0|0	sp|P02545|LMNA_HUMAN/sp|Q03252|LMNB2_HUMAN/sp|P20700|LMNB1_HUMAN/tr|A0A6Q8PHQ9|A0A6Q8PHQ9_HUMAN/tr|A0A384MQX1|A0A384MQX1_HUMAN/tr|B4DZT3|B4DZT3_HUMAN/tr|Q8N519|Q8N519_HUMAN/tr|A0A384NPH0|A0A384NPH0_HUMAN/tr|B4DFR3|B4DFR3_HUMAN/tr|W8QEH3|W8QEH3_HUMAN/tr|A0A0A7M1X5|A0A0A7M1X5_HUMAN/tr|Q5I6Y5|Q5I6Y5_HUMAN/tr|A0A6Q8PFJ0|A0A6Q8PFJ0_HUMAN/tr|Q5TCI8|Q5TCI8_HUMAN/tr|Q3BDU5|Q3BDU5_HUMAN/tr|A0A0C4DGC5|A0A0…		4.09	0		0	2	MASCOT		T
	R20211001974_UA,13560	K.LRDLEDSLAR.E	1187.64	-0.0003	3	1	42.79	0	0.00548	0|0	sp|P02545|LMNA_HUMAN/tr|A0A6Q8PHQ9|A0A6Q8PHQ9_HUMAN/tr|A0A384MQX1|A0A384MQX1_HUMAN/tr|Q8N519|Q8N519_HUMAN/tr|W8QEH3|W8QEH3_HUMAN/tr|Q5I6Y5|Q5I6Y5_HUMAN/tr|A0A6Q8PFJ0|A0A6Q8PFJ0_HUMAN/tr|Q5TCI8|Q5TCI8_HUMAN/tr|Q3BDU5|Q3BDU5_HUMAN		4.56	1		0	2	MASCOT		T
	R20211001974_UA,13701	K.NIYSEELR.E	1023.51	0.00179	2	1	37.31	0	0.0613	0|0	sp|P02545|LMNA_HUMAN/tr|A0A6Q8PHQ9|A0A6Q8PHQ9_HUMAN/tr|A0A384MQX1|A0A384MQX1_HUMAN/tr|Q8N519|Q8N519_HUMAN/tr|W8QEH3|W8QEH3_HUMAN/tr|Q5I6Y5|Q5I6Y5_HUMAN/tr|A0A6Q8PFJ0|A0A6Q8PFJ0_HUMAN/tr|Q5TCI8|Q5TCI8_HUMAN/tr|Q3BDU5|Q3BDU5_HUMAN/tr|A0A6Q8PF80|A0A6Q8PF80_HUMAN		4.53	0		0	2	MASCOT		T
	R20211001974_UA,4750	K.TLDSVAK.E	733.409	4e-05	2	1	41.43	0	0.00852	0|0	sp|P02545|LMNA_HUMAN/tr|A0A6Q8PHQ9|A0A6Q8PHQ9_HUMAN/tr|A0A384MQX1|A0A384MQX1_HUMAN/tr|Q8N519|Q8N519_HUMAN/tr|W8QEH3|W8QEH3_HUMAN/tr|A0A6Q8PGH0|A0A6Q8PGH0_HUMAN/tr|Q5I6Y5|Q5I6Y5_HUMAN/tr|A0A6Q8PFJ0|A0A6Q8PFJ0_HUMAN/tr|A0A6Q8PFM1|A0A6Q8PFM1_HUMAN/tr|Q3BDU5|Q3BDU5_HUMAN/tr|A0A6Q8PF80|A0A6Q8PF80_HUMAN/tr|A0A6Q8PF59|A0A6Q8PF59_HUMAN		5.5	0		0	2	MASCOT		T
	R20211001974_UA,2994	R.AQHEDQVEQYKK.E	1502.72	-0.00157	3	1	26.42	0	0.135	0|0	sp|P02545|LMNA_HUMAN/tr|A0A6Q8PHQ9|A0A6Q8PHQ9_HUMAN/tr|A0A384MQX1|A0A384MQX1_HUMAN/tr|Q8N519|Q8N519_HUMAN/tr|W8QEH3|W8QEH3_HUMAN/tr|Q5I6Y5|Q5I6Y5_HUMAN/tr|A0A6Q8PFJ0|A0A6Q8PFJ0_HUMAN/tr|Q5TCI8|Q5TCI8_HUMAN/tr|Q3BDU5|Q3BDU5_HUMAN/tr|A0A6Q8PF80|A0A6Q8PF80_HUMAN		5.45	1		0	2	MASCOT		T
	R20211001974_UA,2456	R.ASSHSSQTQGGGSVTK.K	1518.71	-0.00174	3	1	47.76	0	0.000801	0|0	sp|P02545|LMNA_HUMAN/tr|A0A6Q8PHQ9|A0A6Q8PHQ9_HUMAN/tr|A0A384MQX1|A0A384MQX1_HUMAN/tr|Q8N519|Q8N519_HUMAN/tr|B4DFR3|B4DFR3_HUMAN/tr|W8QEH3|W8QEH3_HUMAN/tr|Q5I6Y5|Q5I6Y5_HUMAN/tr|A0A6Q8PFJ0|A0A6Q8PFJ0_HUMAN/tr|Q5TCI8|Q5TCI8_HUMAN/tr|Q3BDU5|Q3BDU5_HUMAN/tr|A0A0C4DGC5|A0A0C4DGC5_HUMAN		8.8	0		0	2	MASCOT		T
	R20211001974_UA,14605	R.DLEDSLAR.E	918.453	0.00072	2	1	30.93	0	0.062	0|0	sp|P02545|LMNA_HUMAN/tr|A0A6Q8PHQ9|A0A6Q8PHQ9_HUMAN/tr|A0A384MQX1|A0A384MQX1_HUMAN/tr|Q8N519|Q8N519_HUMAN/tr|W8QEH3|W8QEH3_HUMAN/tr|Q5I6Y5|Q5I6Y5_HUMAN/tr|A0A6Q8PFJ0|A0A6Q8PFJ0_HUMAN/tr|Q5TCI8|Q5TCI8_HUMAN/tr|Q3BDU5|Q3BDU5_HUMAN		4.03	0		0	2	MASCOT		T
	R20211001974_UA,3242	R.EFESR.L ! K.EFESR.I	667.305	4e-05	2	1	24.03	0	0.644	0|0	sp|P02545|LMNA_HUMAN/tr|A0A6Q8PHQ9|A0A6Q8PHQ9_HUMAN/tr|A0A384MQX1|A0A384MQX1_HUMAN/tr|Q8N519|Q8N519_HUMAN/tr|W8QEH3|W8QEH3_HUMAN/tr|Q5I6Y5|Q5I6Y5_HUMAN/tr|A0A6Q8PFJ0|A0A6Q8PFJ0_HUMAN/tr|Q5TCI8|Q5TCI8_HUMAN/tr|Q3BDU5|Q3BDU5_HUMAN/tr|A0A6Q8PF80|A0A6Q8PF80_HUMAN ! sp|Q13434|MKRN4_HUMAN		4.53	0		0	2	MASCOT		T
	R20211001974_UA,2540	R.KLESTESR.S	949.495	-0.00081	2	1	31.38	0	0.0734	0|0	sp|P02545|LMNA_HUMAN/tr|A0A6Q8PHQ9|A0A6Q8PHQ9_HUMAN/tr|A0A384MQX1|A0A384MQX1_HUMAN/tr|Q8N519|Q8N519_HUMAN/tr|B4DFR3|B4DFR3_HUMAN/tr|W8QEH3|W8QEH3_HUMAN/tr|Q5I6Y5|Q5I6Y5_HUMAN/tr|A0A6Q8PFJ0|A0A6Q8PFJ0_HUMAN/tr|Q5TCI8|Q5TCI8_HUMAN/tr|Q3BDU5|Q3BDU5_HUMAN/tr|A0A0C4DGC5|A0A0C4DGC5_HUMAN		6.14	1		0	2	MASCOT		T
	R20211001974_UA,19387	R.LADALQELR.A	1028.57	0.00039	2	1	69.79	0	7.12e-06	0|0	sp|P02545|LMNA_HUMAN/tr|A0A6Q8PHQ9|A0A6Q8PHQ9_HUMAN/tr|A0A384MQX1|A0A384MQX1_HUMAN/tr|Q8N519|Q8N519_HUMAN/tr|W8QEH3|W8QEH3_HUMAN/tr|Q5I6Y5|Q5I6Y5_HUMAN/tr|A0A6Q8PFJ0|A0A6Q8PFJ0_HUMAN/tr|Q5TCI8|Q5TCI8_HUMAN/tr|Q3BDU5|Q3BDU5_HUMAN/tr|A0A6Q8PF80|A0A6Q8PF80_HUMAN		4.37	0		0	2	MASCOT		T
	R20211001974_UA,22519	R.LKDLEALLNSK.E	1243.73	-0.00089	3	1	31.58	0	0.0849	0|0	sp|P02545|LMNA_HUMAN/tr|A0A6Q8PHQ9|A0A6Q8PHQ9_HUMAN/tr|A0A384MQX1|A0A384MQX1_HUMAN/tr|Q8N519|Q8N519_HUMAN/tr|W8QEH3|W8QEH3_HUMAN/tr|A0A6Q8PGH0|A0A6Q8PGH0_HUMAN/tr|Q5I6Y5|Q5I6Y5_HUMAN/tr|A0A6Q8PFJ0|A0A6Q8PFJ0_HUMAN/tr|Q5TCI8|Q5TCI8_HUMAN/tr|Q3BDU5|Q3BDU5_HUMAN/tr|A0A6Q8PF80|A0A6Q8PF80_HUMAN		6.07	1		0	2	MASCOT		T
	R20211001974_UA,22560	R.LKDLEALLNSK.E	1243.73	0.00122	2	1	46.61	0	0.00294	0|0	sp|P02545|LMNA_HUMAN/tr|A0A6Q8PHQ9|A0A6Q8PHQ9_HUMAN/tr|A0A384MQX1|A0A384MQX1_HUMAN/tr|Q8N519|Q8N519_HUMAN/tr|W8QEH3|W8QEH3_HUMAN/tr|A0A6Q8PGH0|A0A6Q8PGH0_HUMAN/tr|Q5I6Y5|Q5I6Y5_HUMAN/tr|A0A6Q8PFJ0|A0A6Q8PFJ0_HUMAN/tr|Q5TCI8|Q5TCI8_HUMAN/tr|Q3BDU5|Q3BDU5_HUMAN/tr|A0A6Q8PF80|A0A6Q8PF80_HUMAN		6.07	1		0	2	MASCOT		T
	R20211001974_UA,11235	R.LQEKEDLQELNDR.L	1629.81	0.00027	3	1	51.21	0	0.00599	0|0	sp|P02545|LMNA_HUMAN/tr|A0A6Q8PHQ9|A0A6Q8PHQ9_HUMAN/tr|A0A384MQX1|A0A384MQX1_HUMAN/tr|Q8N519|Q8N519_HUMAN/tr|W8QEH3|W8QEH3_HUMAN/tr|A0A6Q8PGH0|A0A6Q8PGH0_HUMAN/tr|Q5I6Y5|Q5I6Y5_HUMAN/tr|A0A6Q8PFJ0|A0A6Q8PFJ0_HUMAN/tr|A0A6Q8PFM1|A0A6Q8PFM1_HUMAN/tr|Q3BDU5|Q3BDU5_HUMAN/tr|A0A6Q8PF80|A0A6Q8PF80_HUMAN/tr|A0A6Q8PF59|A0A6Q8PF59_HUMAN/tr|W5X314|W5X314_HUMAN		4.18	1		0	2	MASCOT		T
	R20211001974_UA,16365	R.LQLELSK.V	830.498	-0.00016	2	1	46.19	0	0.00278	0|0	sp|P02545|LMNA_HUMAN/tr|A0A6Q8PHQ9|A0A6Q8PHQ9_HUMAN/tr|A0A384MQX1|A0A384MQX1_HUMAN/tr|Q8N519|Q8N519_HUMAN/tr|W8QEH3|W8QEH3_HUMAN/tr|A0A6Q8PGH0|A0A6Q8PGH0_HUMAN/tr|Q5I6Y5|Q5I6Y5_HUMAN/tr|A0A6Q8PFJ0|A0A6Q8PFJ0_HUMAN/tr|A0A6Q8PFM1|A0A6Q8PFM1_HUMAN/tr|Q3BDU5|Q3BDU5_HUMAN/tr|A0A6Q8PF80|A0A6Q8PF80_HUMAN/tr|A0A6Q8PF59|A0A6Q8PF59_HUMAN		6	0		0	2	MASCOT		T
	R20211001974_UA,3903	R.LSPSPTSQR.S	972.511	-0.00027	2	1	42.37	0	0.00631	0|0	sp|P02545|LMNA_HUMAN/tr|A0A6Q8PHQ9|A0A6Q8PHQ9_HUMAN/tr|A0A384MQX1|A0A384MQX1_HUMAN/tr|Q8N519|Q8N519_HUMAN/tr|B4DFR3|B4DFR3_HUMAN/tr|W8QEH3|W8QEH3_HUMAN/tr|Q5I6Y5|Q5I6Y5_HUMAN/tr|A0A6Q8PFJ0|A0A6Q8PFJ0_HUMAN/tr|Q5TCI8|Q5TCI8_HUMAN/tr|Q3BDU5|Q3BDU5_HUMAN/tr|A0A0C4DGC5|A0A0C4DGC5_HUMAN		9.75	0		0	2	MASCOT		T
	R20211001974_UA,8339	R.LVEIDNGK.Q	887.483	-0.00014	2	1	36.16	0	0.0319	0|0	sp|P02545|LMNA_HUMAN/tr|A0A6Q8PHQ9|A0A6Q8PHQ9_HUMAN/tr|A0A384MQX1|A0A384MQX1_HUMAN/tr|Q8N519|Q8N519_HUMAN/tr|W8QEH3|W8QEH3_HUMAN/tr|Q5I6Y5|Q5I6Y5_HUMAN/tr|A0A6Q8PFJ0|A0A6Q8PFJ0_HUMAN/tr|Q5TCI8|Q5TCI8_HUMAN/tr|Q3BDU5|Q3BDU5_HUMAN/tr|A0A6Q8PF80|A0A6Q8PF80_HUMAN		4.37	0		0	2	MASCOT		T
	R20211001974_UA,13750	R.NSNLVGAAHEELQQSR.I	1752.86	-0.00259	2	1	45.17	0	0.00258	0|0	sp|P02545|LMNA_HUMAN/tr|A0A6Q8PHQ9|A0A6Q8PHQ9_HUMAN/tr|A0A384MQX1|A0A384MQX1_HUMAN/tr|Q8N519|Q8N519_HUMAN/tr|W8QEH3|W8QEH3_HUMAN/tr|Q5I6Y5|Q5I6Y5_HUMAN/tr|A0A6Q8PFJ0|A0A6Q8PFJ0_HUMAN/tr|Q5TCI8|Q5TCI8_HUMAN/tr|Q3BDU5|Q3BDU5_HUMAN/tr|A0A6Q8PF80|A0A6Q8PF80_HUMAN		5.4	0		0	2	MASCOT		T
	R20211001974_UA,2237	R.RVDAENR.L	859.438	0.00059	2	1	39.42	0	0.00862	0|0	sp|P02545|LMNA_HUMAN/tr|A0A6Q8PHQ9|A0A6Q8PHQ9_HUMAN/tr|A0A384MQX1|A0A384MQX1_HUMAN/tr|Q8N519|Q8N519_HUMAN/tr|W8QEH3|W8QEH3_HUMAN/tr|A0A6Q8PGH0|A0A6Q8PGH0_HUMAN/tr|Q5I6Y5|Q5I6Y5_HUMAN/tr|A0A6Q8PFJ0|A0A6Q8PFJ0_HUMAN/tr|Q5TCI8|Q5TCI8_HUMAN/tr|Q3BDU5|Q3BDU5_HUMAN/tr|A0A6Q8PF80|A0A6Q8PF80_HUMAN		6.07	1		0	2	MASCOT		T
	R20211001974_UA,7673	R.SGAQASSTPLSPTR.I	1359.69	-1e-05	2	1	65.47	0	2.88e-05	0|0	sp|P02545|LMNA_HUMAN/tr|A0A6Q8PHQ9|A0A6Q8PHQ9_HUMAN/tr|A0A384MQX1|A0A384MQX1_HUMAN/tr|A0A6Q8PFF5|A0A6Q8PFF5_HUMAN/tr|Q8N519|Q8N519_HUMAN/tr|W8QEH3|W8QEH3_HUMAN/tr|A0A6Q8PGH0|A0A6Q8PGH0_HUMAN/tr|Q5I6Y5|Q5I6Y5_HUMAN/tr|A0A6Q8PFJ0|A0A6Q8PFJ0_HUMAN/tr|A0A6Q8PFM1|A0A6Q8PFM1_HUMAN/tr|Q3BDU5|Q3BDU5_HUMAN/tr|A0A6Q8PF80|A0A6Q8PF80_HUMAN/tr|A0A6Q8PF59|A0A6Q8PF59_HUMAN/tr|W5X314|W5X314_HUMAN		9.47	0		0	2	MASCOT		T
	R20211001974_UA,9545	R.SLETENAGLR.L	1089.55	-0.00248	2	1	58.36	0	0.000365	0|0	sp|P02545|LMNA_HUMAN/tr|A0A6Q8PHQ9|A0A6Q8PHQ9_HUMAN/tr|A0A384MQX1|A0A384MQX1_HUMAN/tr|Q8N519|Q8N519_HUMAN/tr|W8QEH3|W8QEH3_HUMAN/tr|A0A6Q8PGH0|A0A6Q8PGH0_HUMAN/tr|Q5I6Y5|Q5I6Y5_HUMAN/tr|A0A6Q8PFJ0|A0A6Q8PFJ0_HUMAN/tr|A0A6Q8PFM1|A0A6Q8PFM1_HUMAN/tr|Q3BDU5|Q3BDU5_HUMAN/tr|A0A6Q8PF80|A0A6Q8PF80_HUMAN/tr|A0A6Q8PF59|A0A6Q8PF59_HUMAN/tr|W5X314|W5X314_HUMAN		4.53	0		0	2	MASCOT		T
	R20211001974_UA,13784	R.TALINSTGEEVAM*R.K	1507.74	0.00056	2	1	54.55	0	0.000345	0|0	sp|P02545|LMNA_HUMAN/tr|A0A384MQX1|A0A384MQX1_HUMAN/tr|B4DFR3|B4DFR3_HUMAN/tr|A0A6Q8PFJ0|A0A6Q8PFJ0_HUMAN/tr|Q5TCI8|Q5TCI8_HUMAN/tr|Q3BDU5|Q3BDU5_HUMAN		4.53	0	15.994919 Oxidation (M)	0	2	MASCOT		T
	R20211001974_UA,16517	R.TLEGELHDLR.G	1182.61	0.00014	3	1	66.24	0	1.7e-05	0|0	sp|P02545|LMNA_HUMAN/tr|A0A6Q8PHQ9|A0A6Q8PHQ9_HUMAN/tr|A0A384MQX1|A0A384MQX1_HUMAN/tr|Q8N519|Q8N519_HUMAN/tr|W8QEH3|W8QEH3_HUMAN/tr|A0A6Q8PGH0|A0A6Q8PGH0_HUMAN/tr|Q5I6Y5|Q5I6Y5_HUMAN/tr|A0A6Q8PFJ0|A0A6Q8PFJ0_HUMAN/tr|Q5TCI8|Q5TCI8_HUMAN/tr|Q3BDU5|Q3BDU5_HUMAN/tr|A0A6Q8PF80|A0A6Q8PF80_HUMAN		4.65	0		0	2	MASCOT		T
	R20211001974_UA,7378	R.TVLCGTCGQPADK.A	1406.64	0.00176	2	1	45.73	0	0.000949	0|0	sp|P02545|LMNA_HUMAN/tr|A0A384MQX1|A0A384MQX1_HUMAN/tr|A0A6Q8PFJ0|A0A6Q8PFJ0_HUMAN/tr|A0A0C4DGC5|A0A0C4DGC5_HUMAN		5.5	0		0	2	MASCOT		T
	R20211001974_UA,8583	R.VAVEEVDEEGK.F	1203.57	0.00068	2	1	82.99	0	4.66e-07	0|0	sp|P02545|LMNA_HUMAN/tr|A0A6Q8PHQ9|A0A6Q8PHQ9_HUMAN/tr|A0A384MQX1|A0A384MQX1_HUMAN/tr|B4DFR3|B4DFR3_HUMAN/tr|W8QEH3|W8QEH3_HUMAN/tr|Q5I6Y5|Q5I6Y5_HUMAN/tr|A0A6Q8PFJ0|A0A6Q8PFJ0_HUMAN/tr|Q5TCI8|Q5TCI8_HUMAN/tr|A0A0C4DGC5|A0A0C4DGC5_HUMAN		3.91	0		0	2	MASCOT		T
$6-1	tr|W8QEH3|W8QEH3_HUMAN Lamin A/C OS=Homo sapiens OX=9606 GN=LMNA PE=3 SV=1	26	25	0.4528	65115.9	6.4
	R20211001974_UA,11946	K.AAYEAELGDAR.K	1165.55	-0.00277	2	1	63.05	0	8.35e-05	0|0	sp|P02545|LMNA_HUMAN/tr|A0A6Q8PHQ9|A0A6Q8PHQ9_HUMAN/tr|A0A384MQX1|A0A384MQX1_HUMAN/tr|Q8N519|Q8N519_HUMAN/tr|W8QEH3|W8QEH3_HUMAN/tr|A0A6Q8PGH0|A0A6Q8PGH0_HUMAN/tr|Q5I6Y5|Q5I6Y5_HUMAN/tr|A0A6Q8PFJ0|A0A6Q8PFJ0_HUMAN/tr|A0A6Q8PFM1|A0A6Q8PFM1_HUMAN/tr|Q3BDU5|Q3BDU5_HUMAN/tr|A0A6Q8PF80|A0A6Q8PF80_HUMAN/tr|A0A6Q8PF59|A0A6Q8PF59_HUMAN/tr|W5X314|W5X314_HUMAN		4.14	0		0	2	MASCOT		T
	R20211001974_UA,11653	K.AQNTWGCGNSLR.T	1363.62	0.00263	2	1	55.33	0	0.000296	0|0	sp|P02545|LMNA_HUMAN/tr|A0A384MQX1|A0A384MQX1_HUMAN/tr|B4DFR3|B4DFR3_HUMAN/tr|W8QEH3|W8QEH3_HUMAN/tr|A0A6Q8PFJ0|A0A6Q8PFJ0_HUMAN/tr|Q5TCI8|Q5TCI8_HUMAN/tr|A0A0C4DGC5|A0A0C4DGC5_HUMAN		8.29	0		0	2	MASCOT		T
	R20211001974_UA,14189	K.EAALSTALSEK.R	1119.59	0.00055	2	1	66.59	0	2.17e-05	0|0	sp|P02545|LMNA_HUMAN/tr|A0A6Q8PHQ9|A0A6Q8PHQ9_HUMAN/tr|A0A384MQX1|A0A384MQX1_HUMAN/tr|Q8N519|Q8N519_HUMAN/tr|W8QEH3|W8QEH3_HUMAN/tr|A0A6Q8PGH0|A0A6Q8PGH0_HUMAN/tr|Q5I6Y5|Q5I6Y5_HUMAN/tr|A0A6Q8PFJ0|A0A6Q8PFJ0_HUMAN/tr|Q5TCI8|Q5TCI8_HUMAN/tr|Q3BDU5|Q3BDU5_HUMAN/tr|A0A6Q8PF80|A0A6Q8PF80_HUMAN		4.53	0		0	2	MASCOT		T
	R20211001974_UA,6808	K.LLEGEEER.L ! K.LLEGEEER.-	974.479	0.0005	2	1	38.7	0	0.00929	0|0	sp|P02545|LMNA_HUMAN/sp|Q03252|LMNB2_HUMAN/sp|P20700|LMNB1_HUMAN/tr|A0A6Q8PHQ9|A0A6Q8PHQ9_HUMAN/tr|A0A384MQX1|A0A384MQX1_HUMAN/tr|B4DZT3|B4DZT3_HUMAN/tr|Q8N519|Q8N519_HUMAN/tr|A0A384NPH0|A0A384NPH0_HUMAN/tr|B4DFR3|B4DFR3_HUMAN/tr|W8QEH3|W8QEH3_HUMAN/tr|A0A0A7M1X5|A0A0A7M1X5_HUMAN/tr|Q5I6Y5|Q5I6Y5_HUMAN/tr|A0A6Q8PFJ0|A0A6Q8PFJ0_HUMAN/tr|Q5TCI8|Q5TCI8_HUMAN/tr|Q3BDU5|Q3BDU5_HUMAN/tr|A0A0C4DGC5|A0A0…		4.09	0		0	2	MASCOT		T
	R20211001974_UA,13560	K.LRDLEDSLAR.E	1187.64	-0.0003	3	1	42.79	0	0.00548	0|0	sp|P02545|LMNA_HUMAN/tr|A0A6Q8PHQ9|A0A6Q8PHQ9_HUMAN/tr|A0A384MQX1|A0A384MQX1_HUMAN/tr|Q8N519|Q8N519_HUMAN/tr|W8QEH3|W8QEH3_HUMAN/tr|Q5I6Y5|Q5I6Y5_HUMAN/tr|A0A6Q8PFJ0|A0A6Q8PFJ0_HUMAN/tr|Q5TCI8|Q5TCI8_HUMAN/tr|Q3BDU5|Q3BDU5_HUMAN		4.56	1		0	2	MASCOT		T
	R20211001974_UA,13701	K.NIYSEELR.E	1023.51	0.00179	2	1	37.31	0	0.0613	0|0	sp|P02545|LMNA_HUMAN/tr|A0A6Q8PHQ9|A0A6Q8PHQ9_HUMAN/tr|A0A384MQX1|A0A384MQX1_HUMAN/tr|Q8N519|Q8N519_HUMAN/tr|W8QEH3|W8QEH3_HUMAN/tr|Q5I6Y5|Q5I6Y5_HUMAN/tr|A0A6Q8PFJ0|A0A6Q8PFJ0_HUMAN/tr|Q5TCI8|Q5TCI8_HUMAN/tr|Q3BDU5|Q3BDU5_HUMAN/tr|A0A6Q8PF80|A0A6Q8PF80_HUMAN		4.53	0		0	2	MASCOT		T
	R20211001974_UA,4750	K.TLDSVAK.E	733.409	4e-05	2	1	41.43	0	0.00852	0|0	sp|P02545|LMNA_HUMAN/tr|A0A6Q8PHQ9|A0A6Q8PHQ9_HUMAN/tr|A0A384MQX1|A0A384MQX1_HUMAN/tr|Q8N519|Q8N519_HUMAN/tr|W8QEH3|W8QEH3_HUMAN/tr|A0A6Q8PGH0|A0A6Q8PGH0_HUMAN/tr|Q5I6Y5|Q5I6Y5_HUMAN/tr|A0A6Q8PFJ0|A0A6Q8PFJ0_HUMAN/tr|A0A6Q8PFM1|A0A6Q8PFM1_HUMAN/tr|Q3BDU5|Q3BDU5_HUMAN/tr|A0A6Q8PF80|A0A6Q8PF80_HUMAN/tr|A0A6Q8PF59|A0A6Q8PF59_HUMAN		5.5	0		0	2	MASCOT		T
	R20211001974_UA,2994	R.AQHEDQVEQYKK.E	1502.72	-0.00157	3	1	26.42	0	0.135	0|0	sp|P02545|LMNA_HUMAN/tr|A0A6Q8PHQ9|A0A6Q8PHQ9_HUMAN/tr|A0A384MQX1|A0A384MQX1_HUMAN/tr|Q8N519|Q8N519_HUMAN/tr|W8QEH3|W8QEH3_HUMAN/tr|Q5I6Y5|Q5I6Y5_HUMAN/tr|A0A6Q8PFJ0|A0A6Q8PFJ0_HUMAN/tr|Q5TCI8|Q5TCI8_HUMAN/tr|Q3BDU5|Q3BDU5_HUMAN/tr|A0A6Q8PF80|A0A6Q8PF80_HUMAN		5.45	1		0	2	MASCOT		T
	R20211001974_UA,2456	R.ASSHSSQTQGGGSVTK.K	1518.71	-0.00174	3	1	47.76	0	0.000801	0|0	sp|P02545|LMNA_HUMAN/tr|A0A6Q8PHQ9|A0A6Q8PHQ9_HUMAN/tr|A0A384MQX1|A0A384MQX1_HUMAN/tr|Q8N519|Q8N519_HUMAN/tr|B4DFR3|B4DFR3_HUMAN/tr|W8QEH3|W8QEH3_HUMAN/tr|Q5I6Y5|Q5I6Y5_HUMAN/tr|A0A6Q8PFJ0|A0A6Q8PFJ0_HUMAN/tr|Q5TCI8|Q5TCI8_HUMAN/tr|Q3BDU5|Q3BDU5_HUMAN/tr|A0A0C4DGC5|A0A0C4DGC5_HUMAN		8.8	0		0	2	MASCOT		T
	R20211001974_UA,14605	R.DLEDSLAR.E	918.453	0.00072	2	1	30.93	0	0.062	0|0	sp|P02545|LMNA_HUMAN/tr|A0A6Q8PHQ9|A0A6Q8PHQ9_HUMAN/tr|A0A384MQX1|A0A384MQX1_HUMAN/tr|Q8N519|Q8N519_HUMAN/tr|W8QEH3|W8QEH3_HUMAN/tr|Q5I6Y5|Q5I6Y5_HUMAN/tr|A0A6Q8PFJ0|A0A6Q8PFJ0_HUMAN/tr|Q5TCI8|Q5TCI8_HUMAN/tr|Q3BDU5|Q3BDU5_HUMAN		4.03	0		0	2	MASCOT		T
	R20211001974_UA,3242	R.EFESR.L ! K.EFESR.I	667.305	4e-05	2	1	24.03	0	0.644	0|0	sp|P02545|LMNA_HUMAN/tr|A0A6Q8PHQ9|A0A6Q8PHQ9_HUMAN/tr|A0A384MQX1|A0A384MQX1_HUMAN/tr|Q8N519|Q8N519_HUMAN/tr|W8QEH3|W8QEH3_HUMAN/tr|Q5I6Y5|Q5I6Y5_HUMAN/tr|A0A6Q8PFJ0|A0A6Q8PFJ0_HUMAN/tr|Q5TCI8|Q5TCI8_HUMAN/tr|Q3BDU5|Q3BDU5_HUMAN/tr|A0A6Q8PF80|A0A6Q8PF80_HUMAN ! sp|Q13434|MKRN4_HUMAN		4.53	0		0	2	MASCOT		T
	R20211001974_UA,2540	R.KLESTESR.S	949.495	-0.00081	2	1	31.38	0	0.0734	0|0	sp|P02545|LMNA_HUMAN/tr|A0A6Q8PHQ9|A0A6Q8PHQ9_HUMAN/tr|A0A384MQX1|A0A384MQX1_HUMAN/tr|Q8N519|Q8N519_HUMAN/tr|B4DFR3|B4DFR3_HUMAN/tr|W8QEH3|W8QEH3_HUMAN/tr|Q5I6Y5|Q5I6Y5_HUMAN/tr|A0A6Q8PFJ0|A0A6Q8PFJ0_HUMAN/tr|Q5TCI8|Q5TCI8_HUMAN/tr|Q3BDU5|Q3BDU5_HUMAN/tr|A0A0C4DGC5|A0A0C4DGC5_HUMAN		6.14	1		0	2	MASCOT		T
	R20211001974_UA,19387	R.LADALQELR.A	1028.57	0.00039	2	1	69.79	0	7.12e-06	0|0	sp|P02545|LMNA_HUMAN/tr|A0A6Q8PHQ9|A0A6Q8PHQ9_HUMAN/tr|A0A384MQX1|A0A384MQX1_HUMAN/tr|Q8N519|Q8N519_HUMAN/tr|W8QEH3|W8QEH3_HUMAN/tr|Q5I6Y5|Q5I6Y5_HUMAN/tr|A0A6Q8PFJ0|A0A6Q8PFJ0_HUMAN/tr|Q5TCI8|Q5TCI8_HUMAN/tr|Q3BDU5|Q3BDU5_HUMAN/tr|A0A6Q8PF80|A0A6Q8PF80_HUMAN		4.37	0		0	2	MASCOT		T
	R20211001974_UA,22519	R.LKDLEALLNSK.E	1243.73	-0.00089	3	1	31.58	0	0.0849	0|0	sp|P02545|LMNA_HUMAN/tr|A0A6Q8PHQ9|A0A6Q8PHQ9_HUMAN/tr|A0A384MQX1|A0A384MQX1_HUMAN/tr|Q8N519|Q8N519_HUMAN/tr|W8QEH3|W8QEH3_HUMAN/tr|A0A6Q8PGH0|A0A6Q8PGH0_HUMAN/tr|Q5I6Y5|Q5I6Y5_HUMAN/tr|A0A6Q8PFJ0|A0A6Q8PFJ0_HUMAN/tr|Q5TCI8|Q5TCI8_HUMAN/tr|Q3BDU5|Q3BDU5_HUMAN/tr|A0A6Q8PF80|A0A6Q8PF80_HUMAN		6.07	1		0	2	MASCOT		T
	R20211001974_UA,22560	R.LKDLEALLNSK.E	1243.73	0.00122	2	1	46.61	0	0.00294	0|0	sp|P02545|LMNA_HUMAN/tr|A0A6Q8PHQ9|A0A6Q8PHQ9_HUMAN/tr|A0A384MQX1|A0A384MQX1_HUMAN/tr|Q8N519|Q8N519_HUMAN/tr|W8QEH3|W8QEH3_HUMAN/tr|A0A6Q8PGH0|A0A6Q8PGH0_HUMAN/tr|Q5I6Y5|Q5I6Y5_HUMAN/tr|A0A6Q8PFJ0|A0A6Q8PFJ0_HUMAN/tr|Q5TCI8|Q5TCI8_HUMAN/tr|Q3BDU5|Q3BDU5_HUMAN/tr|A0A6Q8PF80|A0A6Q8PF80_HUMAN		6.07	1		0	2	MASCOT		T
	R20211001974_UA,11235	R.LQEKEDLQELNDR.L	1629.81	0.00027	3	1	51.21	0	0.00599	0|0	sp|P02545|LMNA_HUMAN/tr|A0A6Q8PHQ9|A0A6Q8PHQ9_HUMAN/tr|A0A384MQX1|A0A384MQX1_HUMAN/tr|Q8N519|Q8N519_HUMAN/tr|W8QEH3|W8QEH3_HUMAN/tr|A0A6Q8PGH0|A0A6Q8PGH0_HUMAN/tr|Q5I6Y5|Q5I6Y5_HUMAN/tr|A0A6Q8PFJ0|A0A6Q8PFJ0_HUMAN/tr|A0A6Q8PFM1|A0A6Q8PFM1_HUMAN/tr|Q3BDU5|Q3BDU5_HUMAN/tr|A0A6Q8PF80|A0A6Q8PF80_HUMAN/tr|A0A6Q8PF59|A0A6Q8PF59_HUMAN/tr|W5X314|W5X314_HUMAN		4.18	1		0	2	MASCOT		T
	R20211001974_UA,16365	R.LQLELSK.V	830.498	-0.00016	2	1	46.19	0	0.00278	0|0	sp|P02545|LMNA_HUMAN/tr|A0A6Q8PHQ9|A0A6Q8PHQ9_HUMAN/tr|A0A384MQX1|A0A384MQX1_HUMAN/tr|Q8N519|Q8N519_HUMAN/tr|W8QEH3|W8QEH3_HUMAN/tr|A0A6Q8PGH0|A0A6Q8PGH0_HUMAN/tr|Q5I6Y5|Q5I6Y5_HUMAN/tr|A0A6Q8PFJ0|A0A6Q8PFJ0_HUMAN/tr|A0A6Q8PFM1|A0A6Q8PFM1_HUMAN/tr|Q3BDU5|Q3BDU5_HUMAN/tr|A0A6Q8PF80|A0A6Q8PF80_HUMAN/tr|A0A6Q8PF59|A0A6Q8PF59_HUMAN		6	0		0	2	MASCOT		T
	R20211001974_UA,3903	R.LSPSPTSQR.S	972.511	-0.00027	2	1	42.37	0	0.00631	0|0	sp|P02545|LMNA_HUMAN/tr|A0A6Q8PHQ9|A0A6Q8PHQ9_HUMAN/tr|A0A384MQX1|A0A384MQX1_HUMAN/tr|Q8N519|Q8N519_HUMAN/tr|B4DFR3|B4DFR3_HUMAN/tr|W8QEH3|W8QEH3_HUMAN/tr|Q5I6Y5|Q5I6Y5_HUMAN/tr|A0A6Q8PFJ0|A0A6Q8PFJ0_HUMAN/tr|Q5TCI8|Q5TCI8_HUMAN/tr|Q3BDU5|Q3BDU5_HUMAN/tr|A0A0C4DGC5|A0A0C4DGC5_HUMAN		9.75	0		0	2	MASCOT		T
	R20211001974_UA,8339	R.LVEIDNGK.Q	887.483	-0.00014	2	1	36.16	0	0.0319	0|0	sp|P02545|LMNA_HUMAN/tr|A0A6Q8PHQ9|A0A6Q8PHQ9_HUMAN/tr|A0A384MQX1|A0A384MQX1_HUMAN/tr|Q8N519|Q8N519_HUMAN/tr|W8QEH3|W8QEH3_HUMAN/tr|Q5I6Y5|Q5I6Y5_HUMAN/tr|A0A6Q8PFJ0|A0A6Q8PFJ0_HUMAN/tr|Q5TCI8|Q5TCI8_HUMAN/tr|Q3BDU5|Q3BDU5_HUMAN/tr|A0A6Q8PF80|A0A6Q8PF80_HUMAN		4.37	0		0	2	MASCOT		T
	R20211001974_UA,13750	R.NSNLVGAAHEELQQSR.I	1752.86	-0.00259	2	1	45.17	0	0.00258	0|0	sp|P02545|LMNA_HUMAN/tr|A0A6Q8PHQ9|A0A6Q8PHQ9_HUMAN/tr|A0A384MQX1|A0A384MQX1_HUMAN/tr|Q8N519|Q8N519_HUMAN/tr|W8QEH3|W8QEH3_HUMAN/tr|Q5I6Y5|Q5I6Y5_HUMAN/tr|A0A6Q8PFJ0|A0A6Q8PFJ0_HUMAN/tr|Q5TCI8|Q5TCI8_HUMAN/tr|Q3BDU5|Q3BDU5_HUMAN/tr|A0A6Q8PF80|A0A6Q8PF80_HUMAN		5.4	0		0	2	MASCOT		T
	R20211001974_UA,2237	R.RVDAENR.L	859.438	0.00059	2	1	39.42	0	0.00862	0|0	sp|P02545|LMNA_HUMAN/tr|A0A6Q8PHQ9|A0A6Q8PHQ9_HUMAN/tr|A0A384MQX1|A0A384MQX1_HUMAN/tr|Q8N519|Q8N519_HUMAN/tr|W8QEH3|W8QEH3_HUMAN/tr|A0A6Q8PGH0|A0A6Q8PGH0_HUMAN/tr|Q5I6Y5|Q5I6Y5_HUMAN/tr|A0A6Q8PFJ0|A0A6Q8PFJ0_HUMAN/tr|Q5TCI8|Q5TCI8_HUMAN/tr|Q3BDU5|Q3BDU5_HUMAN/tr|A0A6Q8PF80|A0A6Q8PF80_HUMAN		6.07	1		0	2	MASCOT		T
	R20211001974_UA,7673	R.SGAQASSTPLSPTR.I	1359.69	-1e-05	2	1	65.47	0	2.88e-05	0|0	sp|P02545|LMNA_HUMAN/tr|A0A6Q8PHQ9|A0A6Q8PHQ9_HUMAN/tr|A0A384MQX1|A0A384MQX1_HUMAN/tr|A0A6Q8PFF5|A0A6Q8PFF5_HUMAN/tr|Q8N519|Q8N519_HUMAN/tr|W8QEH3|W8QEH3_HUMAN/tr|A0A6Q8PGH0|A0A6Q8PGH0_HUMAN/tr|Q5I6Y5|Q5I6Y5_HUMAN/tr|A0A6Q8PFJ0|A0A6Q8PFJ0_HUMAN/tr|A0A6Q8PFM1|A0A6Q8PFM1_HUMAN/tr|Q3BDU5|Q3BDU5_HUMAN/tr|A0A6Q8PF80|A0A6Q8PF80_HUMAN/tr|A0A6Q8PF59|A0A6Q8PF59_HUMAN/tr|W5X314|W5X314_HUMAN		9.47	0		0	2	MASCOT		T
	R20211001974_UA,9545	R.SLETENAGLR.L	1089.55	-0.00248	2	1	58.36	0	0.000365	0|0	sp|P02545|LMNA_HUMAN/tr|A0A6Q8PHQ9|A0A6Q8PHQ9_HUMAN/tr|A0A384MQX1|A0A384MQX1_HUMAN/tr|Q8N519|Q8N519_HUMAN/tr|W8QEH3|W8QEH3_HUMAN/tr|A0A6Q8PGH0|A0A6Q8PGH0_HUMAN/tr|Q5I6Y5|Q5I6Y5_HUMAN/tr|A0A6Q8PFJ0|A0A6Q8PFJ0_HUMAN/tr|A0A6Q8PFM1|A0A6Q8PFM1_HUMAN/tr|Q3BDU5|Q3BDU5_HUMAN/tr|A0A6Q8PF80|A0A6Q8PF80_HUMAN/tr|A0A6Q8PF59|A0A6Q8PF59_HUMAN/tr|W5X314|W5X314_HUMAN		4.53	0		0	2	MASCOT		T
	R20211001974_UA,12719	R.SVTVVEDDEDEDGDDLLHHHHVSGSR.R	2899.27	-0.00055	5	1	22.76	0	0.108	0|0	tr|B4DFR3|B4DFR3_HUMAN/tr|W8QEH3|W8QEH3_HUMAN/tr|Q5TCI8|Q5TCI8_HUMAN/tr|Q3BDU5|Q3BDU5_HUMAN		4.3	0		0	2	MASCOT		T
	R20211001974_UA,16517	R.TLEGELHDLR.G	1182.61	0.00014	3	1	66.24	0	1.7e-05	0|0	sp|P02545|LMNA_HUMAN/tr|A0A6Q8PHQ9|A0A6Q8PHQ9_HUMAN/tr|A0A384MQX1|A0A384MQX1_HUMAN/tr|Q8N519|Q8N519_HUMAN/tr|W8QEH3|W8QEH3_HUMAN/tr|A0A6Q8PGH0|A0A6Q8PGH0_HUMAN/tr|Q5I6Y5|Q5I6Y5_HUMAN/tr|A0A6Q8PFJ0|A0A6Q8PFJ0_HUMAN/tr|Q5TCI8|Q5TCI8_HUMAN/tr|Q3BDU5|Q3BDU5_HUMAN/tr|A0A6Q8PF80|A0A6Q8PF80_HUMAN		4.65	0		0	2	MASCOT		T
	R20211001974_UA,8583	R.VAVEEVDEEGK.F	1203.57	0.00068	2	1	82.99	0	4.66e-07	0|0	sp|P02545|LMNA_HUMAN/tr|A0A6Q8PHQ9|A0A6Q8PHQ9_HUMAN/tr|A0A384MQX1|A0A384MQX1_HUMAN/tr|B4DFR3|B4DFR3_HUMAN/tr|W8QEH3|W8QEH3_HUMAN/tr|Q5I6Y5|Q5I6Y5_HUMAN/tr|A0A6Q8PFJ0|A0A6Q8PFJ0_HUMAN/tr|Q5TCI8|Q5TCI8_HUMAN/tr|A0A0C4DGC5|A0A0C4DGC5_HUMAN		3.91	0		0	2	MASCOT		T
$7-1	sp|P54578|UBP14_HUMAN Ubiquitin carboxyl-terminal hydrolase 14 OS=Homo sapiens OX=9606 GN=USP14 PE=1 SV=3	32	24	0.504	56068.5	5.2
$7-2	tr|B2RD79|B2RD79_HUMAN Ubiquitin carboxyl-terminal hydrolase OS=Homo sapiens OX=9606 PE=2 SV=1	32	24	0.504	56041.4	5.2
	R20211001974_UA,24984	K.AQLFALTGVQPAR.Q	1371.77	0.00056	2	1	79.95	0	8.22e-07	0|0	sp|P54578|UBP14_HUMAN/tr|B2RD79|B2RD79_HUMAN/tr|J3KS55|J3KS55_HUMAN/tr|A6NJA2|A6NJA2_HUMAN/tr|D3DUG9|D3DUG9_HUMAN/tr|B3KTG4|B3KTG4_HUMAN/tr|J3QQT6|J3QQT6_HUMAN		9.8	0		0	2	MASCOT		T
	R20211001974_UA,25048	K.AQLFALTGVQPAR.Q	1371.77	-0.00027	3	1	59.9	0	8.31e-05	0|0	sp|P54578|UBP14_HUMAN/tr|B2RD79|B2RD79_HUMAN/tr|J3KS55|J3KS55_HUMAN/tr|A6NJA2|A6NJA2_HUMAN/tr|D3DUG9|D3DUG9_HUMAN/tr|B3KTG4|B3KTG4_HUMAN/tr|J3QQT6|J3QQT6_HUMAN		9.8	0		0	2	MASCOT		T
	R20211001974_UA,4568	K.CTESEEEEVTK.G	1340.55	-0.00093	2	1	61.74	0	5.83e-06	0|0	sp|P54578|UBP14_HUMAN/tr|B2RD79|B2RD79_HUMAN/tr|A6NJA2|A6NJA2_HUMAN/tr|D3DUG9|D3DUG9_HUMAN/tr|B3KTG4|B3KTG4_HUMAN		3.98	0		0	2	MASCOT		T
	R20211001974_UA,23404	K.EKFEGVELNTDEPPM*VFK.A	2125.02	0.00775	3	1	35.65	0	0.0187	0|0	sp|P54578|UBP14_HUMAN/tr|B2RD79|B2RD79_HUMAN/tr|A6NJA2|A6NJA2_HUMAN/tr|B3KTG4|B3KTG4_HUMAN		4.25	1	15.994919 Oxidation (M)	0	2	MASCOT		T
	R20211001974_UA,27339	K.ENQLQLSCFINQEVK.Y	1849.91	0.00137	2	1	76.17	0	2.25e-06	0|0	sp|P54578|UBP14_HUMAN/tr|B2RD79|B2RD79_HUMAN/tr|A6NJA2|A6NJA2_HUMAN/tr|D3DUG9|D3DUG9_HUMAN/tr|B3KTG4|B3KTG4_HUMAN		4.53	0		0	2	MASCOT		T
	R20211001974_UA,27403	K.ENQLQLSCFINQEVK.Y	1849.91	-0.0003	3	1	47.69	0	0.0017	0|0	sp|P54578|UBP14_HUMAN/tr|B2RD79|B2RD79_HUMAN/tr|A6NJA2|A6NJA2_HUMAN/tr|D3DUG9|D3DUG9_HUMAN/tr|B3KTG4|B3KTG4_HUMAN		4.53	0		0	2	MASCOT		T
	R20211001974_UA,2913	K.ETDSSSASAATPSK.K	1338.6	0.00036	2	1	81.1	0	2.64e-07	0|0	sp|P54578|UBP14_HUMAN/tr|B2RD79|B2RD79_HUMAN/tr|A6NJA2|A6NJA2_HUMAN/tr|D3DUG9|D3DUG9_HUMAN/tr|B3KTG4|B3KTG4_HUMAN		4.37	0		0	2	MASCOT		T
	R20211001974_UA,27106	K.FDDDKVSIVTPEDILR.L	1861.95	-0.00073	2	1	34.11	0	0.103	0|0	sp|P54578|UBP14_HUMAN/tr|B2RD79|B2RD79_HUMAN/tr|A6NJA2|A6NJA2_HUMAN/tr|D3DUG9|D3DUG9_HUMAN		4.04	1		0	2	MASCOT		T
	R20211001974_UA,27168	K.FDDDKVSIVTPEDILR.L	1861.95	-0.00095	3	1	47.39	0	0.0016	0|0	sp|P54578|UBP14_HUMAN/tr|B2RD79|B2RD79_HUMAN/tr|A6NJA2|A6NJA2_HUMAN/tr|D3DUG9|D3DUG9_HUMAN		4.04	1		0	2	MASCOT		T
	R20211001974_UA,5168	K.FKDLEDK.K	894.457	-0.00016	2	1	33.95	0	0.0328	0|0	sp|P54578|UBP14_HUMAN/tr|B2RD79|B2RD79_HUMAN/tr|A6NJA2|A6NJA2_HUMAN/tr|D3DUG9|D3DUG9_HUMAN/tr|B3KTG4|B3KTG4_HUMAN		4.56	1		0	2	MASCOT		T
	R20211001974_UA,14104	K.GGTLKDDDWGNIK.I	1418.69	0.00123	3	1	56.56	0	0.000167	0|0	sp|P54578|UBP14_HUMAN/tr|B2RD79|B2RD79_HUMAN/tr|D3DUG9|D3DUG9_HUMAN/tr|B3KTG4|B3KTG4_HUMAN		4.43	1		0	2	MASCOT		T
	R20211001974_UA,14148	K.GGTLKDDDWGNIK.I	1418.69	0.00129	2	1	49.86	0	0.000781	0|0	sp|P54578|UBP14_HUMAN/tr|B2RD79|B2RD79_HUMAN/tr|D3DUG9|D3DUG9_HUMAN/tr|B3KTG4|B3KTG4_HUMAN		4.43	1		0	2	MASCOT		T
	R20211001974_UA,24307	K.GKENQLQLSCFINQEVK.Y	2035.03	-0.00343	3	1	42.43	0	0.00579	0|0	sp|P54578|UBP14_HUMAN/tr|B2RD79|B2RD79_HUMAN/tr|A6NJA2|A6NJA2_HUMAN/tr|D3DUG9|D3DUG9_HUMAN/tr|B3KTG4|B3KTG4_HUMAN		6.14	1		0	2	MASCOT		T
	R20211001974_UA,24332	K.GKENQLQLSCFINQEVK.Y	2035.03	-0.00175	2	1	82.82	0	5.22e-07	0|0	sp|P54578|UBP14_HUMAN/tr|B2RD79|B2RD79_HUMAN/tr|A6NJA2|A6NJA2_HUMAN/tr|D3DUG9|D3DUG9_HUMAN/tr|B3KTG4|B3KTG4_HUMAN		6.14	1		0	2	MASCOT		T
	R20211001974_UA,2524	K.KVNQQPNTSDK.K	1258.64	-0.00133	2	1	87.94	0	1.29e-07	0|0	sp|P54578|UBP14_HUMAN/tr|B2RD79|B2RD79_HUMAN/tr|A6NJA2|A6NJA2_HUMAN/tr|D3DUG9|D3DUG9_HUMAN/tr|B3KTG4|B3KTG4_HUMAN		8.59	1		0	2	MASCOT		T
	R20211001974_UA,11425	K.LEAIEDDSVK.E	1118.56	0.00059	2	1	49.15	0	0.00107	0|0	sp|P54578|UBP14_HUMAN/tr|B2RD79|B2RD79_HUMAN/tr|A6NJA2|A6NJA2_HUMAN/tr|D3DUG9|D3DUG9_HUMAN/tr|B3KTG4|B3KTG4_HUMAN		3.92	0		0	2	MASCOT		T
	R20211001974_UA,12049	K.QDEWIK.F	818.404	-0.00023	2	1	25.39	0	0.236	0|0	sp|P54578|UBP14_HUMAN/tr|B2RD79|B2RD79_HUMAN/tr|A6NJA2|A6NJA2_HUMAN/tr|D3DUG9|D3DUG9_HUMAN		4.37	0		0	2	MASCOT		T
	R20211001974_UA,5002	K.RKQDEWIK.F	1102.6	-0.00167	3	1	20.38	0	1.38	0|0	sp|P54578|UBP14_HUMAN/tr|B2RD79|B2RD79_HUMAN/tr|A6NJA2|A6NJA2_HUMAN/tr|D3DUG9|D3DUG9_HUMAN		8.59	2		0	2	MASCOT		T
	R20211001974_UA,29797	K.TSSSIPPIILLQFLHM*AFPQFAEK.G	2731.45	0.00072	3	1	21.47	0	0.431	0|0	sp|P54578|UBP14_HUMAN/tr|B2RD79|B2RD79_HUMAN/tr|A6NJA2|A6NJA2_HUMAN/tr|D3DUG9|D3DUG9_HUMAN/tr|B3KTG4|B3KTG4_HUMAN		6.41	0	15.994919 Oxidation (M)	0	2	MASCOT		T
	R20211001974_UA,2571	K.VNQQPNTSDK.K	1130.54	0.00141	2	1	44.63	0	0.00158	0|0	sp|P54578|UBP14_HUMAN/tr|B2RD79|B2RD79_HUMAN/tr|A6NJA2|A6NJA2_HUMAN/tr|D3DUG9|D3DUG9_HUMAN/tr|B3KTG4|B3KTG4_HUMAN		5.81	0		0	2	MASCOT		T
	R20211001974_UA,27402	K.VSIVTPEDILR.L	1241.71	-0.00047	2	1	87.9	0	9.21e-08	0|0	sp|P54578|UBP14_HUMAN/tr|B2RD79|B2RD79_HUMAN/tr|A6NJA2|A6NJA2_HUMAN/tr|D3DUG9|D3DUG9_HUMAN		4.37	0		0	2	MASCOT		T
	R20211001974_UA,21959	K.YLFTGLK.L	841.482	0.00026	2	1	34.55	0	0.0146	0|0	sp|P54578|UBP14_HUMAN/tr|B2RD79|B2RD79_HUMAN/tr|A6NJA2|A6NJA2_HUMAN/tr|D3DUG9|D3DUG9_HUMAN/tr|B3KTG4|B3KTG4_HUMAN		8.59	0		0	2	MASCOT		T
	R20211001974_UA,22396	R.ASGEM*ASAQYITAALR.D	1655.81	0.00178	2	1	77.34	0	3.24e-06	0|0	sp|P54578|UBP14_HUMAN/tr|B2RD79|B2RD79_HUMAN/tr|A6NJA2|A6NJA2_HUMAN/tr|D3DUG9|D3DUG9_HUMAN/tr|B3KTG4|B3KTG4_HUMAN		6.05	0	15.994919 Oxidation (M)	0	2	MASCOT		T
	R20211001974_UA,24136	R.LPAYLTIQM*VR.F	1320.73	0.00544	2	1	48.64	0	0.00103	0|0	sp|P54578|UBP14_HUMAN/tr|B2RD79|B2RD79_HUMAN/tr|A6NJA2|A6NJA2_HUMAN/tr|D3DUG9|D3DUG9_HUMAN/tr|B3KTG4|B3KTG4_HUMAN		8.75	0	15.994919 Oxidation (M)	0	2	MASCOT		T
	R20211001974_UA,27782	R.LPAYLTIQMVR.F	1304.74	-0.00064	2	1	48.03	0	0.00099	0|0	sp|P54578|UBP14_HUMAN/tr|B2RD79|B2RD79_HUMAN/tr|A6NJA2|A6NJA2_HUMAN/tr|D3DUG9|D3DUG9_HUMAN/tr|B3KTG4|B3KTG4_HUMAN		8.75	0		0	2	MASCOT		T
	R20211001974_UA,28666	R.LSGGGDWHIAYVLLYGPR.R	1974.02	-0.00101	3	1	77.54	0	2.33e-06	0|0	sp|P54578|UBP14_HUMAN/tr|B2RD79|B2RD79_HUMAN/tr|A6NJA2|A6NJA2_HUMAN/tr|D3DUG9|D3DUG9_HUMAN		6.74	0		0	2	MASCOT		T
	R20211001974_UA,10878	R.NALYIK.S	721.424	-0.00048	2	1	29.69	0	0.0581	0|0	sp|P54578|UBP14_HUMAN/tr|B2RD79|B2RD79_HUMAN/tr|A6NJA2|A6NJA2_HUMAN/tr|D3DUG9|D3DUG9_HUMAN/tr|B3KTG4|B3KTG4_HUMAN		8.59	0		0	2	MASCOT		T
	R20211001974_UA,7310	R.RVEIM*EEESEQ.-	1394.61	0.0009	2	1	58.18	0	4.07e-05	0|0	sp|P54578|UBP14_HUMAN/tr|B2RD79|B2RD79_HUMAN/tr|A6NJA2|A6NJA2_HUMAN/tr|D3DUG9|D3DUG9_HUMAN		3.98	1	15.994919 Oxidation (M)	0	2	MASCOT		T
	R20211001974_UA,12119	R.RVEIMEEESEQ.-	1378.62	-0.00178	2	1	73.2	0	1.97e-06	0|0	sp|P54578|UBP14_HUMAN/tr|B2RD79|B2RD79_HUMAN/tr|A6NJA2|A6NJA2_HUMAN/tr|D3DUG9|D3DUG9_HUMAN		3.98	1		0	2	MASCOT		T
	R20211001974_UA,12029	R.SSSSGHYVSWVK.R	1323.63	-0.00021	3	1	31.71	0	0.0424	0|0	sp|P54578|UBP14_HUMAN/tr|B2RD79|B2RD79_HUMAN/tr|A6NJA2|A6NJA2_HUMAN/tr|D3DUG9|D3DUG9_HUMAN		8.33	0		0	2	MASCOT		T
	R20211001974_UA,12030	R.SSSSGHYVSWVK.R	1323.63	-0.00161	2	1	64.17	0	2.36e-05	0|0	sp|P54578|UBP14_HUMAN/tr|B2RD79|B2RD79_HUMAN/tr|A6NJA2|A6NJA2_HUMAN/tr|D3DUG9|D3DUG9_HUMAN		8.33	0		0	2	MASCOT		T
	R20211001974_UA,5068	R.YAGALR.A	650.362	-0.00017	2	1	30.91	0	0.0899	0|0	sp|P54578|UBP14_HUMAN/tr|B2RD79|B2RD79_HUMAN/tr|A6NJA2|A6NJA2_HUMAN/tr|D3DUG9|D3DUG9_HUMAN/tr|B3KTG4|B3KTG4_HUMAN		8.75	0		0	2	MASCOT		T
$8-1	tr|Q3BDU5|Q3BDU5_HUMAN Prelamin-A/C OS=Homo sapiens OX=9606 GN=LMNA PE=1 SV=1	25	24	0.5133	55637.4	6.24
	R20211001974_UA,11946	K.AAYEAELGDAR.K	1165.55	-0.00277	2	1	63.05	0	8.35e-05	0|0	sp|P02545|LMNA_HUMAN/tr|A0A6Q8PHQ9|A0A6Q8PHQ9_HUMAN/tr|A0A384MQX1|A0A384MQX1_HUMAN/tr|Q8N519|Q8N519_HUMAN/tr|W8QEH3|W8QEH3_HUMAN/tr|A0A6Q8PGH0|A0A6Q8PGH0_HUMAN/tr|Q5I6Y5|Q5I6Y5_HUMAN/tr|A0A6Q8PFJ0|A0A6Q8PFJ0_HUMAN/tr|A0A6Q8PFM1|A0A6Q8PFM1_HUMAN/tr|Q3BDU5|Q3BDU5_HUMAN/tr|A0A6Q8PF80|A0A6Q8PF80_HUMAN/tr|A0A6Q8PF59|A0A6Q8PF59_HUMAN/tr|W5X314|W5X314_HUMAN		4.14	0		0	2	MASCOT		T
	R20211001974_UA,14189	K.EAALSTALSEK.R	1119.59	0.00055	2	1	66.59	0	2.17e-05	0|0	sp|P02545|LMNA_HUMAN/tr|A0A6Q8PHQ9|A0A6Q8PHQ9_HUMAN/tr|A0A384MQX1|A0A384MQX1_HUMAN/tr|Q8N519|Q8N519_HUMAN/tr|W8QEH3|W8QEH3_HUMAN/tr|A0A6Q8PGH0|A0A6Q8PGH0_HUMAN/tr|Q5I6Y5|Q5I6Y5_HUMAN/tr|A0A6Q8PFJ0|A0A6Q8PFJ0_HUMAN/tr|Q5TCI8|Q5TCI8_HUMAN/tr|Q3BDU5|Q3BDU5_HUMAN/tr|A0A6Q8PF80|A0A6Q8PF80_HUMAN		4.53	0		0	2	MASCOT		T
	R20211001974_UA,6808	K.LLEGEEER.L ! K.LLEGEEER.-	974.479	0.0005	2	1	38.7	0	0.00929	0|0	sp|P02545|LMNA_HUMAN/sp|Q03252|LMNB2_HUMAN/sp|P20700|LMNB1_HUMAN/tr|A0A6Q8PHQ9|A0A6Q8PHQ9_HUMAN/tr|A0A384MQX1|A0A384MQX1_HUMAN/tr|B4DZT3|B4DZT3_HUMAN/tr|Q8N519|Q8N519_HUMAN/tr|A0A384NPH0|A0A384NPH0_HUMAN/tr|B4DFR3|B4DFR3_HUMAN/tr|W8QEH3|W8QEH3_HUMAN/tr|A0A0A7M1X5|A0A0A7M1X5_HUMAN/tr|Q5I6Y5|Q5I6Y5_HUMAN/tr|A0A6Q8PFJ0|A0A6Q8PFJ0_HUMAN/tr|Q5TCI8|Q5TCI8_HUMAN/tr|Q3BDU5|Q3BDU5_HUMAN/tr|A0A0C4DGC5|A0A0…		4.09	0		0	2	MASCOT		T
	R20211001974_UA,13560	K.LRDLEDSLAR.E	1187.64	-0.0003	3	1	42.79	0	0.00548	0|0	sp|P02545|LMNA_HUMAN/tr|A0A6Q8PHQ9|A0A6Q8PHQ9_HUMAN/tr|A0A384MQX1|A0A384MQX1_HUMAN/tr|Q8N519|Q8N519_HUMAN/tr|W8QEH3|W8QEH3_HUMAN/tr|Q5I6Y5|Q5I6Y5_HUMAN/tr|A0A6Q8PFJ0|A0A6Q8PFJ0_HUMAN/tr|Q5TCI8|Q5TCI8_HUMAN/tr|Q3BDU5|Q3BDU5_HUMAN		4.56	1		0	2	MASCOT		T
	R20211001974_UA,13701	K.NIYSEELR.E	1023.51	0.00179	2	1	37.31	0	0.0613	0|0	sp|P02545|LMNA_HUMAN/tr|A0A6Q8PHQ9|A0A6Q8PHQ9_HUMAN/tr|A0A384MQX1|A0A384MQX1_HUMAN/tr|Q8N519|Q8N519_HUMAN/tr|W8QEH3|W8QEH3_HUMAN/tr|Q5I6Y5|Q5I6Y5_HUMAN/tr|A0A6Q8PFJ0|A0A6Q8PFJ0_HUMAN/tr|Q5TCI8|Q5TCI8_HUMAN/tr|Q3BDU5|Q3BDU5_HUMAN/tr|A0A6Q8PF80|A0A6Q8PF80_HUMAN		4.53	0		0	2	MASCOT		T
	R20211001974_UA,4750	K.TLDSVAK.E	733.409	4e-05	2	1	41.43	0	0.00852	0|0	sp|P02545|LMNA_HUMAN/tr|A0A6Q8PHQ9|A0A6Q8PHQ9_HUMAN/tr|A0A384MQX1|A0A384MQX1_HUMAN/tr|Q8N519|Q8N519_HUMAN/tr|W8QEH3|W8QEH3_HUMAN/tr|A0A6Q8PGH0|A0A6Q8PGH0_HUMAN/tr|Q5I6Y5|Q5I6Y5_HUMAN/tr|A0A6Q8PFJ0|A0A6Q8PFJ0_HUMAN/tr|A0A6Q8PFM1|A0A6Q8PFM1_HUMAN/tr|Q3BDU5|Q3BDU5_HUMAN/tr|A0A6Q8PF80|A0A6Q8PF80_HUMAN/tr|A0A6Q8PF59|A0A6Q8PF59_HUMAN		5.5	0		0	2	MASCOT		T
	R20211001974_UA,2994	R.AQHEDQVEQYKK.E	1502.72	-0.00157	3	1	26.42	0	0.135	0|0	sp|P02545|LMNA_HUMAN/tr|A0A6Q8PHQ9|A0A6Q8PHQ9_HUMAN/tr|A0A384MQX1|A0A384MQX1_HUMAN/tr|Q8N519|Q8N519_HUMAN/tr|W8QEH3|W8QEH3_HUMAN/tr|Q5I6Y5|Q5I6Y5_HUMAN/tr|A0A6Q8PFJ0|A0A6Q8PFJ0_HUMAN/tr|Q5TCI8|Q5TCI8_HUMAN/tr|Q3BDU5|Q3BDU5_HUMAN/tr|A0A6Q8PF80|A0A6Q8PF80_HUMAN		5.45	1		0	2	MASCOT		T
	R20211001974_UA,2456	R.ASSHSSQTQGGGSVTK.K	1518.71	-0.00174	3	1	47.76	0	0.000801	0|0	sp|P02545|LMNA_HUMAN/tr|A0A6Q8PHQ9|A0A6Q8PHQ9_HUMAN/tr|A0A384MQX1|A0A384MQX1_HUMAN/tr|Q8N519|Q8N519_HUMAN/tr|B4DFR3|B4DFR3_HUMAN/tr|W8QEH3|W8QEH3_HUMAN/tr|Q5I6Y5|Q5I6Y5_HUMAN/tr|A0A6Q8PFJ0|A0A6Q8PFJ0_HUMAN/tr|Q5TCI8|Q5TCI8_HUMAN/tr|Q3BDU5|Q3BDU5_HUMAN/tr|A0A0C4DGC5|A0A0C4DGC5_HUMAN		8.8	0		0	2	MASCOT		T
	R20211001974_UA,14605	R.DLEDSLAR.E	918.453	0.00072	2	1	30.93	0	0.062	0|0	sp|P02545|LMNA_HUMAN/tr|A0A6Q8PHQ9|A0A6Q8PHQ9_HUMAN/tr|A0A384MQX1|A0A384MQX1_HUMAN/tr|Q8N519|Q8N519_HUMAN/tr|W8QEH3|W8QEH3_HUMAN/tr|Q5I6Y5|Q5I6Y5_HUMAN/tr|A0A6Q8PFJ0|A0A6Q8PFJ0_HUMAN/tr|Q5TCI8|Q5TCI8_HUMAN/tr|Q3BDU5|Q3BDU5_HUMAN		4.03	0		0	2	MASCOT		T
	R20211001974_UA,3242	R.EFESR.L ! K.EFESR.I	667.305	4e-05	2	1	24.03	0	0.644	0|0	sp|P02545|LMNA_HUMAN/tr|A0A6Q8PHQ9|A0A6Q8PHQ9_HUMAN/tr|A0A384MQX1|A0A384MQX1_HUMAN/tr|Q8N519|Q8N519_HUMAN/tr|W8QEH3|W8QEH3_HUMAN/tr|Q5I6Y5|Q5I6Y5_HUMAN/tr|A0A6Q8PFJ0|A0A6Q8PFJ0_HUMAN/tr|Q5TCI8|Q5TCI8_HUMAN/tr|Q3BDU5|Q3BDU5_HUMAN/tr|A0A6Q8PF80|A0A6Q8PF80_HUMAN ! sp|Q13434|MKRN4_HUMAN		4.53	0		0	2	MASCOT		T
	R20211001974_UA,2540	R.KLESTESR.S	949.495	-0.00081	2	1	31.38	0	0.0734	0|0	sp|P02545|LMNA_HUMAN/tr|A0A6Q8PHQ9|A0A6Q8PHQ9_HUMAN/tr|A0A384MQX1|A0A384MQX1_HUMAN/tr|Q8N519|Q8N519_HUMAN/tr|B4DFR3|B4DFR3_HUMAN/tr|W8QEH3|W8QEH3_HUMAN/tr|Q5I6Y5|Q5I6Y5_HUMAN/tr|A0A6Q8PFJ0|A0A6Q8PFJ0_HUMAN/tr|Q5TCI8|Q5TCI8_HUMAN/tr|Q3BDU5|Q3BDU5_HUMAN/tr|A0A0C4DGC5|A0A0C4DGC5_HUMAN		6.14	1		0	2	MASCOT		T
	R20211001974_UA,19387	R.LADALQELR.A	1028.57	0.00039	2	1	69.79	0	7.12e-06	0|0	sp|P02545|LMNA_HUMAN/tr|A0A6Q8PHQ9|A0A6Q8PHQ9_HUMAN/tr|A0A384MQX1|A0A384MQX1_HUMAN/tr|Q8N519|Q8N519_HUMAN/tr|W8QEH3|W8QEH3_HUMAN/tr|Q5I6Y5|Q5I6Y5_HUMAN/tr|A0A6Q8PFJ0|A0A6Q8PFJ0_HUMAN/tr|Q5TCI8|Q5TCI8_HUMAN/tr|Q3BDU5|Q3BDU5_HUMAN/tr|A0A6Q8PF80|A0A6Q8PF80_HUMAN		4.37	0		0	2	MASCOT		T
	R20211001974_UA,22519	R.LKDLEALLNSK.E	1243.73	-0.00089	3	1	31.58	0	0.0849	0|0	sp|P02545|LMNA_HUMAN/tr|A0A6Q8PHQ9|A0A6Q8PHQ9_HUMAN/tr|A0A384MQX1|A0A384MQX1_HUMAN/tr|Q8N519|Q8N519_HUMAN/tr|W8QEH3|W8QEH3_HUMAN/tr|A0A6Q8PGH0|A0A6Q8PGH0_HUMAN/tr|Q5I6Y5|Q5I6Y5_HUMAN/tr|A0A6Q8PFJ0|A0A6Q8PFJ0_HUMAN/tr|Q5TCI8|Q5TCI8_HUMAN/tr|Q3BDU5|Q3BDU5_HUMAN/tr|A0A6Q8PF80|A0A6Q8PF80_HUMAN		6.07	1		0	2	MASCOT		T
	R20211001974_UA,22560	R.LKDLEALLNSK.E	1243.73	0.00122	2	1	46.61	0	0.00294	0|0	sp|P02545|LMNA_HUMAN/tr|A0A6Q8PHQ9|A0A6Q8PHQ9_HUMAN/tr|A0A384MQX1|A0A384MQX1_HUMAN/tr|Q8N519|Q8N519_HUMAN/tr|W8QEH3|W8QEH3_HUMAN/tr|A0A6Q8PGH0|A0A6Q8PGH0_HUMAN/tr|Q5I6Y5|Q5I6Y5_HUMAN/tr|A0A6Q8PFJ0|A0A6Q8PFJ0_HUMAN/tr|Q5TCI8|Q5TCI8_HUMAN/tr|Q3BDU5|Q3BDU5_HUMAN/tr|A0A6Q8PF80|A0A6Q8PF80_HUMAN		6.07	1		0	2	MASCOT		T
	R20211001974_UA,11235	R.LQEKEDLQELNDR.L	1629.81	0.00027	3	1	51.21	0	0.00599	0|0	sp|P02545|LMNA_HUMAN/tr|A0A6Q8PHQ9|A0A6Q8PHQ9_HUMAN/tr|A0A384MQX1|A0A384MQX1_HUMAN/tr|Q8N519|Q8N519_HUMAN/tr|W8QEH3|W8QEH3_HUMAN/tr|A0A6Q8PGH0|A0A6Q8PGH0_HUMAN/tr|Q5I6Y5|Q5I6Y5_HUMAN/tr|A0A6Q8PFJ0|A0A6Q8PFJ0_HUMAN/tr|A0A6Q8PFM1|A0A6Q8PFM1_HUMAN/tr|Q3BDU5|Q3BDU5_HUMAN/tr|A0A6Q8PF80|A0A6Q8PF80_HUMAN/tr|A0A6Q8PF59|A0A6Q8PF59_HUMAN/tr|W5X314|W5X314_HUMAN		4.18	1		0	2	MASCOT		T
	R20211001974_UA,16365	R.LQLELSK.V	830.498	-0.00016	2	1	46.19	0	0.00278	0|0	sp|P02545|LMNA_HUMAN/tr|A0A6Q8PHQ9|A0A6Q8PHQ9_HUMAN/tr|A0A384MQX1|A0A384MQX1_HUMAN/tr|Q8N519|Q8N519_HUMAN/tr|W8QEH3|W8QEH3_HUMAN/tr|A0A6Q8PGH0|A0A6Q8PGH0_HUMAN/tr|Q5I6Y5|Q5I6Y5_HUMAN/tr|A0A6Q8PFJ0|A0A6Q8PFJ0_HUMAN/tr|A0A6Q8PFM1|A0A6Q8PFM1_HUMAN/tr|Q3BDU5|Q3BDU5_HUMAN/tr|A0A6Q8PF80|A0A6Q8PF80_HUMAN/tr|A0A6Q8PF59|A0A6Q8PF59_HUMAN		6	0		0	2	MASCOT		T
	R20211001974_UA,3903	R.LSPSPTSQR.S	972.511	-0.00027	2	1	42.37	0	0.00631	0|0	sp|P02545|LMNA_HUMAN/tr|A0A6Q8PHQ9|A0A6Q8PHQ9_HUMAN/tr|A0A384MQX1|A0A384MQX1_HUMAN/tr|Q8N519|Q8N519_HUMAN/tr|B4DFR3|B4DFR3_HUMAN/tr|W8QEH3|W8QEH3_HUMAN/tr|Q5I6Y5|Q5I6Y5_HUMAN/tr|A0A6Q8PFJ0|A0A6Q8PFJ0_HUMAN/tr|Q5TCI8|Q5TCI8_HUMAN/tr|Q3BDU5|Q3BDU5_HUMAN/tr|A0A0C4DGC5|A0A0C4DGC5_HUMAN		9.75	0		0	2	MASCOT		T
	R20211001974_UA,8339	R.LVEIDNGK.Q	887.483	-0.00014	2	1	36.16	0	0.0319	0|0	sp|P02545|LMNA_HUMAN/tr|A0A6Q8PHQ9|A0A6Q8PHQ9_HUMAN/tr|A0A384MQX1|A0A384MQX1_HUMAN/tr|Q8N519|Q8N519_HUMAN/tr|W8QEH3|W8QEH3_HUMAN/tr|Q5I6Y5|Q5I6Y5_HUMAN/tr|A0A6Q8PFJ0|A0A6Q8PFJ0_HUMAN/tr|Q5TCI8|Q5TCI8_HUMAN/tr|Q3BDU5|Q3BDU5_HUMAN/tr|A0A6Q8PF80|A0A6Q8PF80_HUMAN		4.37	0		0	2	MASCOT		T
	R20211001974_UA,13750	R.NSNLVGAAHEELQQSR.I	1752.86	-0.00259	2	1	45.17	0	0.00258	0|0	sp|P02545|LMNA_HUMAN/tr|A0A6Q8PHQ9|A0A6Q8PHQ9_HUMAN/tr|A0A384MQX1|A0A384MQX1_HUMAN/tr|Q8N519|Q8N519_HUMAN/tr|W8QEH3|W8QEH3_HUMAN/tr|Q5I6Y5|Q5I6Y5_HUMAN/tr|A0A6Q8PFJ0|A0A6Q8PFJ0_HUMAN/tr|Q5TCI8|Q5TCI8_HUMAN/tr|Q3BDU5|Q3BDU5_HUMAN/tr|A0A6Q8PF80|A0A6Q8PF80_HUMAN		5.4	0		0	2	MASCOT		T
	R20211001974_UA,2237	R.RVDAENR.L	859.438	0.00059	2	1	39.42	0	0.00862	0|0	sp|P02545|LMNA_HUMAN/tr|A0A6Q8PHQ9|A0A6Q8PHQ9_HUMAN/tr|A0A384MQX1|A0A384MQX1_HUMAN/tr|Q8N519|Q8N519_HUMAN/tr|W8QEH3|W8QEH3_HUMAN/tr|A0A6Q8PGH0|A0A6Q8PGH0_HUMAN/tr|Q5I6Y5|Q5I6Y5_HUMAN/tr|A0A6Q8PFJ0|A0A6Q8PFJ0_HUMAN/tr|Q5TCI8|Q5TCI8_HUMAN/tr|Q3BDU5|Q3BDU5_HUMAN/tr|A0A6Q8PF80|A0A6Q8PF80_HUMAN		6.07	1		0	2	MASCOT		T
	R20211001974_UA,7673	R.SGAQASSTPLSPTR.I	1359.69	-1e-05	2	1	65.47	0	2.88e-05	0|0	sp|P02545|LMNA_HUMAN/tr|A0A6Q8PHQ9|A0A6Q8PHQ9_HUMAN/tr|A0A384MQX1|A0A384MQX1_HUMAN/tr|A0A6Q8PFF5|A0A6Q8PFF5_HUMAN/tr|Q8N519|Q8N519_HUMAN/tr|W8QEH3|W8QEH3_HUMAN/tr|A0A6Q8PGH0|A0A6Q8PGH0_HUMAN/tr|Q5I6Y5|Q5I6Y5_HUMAN/tr|A0A6Q8PFJ0|A0A6Q8PFJ0_HUMAN/tr|A0A6Q8PFM1|A0A6Q8PFM1_HUMAN/tr|Q3BDU5|Q3BDU5_HUMAN/tr|A0A6Q8PF80|A0A6Q8PF80_HUMAN/tr|A0A6Q8PF59|A0A6Q8PF59_HUMAN/tr|W5X314|W5X314_HUMAN		9.47	0		0	2	MASCOT		T
	R20211001974_UA,9545	R.SLETENAGLR.L	1089.55	-0.00248	2	1	58.36	0	0.000365	0|0	sp|P02545|LMNA_HUMAN/tr|A0A6Q8PHQ9|A0A6Q8PHQ9_HUMAN/tr|A0A384MQX1|A0A384MQX1_HUMAN/tr|Q8N519|Q8N519_HUMAN/tr|W8QEH3|W8QEH3_HUMAN/tr|A0A6Q8PGH0|A0A6Q8PGH0_HUMAN/tr|Q5I6Y5|Q5I6Y5_HUMAN/tr|A0A6Q8PFJ0|A0A6Q8PFJ0_HUMAN/tr|A0A6Q8PFM1|A0A6Q8PFM1_HUMAN/tr|Q3BDU5|Q3BDU5_HUMAN/tr|A0A6Q8PF80|A0A6Q8PF80_HUMAN/tr|A0A6Q8PF59|A0A6Q8PF59_HUMAN/tr|W5X314|W5X314_HUMAN		4.53	0		0	2	MASCOT		T
	R20211001974_UA,12719	R.SVTVVEDDEDEDGDDLLHHHHVSGSR.R	2899.27	-0.00055	5	1	22.76	0	0.108	0|0	tr|B4DFR3|B4DFR3_HUMAN/tr|W8QEH3|W8QEH3_HUMAN/tr|Q5TCI8|Q5TCI8_HUMAN/tr|Q3BDU5|Q3BDU5_HUMAN		4.3	0		0	2	MASCOT		T
	R20211001974_UA,13784	R.TALINSTGEEVAM*R.K	1507.74	0.00056	2	1	54.55	0	0.000345	0|0	sp|P02545|LMNA_HUMAN/tr|A0A384MQX1|A0A384MQX1_HUMAN/tr|B4DFR3|B4DFR3_HUMAN/tr|A0A6Q8PFJ0|A0A6Q8PFJ0_HUMAN/tr|Q5TCI8|Q5TCI8_HUMAN/tr|Q3BDU5|Q3BDU5_HUMAN		4.53	0	15.994919 Oxidation (M)	0	2	MASCOT		T
	R20211001974_UA,16517	R.TLEGELHDLR.G	1182.61	0.00014	3	1	66.24	0	1.7e-05	0|0	sp|P02545|LMNA_HUMAN/tr|A0A6Q8PHQ9|A0A6Q8PHQ9_HUMAN/tr|A0A384MQX1|A0A384MQX1_HUMAN/tr|Q8N519|Q8N519_HUMAN/tr|W8QEH3|W8QEH3_HUMAN/tr|A0A6Q8PGH0|A0A6Q8PGH0_HUMAN/tr|Q5I6Y5|Q5I6Y5_HUMAN/tr|A0A6Q8PFJ0|A0A6Q8PFJ0_HUMAN/tr|Q5TCI8|Q5TCI8_HUMAN/tr|Q3BDU5|Q3BDU5_HUMAN/tr|A0A6Q8PF80|A0A6Q8PF80_HUMAN		4.65	0		0	2	MASCOT		T
$9-1	tr|A0A024RD80|A0A024RD80_HUMAN Heat shock protein 90kDa alpha (Cytosolic), class B member 1, isoform CRA_a OS=Homo sapiens OX=9606 GN=HSP90AB1 PE=3 SV=1	22	21	0.2831	83263.2	4.97
$9-2	sp|P08238|HS90B_HUMAN Heat shock protein HSP 90-beta OS=Homo sapiens OX=9606 GN=HSP90AB1 PE=1 SV=4	22	21	0.2831	83263.2	4.97
	R20211001974_UA,11611	K.EDQTEYLEER.R ! K.EDQTEYLEER.W	1311.57	0.00068	2	1	69.33	0	2.77e-06	0|0	sp|P08238|HS90B_HUMAN/sp|Q58FF7|H90B3_HUMAN/sp|P07900|HS90A_HUMAN/tr|Q2VPJ6|Q2VPJ6_HUMAN/tr|Q86U12|Q86U12_HUMAN/tr|B4DMA2|B4DMA2_HUMAN/tr|Q8TBA7|Q8TBA7_HUMAN/tr|G3V2J8|G3V2J8_HUMAN/tr|A0A024RD80|A0A024RD80_HUMAN/tr|K9JA46|K9JA46_HUMAN/tr|Q6PK50|Q6PK50_HUMAN/tr|B4DGL0|B4DGL0_HUMAN ! sp|Q58FF6|H90B4_HUMAN		3.91	0		0	2	MASCOT		T
	R20211001974_UA,16772	K.EGLELPEDEEEK.K	1416.64	0.00063	2	1	34.1	0	0.0142	0|0	sp|P08238|HS90B_HUMAN/sp|Q58FF6|H90B4_HUMAN/sp|Q58FG0|HS905_HUMAN/sp|Q58FF7|H90B3_HUMAN/sp|P07900|HS90A_HUMAN/tr|Q2VPJ6|Q2VPJ6_HUMAN/tr|Q86U12|Q86U12_HUMAN/tr|B4DMA2|B4DMA2_HUMAN/tr|Q9H6X9|Q9H6X9_HUMAN/tr|Q96HX7|Q96HX7_HUMAN/tr|Q8TBA7|Q8TBA7_HUMAN/tr|O75322|O75322_HUMAN/tr|A0A024RD80|A0A024RD80_HUMAN/tr|K9JA46|K9JA46_HUMAN/tr|A8K3W9|A8K3W9_HUMAN/tr|B4DGL0|B4DGL0_HUMAN		3.77	0		0	2	MASCOT		T
	R20211001974_UA,10442	K.EGLELPEDEEEKKK.M ! K.EGLELPEDEEEKKK.Q	1672.83	-0.0002	4	1	35.32	0	0.0261	0|0	sp|P08238|HS90B_HUMAN/sp|Q58FF7|H90B3_HUMAN/tr|B4DMA2|B4DMA2_HUMAN/tr|Q9H6X9|Q9H6X9_HUMAN/tr|A0A024RD80|A0A024RD80_HUMAN/tr|A8K3W9|A8K3W9_HUMAN/tr|B4DGL0|B4DGL0_HUMAN ! sp|Q58FG0|HS905_HUMAN/sp|P07900|HS90A_HUMAN/tr|Q2VPJ6|Q2VPJ6_HUMAN/tr|Q86U12|Q86U12_HUMAN/tr|Q96HX7|Q96HX7_HUMAN/tr|Q8TBA7|Q8TBA7_HUMAN/tr|O75322|O75322_HUMAN/tr|K9JA46|K9JA46_HUMAN		4.31	2		0	2	MASCOT		T
	R20211001974_UA,15535	K.EIFLR.E ! R.ELFIR.H	677.398	-0.00037	2	1	21.97	0	0.374	0|0	sp|P08238|HS90B_HUMAN/sp|Q14568|HS902_HUMAN/sp|P07900|HS90A_HUMAN/sp|P14625|ENPL_HUMAN/tr|Q5CAQ5|Q5CAQ5_HUMAN/tr|Q2VPJ6|Q2VPJ6_HUMAN/tr|H0YJF5|H0YJF5_HUMAN/tr|A0A1W2PRR1|A0A1W2PRR1_HUMAN/tr|B4DMA2|B4DMA2_HUMAN/tr|B4DTA5|B4DTA5_HUMAN/tr|B4DQX3|B4DQX3_HUMAN/tr|Q59FC6|Q59FC6_HUMAN/tr|Q96GW1|Q96GW1_HUMAN/tr|F8W026|F8W026_HUMAN/tr|G3V2J8|G3V2J8_HUMAN/tr|A0A024RD80|A0A024RD80_HUMAN/tr|K9JA46|K9JA46_HUM…		6.1	0		0	2	MASCOT		T
	R20211001974_UA,11720	K.EQVANSAFVER.V	1249.62	-0.0003	2	1	56.97	0	0.000194	0|0	sp|P08238|HS90B_HUMAN/sp|Q58FF7|H90B3_HUMAN/tr|B4DMA2|B4DMA2_HUMAN/tr|Q9H6X9|Q9H6X9_HUMAN/tr|A0A024RD80|A0A024RD80_HUMAN/tr|A8K3W9|A8K3W9_HUMAN/tr|B4DGL0|B4DGL0_HUMAN		4.53	0		0	2	MASCOT		T
	R20211001974_UA,19699	K.HFSVEGQLEFR.A	1348.66	-0.0011	2	1	35.16	0	0.105	0|0	sp|P08238|HS90B_HUMAN/sp|Q14568|HS902_HUMAN/sp|Q58FG1|HS904_HUMAN/sp|Q58FF7|H90B3_HUMAN/sp|P07900|HS90A_HUMAN/tr|Q2VPJ6|Q2VPJ6_HUMAN/tr|Q86U12|Q86U12_HUMAN/tr|B4DMA2|B4DMA2_HUMAN/tr|Q96HX7|Q96HX7_HUMAN/tr|Q8TBA7|Q8TBA7_HUMAN/tr|O75322|O75322_HUMAN/tr|A0A024RD80|A0A024RD80_HUMAN/tr|K9JA46|K9JA46_HUMAN/tr|Q6PK50|Q6PK50_HUMAN/tr|B4DGL0|B4DGL0_HUMAN		5.4	0		0	2	MASCOT		T
	R20211001974_UA,18497	K.HLEINPDHPIVETLR.Q	1782.95	0.00204	3	1	34.91	0	0.0272	0|0	sp|P08238|HS90B_HUMAN/tr|B4DMA2|B4DMA2_HUMAN/tr|Q9H6X9|Q9H6X9_HUMAN/tr|A0A024RD80|A0A024RD80_HUMAN/tr|A8K3W9|A8K3W9_HUMAN/tr|B4DGL0|B4DGL0_HUMAN		5.27	0		0	2	MASCOT		T
	R20211001974_UA,28256	K.HSQFIGYPITLYLEK.E ! R.HSQFIGYPITLYLEK.E ! K.HSQFLGYPITLYLEK.E	1808.96	-0.00399	3	1	21.04	0	0.638	0|0	sp|P08238|HS90B_HUMAN/sp|Q58FF7|H90B3_HUMAN/tr|A0A024RD80|A0A024RD80_HUMAN/tr|Q6PK50|Q6PK50_HUMAN/tr|B4DGL0|B4DGL0_HUMAN ! tr|B4DMA2|B4DMA2_HUMAN ! sp|Q58FF8|H90B2_HUMAN		6.75	0		0	2	MASCOT		T
	R20211001974_UA,19392	K.IDIIPNPQER.T	1194.65	-0.00084	2	1	55.73	0	0.000194	0|0	sp|P08238|HS90B_HUMAN/sp|Q58FF7|H90B3_HUMAN/tr|B4DMA2|B4DMA2_HUMAN/tr|O14942|O14942_HUMAN/tr|A0A024RD80|A0A024RD80_HUMAN/tr|Q6PK50|Q6PK50_HUMAN/tr|B4DGL0|B4DGL0_HUMAN		4.37	0		0	2	MASCOT		T
	R20211001974_UA,4650	K.LGIHEDSTNR.R	1141.56	-0.00013	2	1	29.38	0	0.095	0|0	sp|P08238|HS90B_HUMAN/tr|B4DMA2|B4DMA2_HUMAN/tr|Q9H6X9|Q9H6X9_HUMAN/tr|A0A024RD80|A0A024RD80_HUMAN/tr|A8K3W9|A8K3W9_HUMAN/tr|B4DGL0|B4DGL0_HUMAN		5.32	0		0	2	MASCOT		T
	R20211001974_UA,16058	K.SIYYITGESK.E	1160.58	-0.00079	2	1	36.78	0	0.0372	0|0	sp|P08238|HS90B_HUMAN/sp|Q58FF8|H90B2_HUMAN/tr|B4DMA2|B4DMA2_HUMAN/tr|Q9H6X9|Q9H6X9_HUMAN/tr|A0A024RD80|A0A024RD80_HUMAN/tr|A8K3W9|A8K3W9_HUMAN/tr|B4DGL0|B4DGL0_HUMAN		5.72	0		0	2	MASCOT		T
	R20211001974_UA,20698	K.SLTNDWEDHLAVK.H	1527.74	0.0002	3	1	45.61	0	0.00169	0|0	sp|P08238|HS90B_HUMAN/sp|P07900|HS90A_HUMAN/tr|Q2VPJ6|Q2VPJ6_HUMAN/tr|Q86U12|Q86U12_HUMAN/tr|B4DMA2|B4DMA2_HUMAN/tr|Q96HX7|Q96HX7_HUMAN/tr|Q8TBA7|Q8TBA7_HUMAN/tr|O75322|O75322_HUMAN/tr|A0A024RD80|A0A024RD80_HUMAN/tr|K9JA46|K9JA46_HUMAN/tr|Q6PK50|Q6PK50_HUMAN/tr|B4DGL0|B4DGL0_HUMAN		4.53	0		0	2	MASCOT		T
	R20211001974_UA,20713	K.SLTNDWEDHLAVK.H	1527.74	0.00846	2	1	45.35	0	0.00829	0|0	sp|P08238|HS90B_HUMAN/sp|P07900|HS90A_HUMAN/tr|Q2VPJ6|Q2VPJ6_HUMAN/tr|Q86U12|Q86U12_HUMAN/tr|B4DMA2|B4DMA2_HUMAN/tr|Q96HX7|Q96HX7_HUMAN/tr|Q8TBA7|Q8TBA7_HUMAN/tr|O75322|O75322_HUMAN/tr|A0A024RD80|A0A024RD80_HUMAN/tr|K9JA46|K9JA46_HUMAN/tr|Q6PK50|Q6PK50_HUMAN/tr|B4DGL0|B4DGL0_HUMAN		4.53	0		0	2	MASCOT		T
	R20211001974_UA,7335	K.VVVITK.H	658.45	-0.00017	2	1	23.74	0	0.0414	0|0	sp|P08238|HS90B_HUMAN/tr|O14942|O14942_HUMAN/tr|A0A024RD80|A0A024RD80_HUMAN/tr|Q6PK50|Q6PK50_HUMAN/tr|B4DGL0|B4DGL0_HUMAN		8.72	0		0	2	MASCOT		T
	R20211001974_UA,9612	K.YIDQEELNK.T	1151.56	-0.00103	2	1	61.8	0	4.84e-05	0|0	sp|P08238|HS90B_HUMAN/sp|Q14568|HS902_HUMAN/sp|P07900|HS90A_HUMAN/sp|Q58FF8|H90B2_HUMAN/tr|Q2VPJ6|Q2VPJ6_HUMAN/tr|Q86U12|Q86U12_HUMAN/tr|B4DMA2|B4DMA2_HUMAN/tr|Q8TBA7|Q8TBA7_HUMAN/tr|O75322|O75322_HUMAN/tr|A0A024RD80|A0A024RD80_HUMAN/tr|K9JA46|K9JA46_HUMAN/tr|Q6PK50|Q6PK50_HUMAN/tr|B4DGL0|B4DGL0_HUMAN		4.14	0		0	2	MASCOT		T
	R20211001974_UA,25785	R.ALLFIPR.R	829.529	0.00015	2	1	46.3	0	0.00141	0|0	sp|P08238|HS90B_HUMAN/tr|B4DMA2|B4DMA2_HUMAN/tr|A0A024RD80|A0A024RD80_HUMAN/tr|Q6PK50|Q6PK50_HUMAN/tr|B4DGL0|B4DGL0_HUMAN		9.8	0		0	2	MASCOT		T
	R20211001974_UA,25963	R.APFDLFENK.K	1080.54	-0.0021	2	1	21.86	0	0.476	0|0	sp|P08238|HS90B_HUMAN/sp|Q58FF7|H90B3_HUMAN/tr|B4DMA2|B4DMA2_HUMAN/tr|A0A024RD80|A0A024RD80_HUMAN/tr|B4DGL0|B4DGL0_HUMAN		4.37	0		0	2	MASCOT		T
	R20211001974_UA,16198	R.ELISNASDALDK.I	1275.64	0.00243	2	1	75.48	0	2.32e-06	0|0	sp|P08238|HS90B_HUMAN/sp|P14625|ENPL_HUMAN/tr|Q5CAQ5|Q5CAQ5_HUMAN/tr|A0A1W2PRR1|A0A1W2PRR1_HUMAN/tr|B4DMA2|B4DMA2_HUMAN/tr|B4DQX3|B4DQX3_HUMAN/tr|Q59FC6|Q59FC6_HUMAN/tr|Q96GW1|Q96GW1_HUMAN/tr|F8W026|F8W026_HUMAN/tr|A0A024RD80|A0A024RD80_HUMAN/tr|Q6PK50|Q6PK50_HUMAN/tr|B4DGL0|B4DGL0_HUMAN/tr|V9HWP2|V9HWP2_HUMAN		4.03	0		0	2	MASCOT		T
	R20211001974_UA,21333	R.NPDDITQEEYGEFYK.S	1847.8	0.00201	2	1	64.12	0	7.24e-06	0|0	sp|P08238|HS90B_HUMAN/tr|B4DMA2|B4DMA2_HUMAN/tr|A0A024RD80|A0A024RD80_HUMAN/tr|Q6PK50|Q6PK50_HUMAN/tr|B4DGL0|B4DGL0_HUMAN		3.83	0		0	2	MASCOT		T
	R20211001974_UA,23114	R.RAPFDLFENK.K	1236.64	0.00052	3	1	40.02	0	0.00938	0|0	sp|P08238|HS90B_HUMAN/sp|Q58FF7|H90B3_HUMAN/tr|B4DMA2|B4DMA2_HUMAN/tr|A0A024RD80|A0A024RD80_HUMAN/tr|B4DGL0|B4DGL0_HUMAN		6.07	1		0	2	MASCOT		T
	R20211001974_UA,20458	R.TLTIVDTGIGM*TK.A ! R.TLTLVDTGIGM*TK.A	1365.73	-0.00451	2	1	42.87	0	0.00908	0|0	sp|Q58FG1|HS904_HUMAN/sp|P07900|HS90A_HUMAN/tr|Q2VPJ6|Q2VPJ6_HUMAN/tr|B4DTA5|B4DTA5_HUMAN/tr|G3V2J8|G3V2J8_HUMAN/tr|K9JA46|K9JA46_HUMAN/tr|Q86SX1|Q86SX1_HUMAN ! sp|P08238|HS90B_HUMAN/tr|B4DMA2|B4DMA2_HUMAN/tr|O14942|O14942_HUMAN/tr|A0A024RD80|A0A024RD80_HUMAN/tr|Q6PK50|Q6PK50_HUMAN/tr|B4DGL0|B4DGL0_HUMAN		5.5	0	15.994919 Oxidation (M)	0	2	MASCOT		T
	R20211001974_UA,8504	R.YESLTDPSK.L	1039.49	-0.00151	2	1	32.95	0	0.122	0|0	sp|P08238|HS90B_HUMAN/sp|Q58FF6|H90B4_HUMAN/sp|Q58FF7|H90B3_HUMAN/sp|P07900|HS90A_HUMAN/sp|Q58FF8|H90B2_HUMAN/tr|Q2VPJ6|Q2VPJ6_HUMAN/tr|B4DMA2|B4DMA2_HUMAN/tr|B4DTA5|B4DTA5_HUMAN/tr|O14942|O14942_HUMAN/tr|G3V2J8|G3V2J8_HUMAN/tr|A0A024RD80|A0A024RD80_HUMAN/tr|K9JA46|K9JA46_HUMAN/tr|Q6PK50|Q6PK50_HUMAN/tr|Q86SX1|Q86SX1_HUMAN		4.37	0		0	2	MASCOT		T
$10-1	tr|Q5TCI8|Q5TCI8_HUMAN Prelamin-A/C OS=Homo sapiens OX=9606 GN=LMNA PE=1 SV=1	21	20	0.4297	55761.7	6.55
	R20211001974_UA,11653	K.AQNTWGCGNSLR.T	1363.62	0.00263	2	1	55.33	0	0.000296	0|0	sp|P02545|LMNA_HUMAN/tr|A0A384MQX1|A0A384MQX1_HUMAN/tr|B4DFR3|B4DFR3_HUMAN/tr|W8QEH3|W8QEH3_HUMAN/tr|A0A6Q8PFJ0|A0A6Q8PFJ0_HUMAN/tr|Q5TCI8|Q5TCI8_HUMAN/tr|A0A0C4DGC5|A0A0C4DGC5_HUMAN		8.29	0		0	2	MASCOT		T
	R20211001974_UA,14189	K.EAALSTALSEK.R	1119.59	0.00055	2	1	66.59	0	2.17e-05	0|0	sp|P02545|LMNA_HUMAN/tr|A0A6Q8PHQ9|A0A6Q8PHQ9_HUMAN/tr|A0A384MQX1|A0A384MQX1_HUMAN/tr|Q8N519|Q8N519_HUMAN/tr|W8QEH3|W8QEH3_HUMAN/tr|A0A6Q8PGH0|A0A6Q8PGH0_HUMAN/tr|Q5I6Y5|Q5I6Y5_HUMAN/tr|A0A6Q8PFJ0|A0A6Q8PFJ0_HUMAN/tr|Q5TCI8|Q5TCI8_HUMAN/tr|Q3BDU5|Q3BDU5_HUMAN/tr|A0A6Q8PF80|A0A6Q8PF80_HUMAN		4.53	0		0	2	MASCOT		T
	R20211001974_UA,6808	K.LLEGEEER.L ! K.LLEGEEER.-	974.479	0.0005	2	1	38.7	0	0.00929	0|0	sp|P02545|LMNA_HUMAN/sp|Q03252|LMNB2_HUMAN/sp|P20700|LMNB1_HUMAN/tr|A0A6Q8PHQ9|A0A6Q8PHQ9_HUMAN/tr|A0A384MQX1|A0A384MQX1_HUMAN/tr|B4DZT3|B4DZT3_HUMAN/tr|Q8N519|Q8N519_HUMAN/tr|A0A384NPH0|A0A384NPH0_HUMAN/tr|B4DFR3|B4DFR3_HUMAN/tr|W8QEH3|W8QEH3_HUMAN/tr|A0A0A7M1X5|A0A0A7M1X5_HUMAN/tr|Q5I6Y5|Q5I6Y5_HUMAN/tr|A0A6Q8PFJ0|A0A6Q8PFJ0_HUMAN/tr|Q5TCI8|Q5TCI8_HUMAN/tr|Q3BDU5|Q3BDU5_HUMAN/tr|A0A0C4DGC5|A0A0…		4.09	0		0	2	MASCOT		T
	R20211001974_UA,13560	K.LRDLEDSLAR.E	1187.64	-0.0003	3	1	42.79	0	0.00548	0|0	sp|P02545|LMNA_HUMAN/tr|A0A6Q8PHQ9|A0A6Q8PHQ9_HUMAN/tr|A0A384MQX1|A0A384MQX1_HUMAN/tr|Q8N519|Q8N519_HUMAN/tr|W8QEH3|W8QEH3_HUMAN/tr|Q5I6Y5|Q5I6Y5_HUMAN/tr|A0A6Q8PFJ0|A0A6Q8PFJ0_HUMAN/tr|Q5TCI8|Q5TCI8_HUMAN/tr|Q3BDU5|Q3BDU5_HUMAN		4.56	1		0	2	MASCOT		T
	R20211001974_UA,13701	K.NIYSEELR.E	1023.51	0.00179	2	1	37.31	0	0.0613	0|0	sp|P02545|LMNA_HUMAN/tr|A0A6Q8PHQ9|A0A6Q8PHQ9_HUMAN/tr|A0A384MQX1|A0A384MQX1_HUMAN/tr|Q8N519|Q8N519_HUMAN/tr|W8QEH3|W8QEH3_HUMAN/tr|Q5I6Y5|Q5I6Y5_HUMAN/tr|A0A6Q8PFJ0|A0A6Q8PFJ0_HUMAN/tr|Q5TCI8|Q5TCI8_HUMAN/tr|Q3BDU5|Q3BDU5_HUMAN/tr|A0A6Q8PF80|A0A6Q8PF80_HUMAN		4.53	0		0	2	MASCOT		T
	R20211001974_UA,2994	R.AQHEDQVEQYKK.E	1502.72	-0.00157	3	1	26.42	0	0.135	0|0	sp|P02545|LMNA_HUMAN/tr|A0A6Q8PHQ9|A0A6Q8PHQ9_HUMAN/tr|A0A384MQX1|A0A384MQX1_HUMAN/tr|Q8N519|Q8N519_HUMAN/tr|W8QEH3|W8QEH3_HUMAN/tr|Q5I6Y5|Q5I6Y5_HUMAN/tr|A0A6Q8PFJ0|A0A6Q8PFJ0_HUMAN/tr|Q5TCI8|Q5TCI8_HUMAN/tr|Q3BDU5|Q3BDU5_HUMAN/tr|A0A6Q8PF80|A0A6Q8PF80_HUMAN		5.45	1		0	2	MASCOT		T
	R20211001974_UA,2456	R.ASSHSSQTQGGGSVTK.K	1518.71	-0.00174	3	1	47.76	0	0.000801	0|0	sp|P02545|LMNA_HUMAN/tr|A0A6Q8PHQ9|A0A6Q8PHQ9_HUMAN/tr|A0A384MQX1|A0A384MQX1_HUMAN/tr|Q8N519|Q8N519_HUMAN/tr|B4DFR3|B4DFR3_HUMAN/tr|W8QEH3|W8QEH3_HUMAN/tr|Q5I6Y5|Q5I6Y5_HUMAN/tr|A0A6Q8PFJ0|A0A6Q8PFJ0_HUMAN/tr|Q5TCI8|Q5TCI8_HUMAN/tr|Q3BDU5|Q3BDU5_HUMAN/tr|A0A0C4DGC5|A0A0C4DGC5_HUMAN		8.8	0		0	2	MASCOT		T
	R20211001974_UA,14605	R.DLEDSLAR.E	918.453	0.00072	2	1	30.93	0	0.062	0|0	sp|P02545|LMNA_HUMAN/tr|A0A6Q8PHQ9|A0A6Q8PHQ9_HUMAN/tr|A0A384MQX1|A0A384MQX1_HUMAN/tr|Q8N519|Q8N519_HUMAN/tr|W8QEH3|W8QEH3_HUMAN/tr|Q5I6Y5|Q5I6Y5_HUMAN/tr|A0A6Q8PFJ0|A0A6Q8PFJ0_HUMAN/tr|Q5TCI8|Q5TCI8_HUMAN/tr|Q3BDU5|Q3BDU5_HUMAN		4.03	0		0	2	MASCOT		T
	R20211001974_UA,3242	R.EFESR.L ! K.EFESR.I	667.305	4e-05	2	1	24.03	0	0.644	0|0	sp|P02545|LMNA_HUMAN/tr|A0A6Q8PHQ9|A0A6Q8PHQ9_HUMAN/tr|A0A384MQX1|A0A384MQX1_HUMAN/tr|Q8N519|Q8N519_HUMAN/tr|W8QEH3|W8QEH3_HUMAN/tr|Q5I6Y5|Q5I6Y5_HUMAN/tr|A0A6Q8PFJ0|A0A6Q8PFJ0_HUMAN/tr|Q5TCI8|Q5TCI8_HUMAN/tr|Q3BDU5|Q3BDU5_HUMAN/tr|A0A6Q8PF80|A0A6Q8PF80_HUMAN ! sp|Q13434|MKRN4_HUMAN		4.53	0		0	2	MASCOT		T
	R20211001974_UA,2540	R.KLESTESR.S	949.495	-0.00081	2	1	31.38	0	0.0734	0|0	sp|P02545|LMNA_HUMAN/tr|A0A6Q8PHQ9|A0A6Q8PHQ9_HUMAN/tr|A0A384MQX1|A0A384MQX1_HUMAN/tr|Q8N519|Q8N519_HUMAN/tr|B4DFR3|B4DFR3_HUMAN/tr|W8QEH3|W8QEH3_HUMAN/tr|Q5I6Y5|Q5I6Y5_HUMAN/tr|A0A6Q8PFJ0|A0A6Q8PFJ0_HUMAN/tr|Q5TCI8|Q5TCI8_HUMAN/tr|Q3BDU5|Q3BDU5_HUMAN/tr|A0A0C4DGC5|A0A0C4DGC5_HUMAN		6.14	1		0	2	MASCOT		T
	R20211001974_UA,19387	R.LADALQELR.A	1028.57	0.00039	2	1	69.79	0	7.12e-06	0|0	sp|P02545|LMNA_HUMAN/tr|A0A6Q8PHQ9|A0A6Q8PHQ9_HUMAN/tr|A0A384MQX1|A0A384MQX1_HUMAN/tr|Q8N519|Q8N519_HUMAN/tr|W8QEH3|W8QEH3_HUMAN/tr|Q5I6Y5|Q5I6Y5_HUMAN/tr|A0A6Q8PFJ0|A0A6Q8PFJ0_HUMAN/tr|Q5TCI8|Q5TCI8_HUMAN/tr|Q3BDU5|Q3BDU5_HUMAN/tr|A0A6Q8PF80|A0A6Q8PF80_HUMAN		4.37	0		0	2	MASCOT		T
	R20211001974_UA,22519	R.LKDLEALLNSK.E	1243.73	-0.00089	3	1	31.58	0	0.0849	0|0	sp|P02545|LMNA_HUMAN/tr|A0A6Q8PHQ9|A0A6Q8PHQ9_HUMAN/tr|A0A384MQX1|A0A384MQX1_HUMAN/tr|Q8N519|Q8N519_HUMAN/tr|W8QEH3|W8QEH3_HUMAN/tr|A0A6Q8PGH0|A0A6Q8PGH0_HUMAN/tr|Q5I6Y5|Q5I6Y5_HUMAN/tr|A0A6Q8PFJ0|A0A6Q8PFJ0_HUMAN/tr|Q5TCI8|Q5TCI8_HUMAN/tr|Q3BDU5|Q3BDU5_HUMAN/tr|A0A6Q8PF80|A0A6Q8PF80_HUMAN		6.07	1		0	2	MASCOT		T
	R20211001974_UA,22560	R.LKDLEALLNSK.E	1243.73	0.00122	2	1	46.61	0	0.00294	0|0	sp|P02545|LMNA_HUMAN/tr|A0A6Q8PHQ9|A0A6Q8PHQ9_HUMAN/tr|A0A384MQX1|A0A384MQX1_HUMAN/tr|Q8N519|Q8N519_HUMAN/tr|W8QEH3|W8QEH3_HUMAN/tr|A0A6Q8PGH0|A0A6Q8PGH0_HUMAN/tr|Q5I6Y5|Q5I6Y5_HUMAN/tr|A0A6Q8PFJ0|A0A6Q8PFJ0_HUMAN/tr|Q5TCI8|Q5TCI8_HUMAN/tr|Q3BDU5|Q3BDU5_HUMAN/tr|A0A6Q8PF80|A0A6Q8PF80_HUMAN		6.07	1		0	2	MASCOT		T
	R20211001974_UA,3903	R.LSPSPTSQR.S	972.511	-0.00027	2	1	42.37	0	0.00631	0|0	sp|P02545|LMNA_HUMAN/tr|A0A6Q8PHQ9|A0A6Q8PHQ9_HUMAN/tr|A0A384MQX1|A0A384MQX1_HUMAN/tr|Q8N519|Q8N519_HUMAN/tr|B4DFR3|B4DFR3_HUMAN/tr|W8QEH3|W8QEH3_HUMAN/tr|Q5I6Y5|Q5I6Y5_HUMAN/tr|A0A6Q8PFJ0|A0A6Q8PFJ0_HUMAN/tr|Q5TCI8|Q5TCI8_HUMAN/tr|Q3BDU5|Q3BDU5_HUMAN/tr|A0A0C4DGC5|A0A0C4DGC5_HUMAN		9.75	0		0	2	MASCOT		T
	R20211001974_UA,8339	R.LVEIDNGK.Q	887.483	-0.00014	2	1	36.16	0	0.0319	0|0	sp|P02545|LMNA_HUMAN/tr|A0A6Q8PHQ9|A0A6Q8PHQ9_HUMAN/tr|A0A384MQX1|A0A384MQX1_HUMAN/tr|Q8N519|Q8N519_HUMAN/tr|W8QEH3|W8QEH3_HUMAN/tr|Q5I6Y5|Q5I6Y5_HUMAN/tr|A0A6Q8PFJ0|A0A6Q8PFJ0_HUMAN/tr|Q5TCI8|Q5TCI8_HUMAN/tr|Q3BDU5|Q3BDU5_HUMAN/tr|A0A6Q8PF80|A0A6Q8PF80_HUMAN		4.37	0		0	2	MASCOT		T
	R20211001974_UA,13750	R.NSNLVGAAHEELQQSR.I	1752.86	-0.00259	2	1	45.17	0	0.00258	0|0	sp|P02545|LMNA_HUMAN/tr|A0A6Q8PHQ9|A0A6Q8PHQ9_HUMAN/tr|A0A384MQX1|A0A384MQX1_HUMAN/tr|Q8N519|Q8N519_HUMAN/tr|W8QEH3|W8QEH3_HUMAN/tr|Q5I6Y5|Q5I6Y5_HUMAN/tr|A0A6Q8PFJ0|A0A6Q8PFJ0_HUMAN/tr|Q5TCI8|Q5TCI8_HUMAN/tr|Q3BDU5|Q3BDU5_HUMAN/tr|A0A6Q8PF80|A0A6Q8PF80_HUMAN		5.4	0		0	2	MASCOT		T
	R20211001974_UA,2237	R.RVDAENR.L	859.438	0.00059	2	1	39.42	0	0.00862	0|0	sp|P02545|LMNA_HUMAN/tr|A0A6Q8PHQ9|A0A6Q8PHQ9_HUMAN/tr|A0A384MQX1|A0A384MQX1_HUMAN/tr|Q8N519|Q8N519_HUMAN/tr|W8QEH3|W8QEH3_HUMAN/tr|A0A6Q8PGH0|A0A6Q8PGH0_HUMAN/tr|Q5I6Y5|Q5I6Y5_HUMAN/tr|A0A6Q8PFJ0|A0A6Q8PFJ0_HUMAN/tr|Q5TCI8|Q5TCI8_HUMAN/tr|Q3BDU5|Q3BDU5_HUMAN/tr|A0A6Q8PF80|A0A6Q8PF80_HUMAN		6.07	1		0	2	MASCOT		T
	R20211001974_UA,12719	R.SVTVVEDDEDEDGDDLLHHHHVSGSR.R	2899.27	-0.00055	5	1	22.76	0	0.108	0|0	tr|B4DFR3|B4DFR3_HUMAN/tr|W8QEH3|W8QEH3_HUMAN/tr|Q5TCI8|Q5TCI8_HUMAN/tr|Q3BDU5|Q3BDU5_HUMAN		4.3	0		0	2	MASCOT		T
	R20211001974_UA,13784	R.TALINSTGEEVAM*R.K	1507.74	0.00056	2	1	54.55	0	0.000345	0|0	sp|P02545|LMNA_HUMAN/tr|A0A384MQX1|A0A384MQX1_HUMAN/tr|B4DFR3|B4DFR3_HUMAN/tr|A0A6Q8PFJ0|A0A6Q8PFJ0_HUMAN/tr|Q5TCI8|Q5TCI8_HUMAN/tr|Q3BDU5|Q3BDU5_HUMAN		4.53	0	15.994919 Oxidation (M)	0	2	MASCOT		T
	R20211001974_UA,16517	R.TLEGELHDLR.G	1182.61	0.00014	3	1	66.24	0	1.7e-05	0|0	sp|P02545|LMNA_HUMAN/tr|A0A6Q8PHQ9|A0A6Q8PHQ9_HUMAN/tr|A0A384MQX1|A0A384MQX1_HUMAN/tr|Q8N519|Q8N519_HUMAN/tr|W8QEH3|W8QEH3_HUMAN/tr|A0A6Q8PGH0|A0A6Q8PGH0_HUMAN/tr|Q5I6Y5|Q5I6Y5_HUMAN/tr|A0A6Q8PFJ0|A0A6Q8PFJ0_HUMAN/tr|Q5TCI8|Q5TCI8_HUMAN/tr|Q3BDU5|Q3BDU5_HUMAN/tr|A0A6Q8PF80|A0A6Q8PF80_HUMAN		4.65	0		0	2	MASCOT		T
	R20211001974_UA,8583	R.VAVEEVDEEGK.F	1203.57	0.00068	2	1	82.99	0	4.66e-07	0|0	sp|P02545|LMNA_HUMAN/tr|A0A6Q8PHQ9|A0A6Q8PHQ9_HUMAN/tr|A0A384MQX1|A0A384MQX1_HUMAN/tr|B4DFR3|B4DFR3_HUMAN/tr|W8QEH3|W8QEH3_HUMAN/tr|Q5I6Y5|Q5I6Y5_HUMAN/tr|A0A6Q8PFJ0|A0A6Q8PFJ0_HUMAN/tr|Q5TCI8|Q5TCI8_HUMAN/tr|A0A0C4DGC5|A0A0C4DGC5_HUMAN		3.91	0		0	2	MASCOT		T
$11-1	sp|P12956|XRCC6_HUMAN X-ray repair cross-complementing protein 6 OS=Homo sapiens OX=9606 GN=XRCC6 PE=1 SV=2	20	19	0.335	69842.2	6.23
$11-2	tr|A0A024R1N4|A0A024R1N4_HUMAN ATP-dependent DNA helicase 2 subunit 1 OS=Homo sapiens OX=9606 GN=XRCC6 PE=3 SV=1	20	19	0.335	69842.2	6.23
	R20211001974_UA,18848	K.ELVYPPDYNPEGK.V	1520.73	-0.0002	2	1	50.33	0	0.000919	0|0	sp|P12956|XRCC6_HUMAN/tr|Q6IC76|Q6IC76_HUMAN/tr|B1AHC9|B1AHC9_HUMAN/tr|A0A024R1N4|A0A024R1N4_HUMAN/tr|B4E356|B4E356_HUMAN/tr|B4DE32|B4DE32_HUMAN		4.14	0		0	2	MASCOT		T
	R20211001974_UA,7371	K.EVAALCR.Y	818.419	-0.00024	2	1	30.1	0	0.0799	0|0	sp|P12956|XRCC6_HUMAN/tr|B1AHC9|B1AHC9_HUMAN/tr|A0A024R1N4|A0A024R1N4_HUMAN/tr|B4E356|B4E356_HUMAN/tr|B2RDN9|B2RDN9_HUMAN/tr|B4DE32|B4DE32_HUMAN		6.09	0		0	2	MASCOT		T
	R20211001974_UA,29593	K.IQVTPPGFQLVFLPFADDK.R	2132.14	-0.00026	3	1	59.23	0	8.16e-05	0|0	sp|P12956|XRCC6_HUMAN/tr|Q6IC76|Q6IC76_HUMAN/tr|B1AHC9|B1AHC9_HUMAN/tr|A0A024R1N4|A0A024R1N4_HUMAN/tr|B4E356|B4E356_HUMAN/tr|B2RDN9|B2RDN9_HUMAN/tr|B4DE32|B4DE32_HUMAN		4.21	0		0	2	MASCOT		T
	R20211001974_UA,29595	K.IQVTPPGFQLVFLPFADDK.R	2132.14	-0.00546	2	1	34.12	0	0.025	0|0	sp|P12956|XRCC6_HUMAN/tr|Q6IC76|Q6IC76_HUMAN/tr|B1AHC9|B1AHC9_HUMAN/tr|A0A024R1N4|A0A024R1N4_HUMAN/tr|B4E356|B4E356_HUMAN/tr|B2RDN9|B2RDN9_HUMAN/tr|B4DE32|B4DE32_HUMAN		4.21	0		0	2	MASCOT		T
	R20211001974_UA,29114	K.IQVTPPGFQLVFLPFADDKR.K	2288.24	-0.001	3	1	61.77	0	3.93e-05	0|0	sp|P12956|XRCC6_HUMAN/tr|Q6IC76|Q6IC76_HUMAN/tr|B1AHC9|B1AHC9_HUMAN/tr|A0A024R1N4|A0A024R1N4_HUMAN/tr|B4E356|B4E356_HUMAN/tr|B2RDN9|B2RDN9_HUMAN/tr|B4DE32|B4DE32_HUMAN		5.96	1		0	2	MASCOT		T
	R20211001974_UA,17809	K.KQELLEALTK.H	1172.69	0.00023	3	1	27.45	0	0.11	0|0	sp|P12956|XRCC6_HUMAN/tr|Q6IC76|Q6IC76_HUMAN/tr|B1AHC9|B1AHC9_HUMAN/tr|A0A024R1N4|A0A024R1N4_HUMAN/tr|B4E356|B4E356_HUMAN/tr|B2RDN9|B2RDN9_HUMAN/tr|B4DE32|B4DE32_HUMAN		6.14	1		0	2	MASCOT		T
	R20211001974_UA,26176	K.NIYVLQELDNPGAK.R	1573.82	9e-05	2	1	75.07	0	7.5e-06	0|0	sp|P12956|XRCC6_HUMAN/tr|B1AHC9|B1AHC9_HUMAN/tr|A0A024R1N4|A0A024R1N4_HUMAN/tr|B2RDN9|B2RDN9_HUMAN/tr|B4DE32|B4DE32_HUMAN		4.37	0		0	2	MASCOT		T
	R20211001974_UA,23048	K.QELLEALTK.H	1044.59	-0.0014	2	1	36.77	0	0.0181	0|0	sp|P12956|XRCC6_HUMAN/tr|Q6IC76|Q6IC76_HUMAN/tr|B1AHC9|B1AHC9_HUMAN/tr|A0A024R1N4|A0A024R1N4_HUMAN/tr|B4E356|B4E356_HUMAN/tr|B2RDN9|B2RDN9_HUMAN/tr|B4DE32|B4DE32_HUMAN		4.53	0		0	2	MASCOT		T
	R20211001974_UA,10774	K.VEYSEEELK.T	1125.53	-0.00037	2	1	32.48	0	0.0277	0|0	sp|P12956|XRCC6_HUMAN/tr|Q6IC76|Q6IC76_HUMAN/tr|B1AHC9|B1AHC9_HUMAN/tr|A0A024R1N4|A0A024R1N4_HUMAN/tr|B4E356|B4E356_HUMAN/tr|B2RDN9|B2RDN9_HUMAN/tr|B4DE32|B4DE32_HUMAN		4.09	0		0	2	MASCOT		T
	R20211001974_UA,26625	R.DIISIAEDEDLR.V	1388.69	0.00157	2	1	73.15	0	7.19e-06	0|0	sp|P12956|XRCC6_HUMAN/tr|B1AHC9|B1AHC9_HUMAN/tr|A0A024R1N4|A0A024R1N4_HUMAN/tr|B4E356|B4E356_HUMAN/tr|B2RDN9|B2RDN9_HUMAN/tr|B4DE32|B4DE32_HUMAN		3.77	0		0	2	MASCOT		T
	R20211001974_UA,29138	R.DLLAVVFYGTEK.D	1354.73	0.00143	2	1	53.76	0	0.000399	0|0	sp|P12956|XRCC6_HUMAN/tr|B1AHC9|B1AHC9_HUMAN/tr|A0A024R1N4|A0A024R1N4_HUMAN/tr|B2RDN9|B2RDN9_HUMAN		4.37	0		0	2	MASCOT		T
	R20211001974_UA,28523	R.DSLIFLVDASK.A	1207.66	-0.00333	2	1	49.14	0	0.0011	0|0	sp|P12956|XRCC6_HUMAN/tr|A0A024R1N4|A0A024R1N4_HUMAN/tr|B2RDN9|B2RDN9_HUMAN		4.21	0		0	2	MASCOT		T
	R20211001974_UA,28064	R.DTGIFLDLM*HLK.K	1418.73	0.00274	3	1	24.06	0	0.409	0|0	sp|P12956|XRCC6_HUMAN/tr|B1AHC9|B1AHC9_HUMAN/tr|A0A024R1N4|A0A024R1N4_HUMAN/tr|B4E356|B4E356_HUMAN/tr|B2RDN9|B2RDN9_HUMAN/tr|B4DE32|B4DE32_HUMAN		5.21	0	15.994919 Oxidation (M)	0	2	MASCOT		T
	R20211001974_UA,2766	R.ETNEPVK.T	816.41	0.00041	2	1	44.97	0	0.00152	0|0	sp|P12956|XRCC6_HUMAN/tr|B1AHC9|B1AHC9_HUMAN/tr|A0A024R1N4|A0A024R1N4_HUMAN/tr|B4E356|B4E356_HUMAN/tr|B2RDN9|B2RDN9_HUMAN/tr|B4DE32|B4DE32_HUMAN		4.53	0		0	2	MASCOT		T
	R20211001974_UA,23633	R.ILELDQFK.G	1005.56	-0.00176	2	1	36.2	0	0.0171	0|0	sp|P12956|XRCC6_HUMAN/tr|B1AHC9|B1AHC9_HUMAN/tr|A0A024R1N4|A0A024R1N4_HUMAN/tr|B2RDN9|B2RDN9_HUMAN/tr|B4DE32|B4DE32_HUMAN		4.37	0		0	2	MASCOT		T
	R20211001974_UA,14496	R.IM*LFTNEDNPHGNDSAK.A	1918.86	0.0072	3	1	30.47	0	0.225	0|0	sp|P12956|XRCC6_HUMAN/tr|B1AHC9|B1AHC9_HUMAN/tr|A0A024R1N4|A0A024R1N4_HUMAN/tr|B4E356|B4E356_HUMAN/tr|B4DE32|B4DE32_HUMAN		4.54	0	15.994919 Oxidation (M)	0	2	MASCOT		T
	R20211001974_UA,12862	R.QIILEKEETEELKR.F	1757.96	-0.00112	4	1	35.94	0	0.0183	0|0	sp|P12956|XRCC6_HUMAN/tr|B1AHC9|B1AHC9_HUMAN/tr|A0A024R1N4|A0A024R1N4_HUMAN/tr|B4E356|B4E356_HUMAN/tr|B2RDN9|B2RDN9_HUMAN/tr|B4DE32|B4DE32_HUMAN		4.65	2		0	2	MASCOT		T
	R20211001974_UA,19837	R.SDSFENPVLQQHFR.N	1703.81	-7e-05	3	1	40	0	0.00608	0|0	sp|P12956|XRCC6_HUMAN/tr|Q6IC76|Q6IC76_HUMAN/tr|B1AHC9|B1AHC9_HUMAN/tr|A0A024R1N4|A0A024R1N4_HUMAN/tr|B4E356|B4E356_HUMAN/tr|B2RDN9|B2RDN9_HUMAN/tr|B4DE32|B4DE32_HUMAN		5.3	0		0	2	MASCOT		T
	R20211001974_UA,23202	R.TFNTSTGGLLLPSDTK.R ! R.TFNTSTGGLLLPSDTK.G	1651.85	-0.00193	2	1	109.99	0	8.54e-10	0|0	sp|P12956|XRCC6_HUMAN/tr|B1AHC9|B1AHC9_HUMAN/tr|A0A024R1N4|A0A024R1N4_HUMAN/tr|B2RDN9|B2RDN9_HUMAN/tr|B4DE32|B4DE32_HUMAN ! tr|B4E356|B4E356_HUMAN		5.5	0		0	2	MASCOT		T
	R20211001974_UA,3608	R.VHFEESSK.L	962.458	0.00365	2	1	21.84	0	0.433	0|0	sp|P12956|XRCC6_HUMAN/tr|B1AHC9|B1AHC9_HUMAN/tr|A0A024R1N4|A0A024R1N4_HUMAN/tr|B4E356|B4E356_HUMAN/tr|B2RDN9|B2RDN9_HUMAN/tr|B4DE32|B4DE32_HUMAN		5.4	0		0	2	MASCOT		T
$12-1	sp|P35749|MYH11_HUMAN Myosin-11 OS=Homo sapiens OX=9606 GN=MYH11 PE=1 SV=3	26	18	0.0918	227337	5.42
$12-2	tr|A0A024QZJ4|A0A024QZJ4_HUMAN Epididymis secretory sperm binding protein OS=Homo sapiens OX=9606 GN=MYH11 PE=2 SV=1	26	18	0.0918	227337	5.42
$12-3	tr|A0A024QZJ6|A0A024QZJ6_HUMAN Myosin, heavy polypeptide 11, smooth muscle, isoform CRA_b OS=Homo sapiens OX=9606 GN=MYH11 PE=3 SV=1	26	18	0.0934	223575	5.44
$12-4	tr|B1PS43|B1PS43_HUMAN Myosin heavy chain 11 smooth muscle isoform OS=Homo sapiens OX=9606 GN=MYH11 PE=1 SV=1	26	18	0.0892	234234	5.64
	R20211001974_UA,9191	K.ALSLAR.A	630.393	-0.00032	2	1	48.82	0	0.00222	0|0	sp|P35749|MYH11_HUMAN/sp|P35579|MYH9_HUMAN/sp|P35580|MYH10_HUMAN/tr|A0A024QZJ4|A0A024QZJ4_HUMAN/tr|Q66K75|Q66K75_HUMAN/tr|Q68D89|Q68D89_HUMAN/tr|O14729|O14729_HUMAN/tr|A0A0U4BW16|A0A0U4BW16_HUMAN/tr|A0A024R1N1|A0A024R1N1_HUMAN/tr|Q2PS10|Q2PS10_HUMAN/tr|B1PS43|B1PS43_HUMAN/tr|A0A024QZJ6|A0A024QZJ6_HUMAN/tr|Q7Z7R0|Q7Z7R0_HUMAN/tr|O14794|O14794_HUMAN		9.8	0		0	2	MASCOT		T
	R20211001974_UA,22063	K.EQADFAVEALAK.A	1291.65	-0.00015	2	1	78.58	0	1.23e-06	0|0	sp|P35749|MYH11_HUMAN/sp|P35580|MYH10_HUMAN/tr|A0A024QZJ4|A0A024QZJ4_HUMAN/tr|A0A0U4BW16|A0A0U4BW16_HUMAN/tr|A0A494C024|A0A494C024_HUMAN/tr|B1PS43|B1PS43_HUMAN/tr|A0A024QZJ6|A0A024QZJ6_HUMAN		4.14	0		0	2	MASCOT		T
	R20211001974_UA,16072	K.FDQLLAEEK.A ! K.FDQLLAEEK.N ! K.FDQLLAEEK.T ! K.FDQLLAEEK.S	1092.56	4e-05	2	1	50.31	0	0.000895	0|0	sp|Q7Z406|MYH14_HUMAN/tr|A0A0C4DFM8|A0A0C4DFM8_HUMAN/tr|B4E177|B4E177_HUMAN/tr|A1L2Z2|A1L2Z2_HUMAN ! sp|P35749|MYH11_HUMAN/tr|A0A024QZJ4|A0A024QZJ4_HUMAN/tr|Q68D89|Q68D89_HUMAN/tr|O14729|O14729_HUMAN/tr|B1PS43|B1PS43_HUMAN/tr|A0A024QZJ6|A0A024QZJ6_HUMAN/tr|Q7Z7R0|Q7Z7R0_HUMAN/tr|O14794|O14794_HUMAN ! sp|P35579|MYH9_HUMAN/tr|A0A0U4BW16|A0A0U4BW16_HUMAN/tr|A0A024R1N1|A0A024R1N1_HUMAN ! sp|P35580|MY…		4.14	0		0	2	MASCOT		T
	R20211001974_UA,25789	K.LQQLFNHTM*FILEQEEYQR.E	2483.2	0.00109	3	1	66.92	0	1.51e-05	0|0	sp|P35749|MYH11_HUMAN/sp|P35579|MYH9_HUMAN/sp|P35580|MYH10_HUMAN/tr|Q86XU5|Q86XU5_HUMAN/tr|A0A024QZJ4|A0A024QZJ4_HUMAN/tr|A0A0U4BW16|A0A0U4BW16_HUMAN/tr|B4E3S1|B4E3S1_HUMAN/tr|A0A494C024|A0A494C024_HUMAN/tr|A0A024R1N1|A0A024R1N1_HUMAN/tr|B1PS43|B1PS43_HUMAN/tr|A0A024QZJ6|A0A024QZJ6_HUMAN		4.75	0	15.994919 Oxidation (M)	0	2	MASCOT		T
	R20211001974_UA,4660	K.SFVEK.V ! K.SFVEK.L ! R.SFVEK.H ! R.SFVEK.Q ! R.SFVEK.G	609.324	0.00135	1	1	23.58	0	1.17	0|0	sp|Q7Z406|MYH14_HUMAN/sp|P35579|MYH9_HUMAN/tr|Q86XU5|Q86XU5_HUMAN/tr|M0QY43|M0QY43_HUMAN/tr|B3KWH4|B3KWH4_HUMAN/tr|B4E3S1|B4E3S1_HUMAN/tr|A0A024R1N1|A0A024R1N1_HUMAN ! sp|P35749|MYH11_HUMAN/tr|A0A024QZJ4|A0A024QZJ4_HUMAN/tr|A0A0U4BW16|A0A0U4BW16_HUMAN/tr|A0A494C024|A0A494C024_HUMAN/tr|B1PS43|B1PS43_HUMAN/tr|A0A024QZJ6|A0A024QZJ6_HUMAN ! sp|O94955|RHBT3_HUMAN/tr|D6RC79|D6RC79_HUMAN/tr|A0A024RAM7|A…		5.72	0		0	2	MASCOT		T
	R20211001974_UA,28139	K.TQLEELEDELQATEDAK.L ! R.TQLEELEDELQATEDAK.L	1961.92	-0.00298	3	1	97.61	0	9.29e-09	0|0	sp|P35749|MYH11_HUMAN/sp|P35579|MYH9_HUMAN/tr|A0A024QZJ4|A0A024QZJ4_HUMAN/tr|Q66K75|Q66K75_HUMAN/tr|O14729|O14729_HUMAN/tr|A0A0U4BW16|A0A0U4BW16_HUMAN/tr|Q6ZNL4|Q6ZNL4_HUMAN/tr|A0A024R1N1|A0A024R1N1_HUMAN/tr|B1PS43|B1PS43_HUMAN/tr|A0A024QZJ6|A0A024QZJ6_HUMAN/tr|O14794|O14794_HUMAN ! sp|P35580|MYH10_HUMAN		3.71	0		0	2	MASCOT		T
	R20211001974_UA,12274	K.VKPLLQVTR.Q	1053.68	-0.00036	3	1	49.7	0	9.38e-05	0|0	sp|Q7Z406|MYH14_HUMAN/sp|P35749|MYH11_HUMAN/sp|P35580|MYH10_HUMAN/tr|A0A024QZJ4|A0A024QZJ4_HUMAN/tr|M0QY43|M0QY43_HUMAN/tr|B3KWH4|B3KWH4_HUMAN/tr|B1PS43|B1PS43_HUMAN/tr|A0A024QZJ6|A0A024QZJ6_HUMAN		11	0		0	2	MASCOT		T
	R20211001974_UA,1799	K.VTAEAK.I	618.346	-0.00012	2	1	23.17	0	1.23	0|0	sp|P35749|MYH11_HUMAN/sp|P35580|MYH10_HUMAN/tr|A0A024QZJ4|A0A024QZJ4_HUMAN/tr|B1PS43|B1PS43_HUMAN/tr|A0A024QZJ6|A0A024QZJ6_HUMAN/tr|Q7Z7R0|Q7Z7R0_HUMAN		5.97	0		0	2	MASCOT		T
	R20211001974_UA,1957	K.VTAEAK.I	618.346	-0.00082	2	1	24.09	0	0.999	0|0	sp|P35749|MYH11_HUMAN/sp|P35580|MYH10_HUMAN/tr|A0A024QZJ4|A0A024QZJ4_HUMAN/tr|B1PS43|B1PS43_HUMAN/tr|A0A024QZJ6|A0A024QZJ6_HUMAN/tr|Q7Z7R0|Q7Z7R0_HUMAN		5.97	0		0	2	MASCOT		T
	R20211001974_UA,2108	K.VTAEAK.I	618.346	-2e-05	2	1	31.87	0	0.167	0|0	sp|P35749|MYH11_HUMAN/sp|P35580|MYH10_HUMAN/tr|A0A024QZJ4|A0A024QZJ4_HUMAN/tr|B1PS43|B1PS43_HUMAN/tr|A0A024QZJ6|A0A024QZJ6_HUMAN/tr|Q7Z7R0|Q7Z7R0_HUMAN		5.97	0		0	2	MASCOT		T
	R20211001974_UA,2267	K.VTAEAK.I	618.346	0	2	1	23.93	0	1.04	0|0	sp|P35749|MYH11_HUMAN/sp|P35580|MYH10_HUMAN/tr|A0A024QZJ4|A0A024QZJ4_HUMAN/tr|B1PS43|B1PS43_HUMAN/tr|A0A024QZJ6|A0A024QZJ6_HUMAN/tr|Q7Z7R0|Q7Z7R0_HUMAN		5.97	0		0	2	MASCOT		T
	R20211001974_UA,12636	R.ALEEALEAK.E	973.52	-0.00298	2	1	42.55	0	0.00529	0|0	sp|P35749|MYH11_HUMAN/sp|P35580|MYH10_HUMAN/tr|A0A024QZJ4|A0A024QZJ4_HUMAN/tr|Q66K75|Q66K75_HUMAN/tr|Q68D89|Q68D89_HUMAN/tr|O14729|O14729_HUMAN/tr|B1PS43|B1PS43_HUMAN/tr|A0A024QZJ6|A0A024QZJ6_HUMAN/tr|Q7Z7R0|Q7Z7R0_HUMAN/tr|O14794|O14794_HUMAN		4.25	0		0	2	MASCOT		T
	R20211001974_UA,26499	R.DLGEELEALK.T	1116.58	-0.00048	2	1	43.27	0	0.00469	0|0	sp|P35749|MYH11_HUMAN/sp|P35579|MYH9_HUMAN/tr|Q86XU5|Q86XU5_HUMAN/tr|A0A024QZJ4|A0A024QZJ4_HUMAN/tr|A0A0U4BW16|A0A0U4BW16_HUMAN/tr|A0A024R1N1|A0A024R1N1_HUMAN/tr|B1PS43|B1PS43_HUMAN/tr|A0A024QZJ6|A0A024QZJ6_HUMAN/tr|Q7Z7R0|Q7Z7R0_HUMAN		4	0		0	2	MASCOT		T
	R20211001974_UA,2418	R.DRAEAEAR.E	917.443	0.00055	2	1	30.22	0	0.0498	0|0	sp|P35749|MYH11_HUMAN/sp|P35579|MYH9_HUMAN/sp|P35580|MYH10_HUMAN/tr|A0A024QZJ4|A0A024QZJ4_HUMAN/tr|Q68D89|Q68D89_HUMAN/tr|O14729|O14729_HUMAN/tr|A0A0U4BW16|A0A0U4BW16_HUMAN/tr|A0A024R1N1|A0A024R1N1_HUMAN/tr|Q2PS10|Q2PS10_HUMAN/tr|B1PS43|B1PS43_HUMAN/tr|A0A024QZJ6|A0A024QZJ6_HUMAN/tr|Q7Z7R0|Q7Z7R0_HUMAN/tr|O14794|O14794_HUMAN		4.68	1		0	2	MASCOT		T
	R20211001974_UA,2421	R.DRAEAEAR.E	917.443	-0.00064	3	1	29.21	0	0.0642	0|0	sp|P35749|MYH11_HUMAN/sp|P35579|MYH9_HUMAN/sp|P35580|MYH10_HUMAN/tr|A0A024QZJ4|A0A024QZJ4_HUMAN/tr|Q68D89|Q68D89_HUMAN/tr|O14729|O14729_HUMAN/tr|A0A0U4BW16|A0A0U4BW16_HUMAN/tr|A0A024R1N1|A0A024R1N1_HUMAN/tr|Q2PS10|Q2PS10_HUMAN/tr|B1PS43|B1PS43_HUMAN/tr|A0A024QZJ6|A0A024QZJ6_HUMAN/tr|Q7Z7R0|Q7Z7R0_HUMAN/tr|O14794|O14794_HUMAN		4.68	1		0	2	MASCOT		T
	R20211001974_UA,12413	R.EDQSILCTGESGAGK.T	1551.7	0.001	2	1	84.87	0	4.23e-07	0|0	sp|Q7Z406|MYH14_HUMAN/sp|P35749|MYH11_HUMAN/sp|P35579|MYH9_HUMAN/sp|P35580|MYH10_HUMAN/tr|Q86XU5|Q86XU5_HUMAN/tr|A0A2R8Y4C3|A0A2R8Y4C3_HUMAN/tr|A0A024QZJ4|A0A024QZJ4_HUMAN/tr|M0QY43|M0QY43_HUMAN/tr|A0A0U4BW16|A0A0U4BW16_HUMAN/tr|B4E3S1|B4E3S1_HUMAN/tr|A0A494C024|A0A494C024_HUMAN/tr|A0A024R1N1|A0A024R1N1_HUMAN/tr|B1PS43|B1PS43_HUMAN/tr|E7ERA5|E7ERA5_HUMAN/tr|Q5BKV1|Q5BKV1_HUMAN/tr|A0A024QZJ6|A0A02…		4.14	0		0	2	MASCOT		T
	R20211001974_UA,11550	R.KEEELQAALAR.A ! K.KEEELQAALAR.L ! K.KEEELQAALAR.V	1257.68	-0.00033	3	1	60.58	0	7.78e-05	0|0	sp|Q7Z406|MYH14_HUMAN/tr|A0A0C4DFM8|A0A0C4DFM8_HUMAN ! sp|P35749|MYH11_HUMAN/tr|A0A024QZJ4|A0A024QZJ4_HUMAN/tr|B1PS43|B1PS43_HUMAN/tr|A0A024QZJ6|A0A024QZJ6_HUMAN/tr|Q7Z7R0|Q7Z7R0_HUMAN ! sp|P35579|MYH9_HUMAN/tr|Q86XU5|Q86XU5_HUMAN/tr|Q99529|Q99529_HUMAN/tr|A0A0U4BW16|A0A0U4BW16_HUMAN/tr|A0A024R1N1|A0A024R1N1_HUMAN		4.79	1		0	2	MASCOT		T
	R20211001974_UA,11641	R.KEEELQAALAR.A ! K.KEEELQAALAR.L ! K.KEEELQAALAR.V	1257.68	-0.00046	2	1	66.48	0	2e-05	0|0	sp|Q7Z406|MYH14_HUMAN/tr|A0A0C4DFM8|A0A0C4DFM8_HUMAN ! sp|P35749|MYH11_HUMAN/tr|A0A024QZJ4|A0A024QZJ4_HUMAN/tr|B1PS43|B1PS43_HUMAN/tr|A0A024QZJ6|A0A024QZJ6_HUMAN/tr|Q7Z7R0|Q7Z7R0_HUMAN ! sp|P35579|MYH9_HUMAN/tr|Q86XU5|Q86XU5_HUMAN/tr|Q99529|Q99529_HUMAN/tr|A0A0U4BW16|A0A0U4BW16_HUMAN/tr|A0A024R1N1|A0A024R1N1_HUMAN		4.79	1		0	2	MASCOT		T
	R20211001974_UA,14460	R.KFDQLLAEEK.A ! R.KFDQLLAEEK.N ! K.KFDQLLAEEK.T ! K.KFDQLLAEEK.S	1220.65	-0.00129	2	1	75.22	0	2.72e-06	0|0	sp|Q7Z406|MYH14_HUMAN/tr|A0A0C4DFM8|A0A0C4DFM8_HUMAN/tr|B4E177|B4E177_HUMAN/tr|A1L2Z2|A1L2Z2_HUMAN ! sp|P35749|MYH11_HUMAN/tr|A0A024QZJ4|A0A024QZJ4_HUMAN/tr|Q68D89|Q68D89_HUMAN/tr|O14729|O14729_HUMAN/tr|B1PS43|B1PS43_HUMAN/tr|A0A024QZJ6|A0A024QZJ6_HUMAN/tr|Q7Z7R0|Q7Z7R0_HUMAN/tr|O14794|O14794_HUMAN ! sp|P35579|MYH9_HUMAN/tr|A0A0U4BW16|A0A0U4BW16_HUMAN/tr|A0A024R1N1|A0A024R1N1_HUMAN ! sp|P35580|MY…		4.68	1		0	2	MASCOT		T
	R20211001974_UA,14461	R.KFDQLLAEEK.A ! R.KFDQLLAEEK.N ! K.KFDQLLAEEK.T ! K.KFDQLLAEEK.S	1220.65	9e-05	3	1	36.63	0	0.0198	0|0	sp|Q7Z406|MYH14_HUMAN/tr|A0A0C4DFM8|A0A0C4DFM8_HUMAN/tr|B4E177|B4E177_HUMAN/tr|A1L2Z2|A1L2Z2_HUMAN ! sp|P35749|MYH11_HUMAN/tr|A0A024QZJ4|A0A024QZJ4_HUMAN/tr|Q68D89|Q68D89_HUMAN/tr|O14729|O14729_HUMAN/tr|B1PS43|B1PS43_HUMAN/tr|A0A024QZJ6|A0A024QZJ6_HUMAN/tr|Q7Z7R0|Q7Z7R0_HUMAN/tr|O14794|O14794_HUMAN ! sp|P35579|MYH9_HUMAN/tr|A0A0U4BW16|A0A0U4BW16_HUMAN/tr|A0A024R1N1|A0A024R1N1_HUMAN ! sp|P35580|MY…		4.68	1		0	2	MASCOT		T
	R20211001974_UA,7034	R.NCAAYLK.L	839.408	-0.00097	2	1	40.21	0	0.00393	0|0	sp|Q7Z406|MYH14_HUMAN/sp|P35749|MYH11_HUMAN/sp|P35579|MYH9_HUMAN/sp|P35580|MYH10_HUMAN/tr|Q86XU5|Q86XU5_HUMAN/tr|A0A024QZJ4|A0A024QZJ4_HUMAN/tr|M0QY43|M0QY43_HUMAN/tr|B3KWH4|B3KWH4_HUMAN/tr|A0A0U4BW16|A0A0U4BW16_HUMAN/tr|B4E3S1|B4E3S1_HUMAN/tr|A0A024R1N1|A0A024R1N1_HUMAN/tr|B1PS43|B1PS43_HUMAN/tr|A0A024QZJ6|A0A024QZJ6_HUMAN		8.2	0		0	2	MASCOT		T
	R20211001974_UA,2905	R.NTDQASM*PDNTAAQK.V	1607.7	-0.00067	2	1	99.77	0	2.25e-09	0|0	sp|P35749|MYH11_HUMAN/sp|P35579|MYH9_HUMAN/tr|Q86XU5|Q86XU5_HUMAN/tr|A0A024QZJ4|A0A024QZJ4_HUMAN/tr|A0A0U4BW16|A0A0U4BW16_HUMAN/tr|B4E3S1|B4E3S1_HUMAN/tr|A0A494C024|A0A494C024_HUMAN/tr|A0A024R1N1|A0A024R1N1_HUMAN/tr|B1PS43|B1PS43_HUMAN/tr|A0A024QZJ6|A0A024QZJ6_HUMAN		4.21	0	15.994919 Oxidation (M)	0	2	MASCOT		T
	R20211001974_UA,5203	R.QGFPNR.I ! R.QGFPNR.V ! R.QGFPNR.L	718.363	-0.00029	2	1	30.43	0	0.0852	0|0	sp|Q7Z406|MYH14_HUMAN/sp|P35749|MYH11_HUMAN/sp|P35580|MYH10_HUMAN/tr|A0A024QZJ4|A0A024QZJ4_HUMAN/tr|M0QY43|M0QY43_HUMAN/tr|B3KWH4|B3KWH4_HUMAN/tr|B1PS43|B1PS43_HUMAN/tr|A0A024QZJ6|A0A024QZJ6_HUMAN ! sp|P35579|MYH9_HUMAN/tr|Q86XU5|Q86XU5_HUMAN/tr|A0A0U4BW16|A0A0U4BW16_HUMAN/tr|B4E3S1|B4E3S1_HUMAN/tr|A0A024R1N1|A0A024R1N1_HUMAN ! sp|A7E2Y1|MYH7B_HUMAN/tr|A0A6E1W127|A0A6E1W127_HUMAN		9.75	0		0	2	MASCOT		T
	R20211001974_UA,28767	R.QLLQANPILEAFGNAK.T ! K.QLLQANPILEAFGNAK.T	1726.95	-0.00156	2	1	94.06	0	2.41e-08	0|0	sp|Q7Z406|MYH14_HUMAN/sp|P35579|MYH9_HUMAN/tr|Q86XU5|Q86XU5_HUMAN/tr|A0A2R8Y4C3|A0A2R8Y4C3_HUMAN/tr|M0QY43|M0QY43_HUMAN/tr|B4E3S1|B4E3S1_HUMAN/tr|A0A024R1N1|A0A024R1N1_HUMAN ! sp|P35749|MYH11_HUMAN/tr|A0A024QZJ4|A0A024QZJ4_HUMAN/tr|A0A0U4BW16|A0A0U4BW16_HUMAN/tr|A0A494C024|A0A494C024_HUMAN/tr|B1PS43|B1PS43_HUMAN/tr|A0A024QZJ6|A0A024QZJ6_HUMAN		6	0		0	2	MASCOT		T
	R20211001974_UA,28772	R.QLLQANPILEAFGNAK.T ! K.QLLQANPILEAFGNAK.T	1726.95	-0.00209	3	1	51.39	0	0.000463	0|0	sp|Q7Z406|MYH14_HUMAN/sp|P35579|MYH9_HUMAN/tr|Q86XU5|Q86XU5_HUMAN/tr|A0A2R8Y4C3|A0A2R8Y4C3_HUMAN/tr|M0QY43|M0QY43_HUMAN/tr|B4E3S1|B4E3S1_HUMAN/tr|A0A024R1N1|A0A024R1N1_HUMAN ! sp|P35749|MYH11_HUMAN/tr|A0A024QZJ4|A0A024QZJ4_HUMAN/tr|A0A0U4BW16|A0A0U4BW16_HUMAN/tr|A0A494C024|A0A494C024_HUMAN/tr|B1PS43|B1PS43_HUMAN/tr|A0A024QZJ6|A0A024QZJ6_HUMAN		6	0		0	2	MASCOT		T
	R20211001974_UA,29818	R.QLLQANPILEAFGNAK.T ! K.QLLQANPILEAFGNAK.T	1726.95	-0.00118	2	1	67.85	0	1.03e-05	0|0	sp|Q7Z406|MYH14_HUMAN/sp|P35579|MYH9_HUMAN/tr|Q86XU5|Q86XU5_HUMAN/tr|A0A2R8Y4C3|A0A2R8Y4C3_HUMAN/tr|M0QY43|M0QY43_HUMAN/tr|B4E3S1|B4E3S1_HUMAN/tr|A0A024R1N1|A0A024R1N1_HUMAN ! sp|P35749|MYH11_HUMAN/tr|A0A024QZJ4|A0A024QZJ4_HUMAN/tr|A0A0U4BW16|A0A0U4BW16_HUMAN/tr|A0A494C024|A0A494C024_HUMAN/tr|B1PS43|B1PS43_HUMAN/tr|A0A024QZJ6|A0A024QZJ6_HUMAN		6	0		0	2	MASCOT		T
$13-1	sp|P07900|HS90A_HUMAN Heat shock protein HSP 90-alpha OS=Homo sapiens OX=9606 GN=HSP90AA1 PE=1 SV=5	19	18	0.2445	84658.7	4.94
$13-2	tr|K9JA46|K9JA46_HUMAN Epididymis luminal secretory protein 52 OS=Homo sapiens OX=9606 GN=EL52 PE=2 SV=1	19	18	0.2445	84658.7	4.94
	R20211001974_UA,23635	K.AILFVPR.R ! R.ALLFVPR.R	815.514	-0.00043	2	1	34.48	0	0.0212	0|0	sp|Q9NQH7|XPP3_HUMAN ! sp|P07900|HS90A_HUMAN/tr|Q2VPJ6|Q2VPJ6_HUMAN/tr|Q86U12|Q86U12_HUMAN/tr|Q96HX7|Q96HX7_HUMAN/tr|Q8TBA7|Q8TBA7_HUMAN/tr|O75322|O75322_HUMAN/tr|K9JA46|K9JA46_HUMAN		9.8	0		0	2	MASCOT		T
	R20211001974_UA,12431	K.DQVANSAFVER.L	1235.6	-0.00102	2	1	64.99	0	2.38e-05	0|0	sp|P07900|HS90A_HUMAN/tr|Q2VPJ6|Q2VPJ6_HUMAN/tr|Q86U12|Q86U12_HUMAN/tr|Q96HX7|Q96HX7_HUMAN/tr|Q8TBA7|Q8TBA7_HUMAN/tr|O75322|O75322_HUMAN/tr|K9JA46|K9JA46_HUMAN		4.37	0		0	2	MASCOT		T
	R20211001974_UA,11611	K.EDQTEYLEER.R ! K.EDQTEYLEER.W	1311.57	0.00068	2	1	69.33	0	2.77e-06	0|0	sp|P08238|HS90B_HUMAN/sp|Q58FF7|H90B3_HUMAN/sp|P07900|HS90A_HUMAN/tr|Q2VPJ6|Q2VPJ6_HUMAN/tr|Q86U12|Q86U12_HUMAN/tr|B4DMA2|B4DMA2_HUMAN/tr|Q8TBA7|Q8TBA7_HUMAN/tr|G3V2J8|G3V2J8_HUMAN/tr|A0A024RD80|A0A024RD80_HUMAN/tr|K9JA46|K9JA46_HUMAN/tr|Q6PK50|Q6PK50_HUMAN/tr|B4DGL0|B4DGL0_HUMAN ! sp|Q58FF6|H90B4_HUMAN		3.91	0		0	2	MASCOT		T
	R20211001974_UA,16772	K.EGLELPEDEEEK.K	1416.64	0.00063	2	1	34.1	0	0.0142	0|0	sp|P08238|HS90B_HUMAN/sp|Q58FF6|H90B4_HUMAN/sp|Q58FG0|HS905_HUMAN/sp|Q58FF7|H90B3_HUMAN/sp|P07900|HS90A_HUMAN/tr|Q2VPJ6|Q2VPJ6_HUMAN/tr|Q86U12|Q86U12_HUMAN/tr|B4DMA2|B4DMA2_HUMAN/tr|Q9H6X9|Q9H6X9_HUMAN/tr|Q96HX7|Q96HX7_HUMAN/tr|Q8TBA7|Q8TBA7_HUMAN/tr|O75322|O75322_HUMAN/tr|A0A024RD80|A0A024RD80_HUMAN/tr|K9JA46|K9JA46_HUMAN/tr|A8K3W9|A8K3W9_HUMAN/tr|B4DGL0|B4DGL0_HUMAN		3.77	0		0	2	MASCOT		T
	R20211001974_UA,10442	K.EGLELPEDEEEKKK.M ! K.EGLELPEDEEEKKK.Q	1672.83	-0.0002	4	1	35.32	0	0.0261	0|0	sp|P08238|HS90B_HUMAN/sp|Q58FF7|H90B3_HUMAN/tr|B4DMA2|B4DMA2_HUMAN/tr|Q9H6X9|Q9H6X9_HUMAN/tr|A0A024RD80|A0A024RD80_HUMAN/tr|A8K3W9|A8K3W9_HUMAN/tr|B4DGL0|B4DGL0_HUMAN ! sp|Q58FG0|HS905_HUMAN/sp|P07900|HS90A_HUMAN/tr|Q2VPJ6|Q2VPJ6_HUMAN/tr|Q86U12|Q86U12_HUMAN/tr|Q96HX7|Q96HX7_HUMAN/tr|Q8TBA7|Q8TBA7_HUMAN/tr|O75322|O75322_HUMAN/tr|K9JA46|K9JA46_HUMAN		4.31	2		0	2	MASCOT		T
	R20211001974_UA,15535	K.EIFLR.E ! R.ELFIR.H	677.398	-0.00037	2	1	21.97	0	0.374	0|0	sp|P08238|HS90B_HUMAN/sp|Q14568|HS902_HUMAN/sp|P07900|HS90A_HUMAN/sp|P14625|ENPL_HUMAN/tr|Q5CAQ5|Q5CAQ5_HUMAN/tr|Q2VPJ6|Q2VPJ6_HUMAN/tr|H0YJF5|H0YJF5_HUMAN/tr|A0A1W2PRR1|A0A1W2PRR1_HUMAN/tr|B4DMA2|B4DMA2_HUMAN/tr|B4DTA5|B4DTA5_HUMAN/tr|B4DQX3|B4DQX3_HUMAN/tr|Q59FC6|Q59FC6_HUMAN/tr|Q96GW1|Q96GW1_HUMAN/tr|F8W026|F8W026_HUMAN/tr|G3V2J8|G3V2J8_HUMAN/tr|A0A024RD80|A0A024RD80_HUMAN/tr|K9JA46|K9JA46_HUM…		6.1	0		0	2	MASCOT		T
	R20211001974_UA,20080	K.ELHINLIPNK.Q	1190.69	0.0003	3	1	22.19	0	0.282	0|0	sp|Q14568|HS902_HUMAN/sp|P07900|HS90A_HUMAN/tr|Q2VPJ6|Q2VPJ6_HUMAN/tr|B4DTA5|B4DTA5_HUMAN/tr|G3V2J8|G3V2J8_HUMAN/tr|K9JA46|K9JA46_HUMAN/tr|Q86SX1|Q86SX1_HUMAN		6.85	0		0	2	MASCOT		T
	R20211001974_UA,19699	K.HFSVEGQLEFR.A	1348.66	-0.0011	2	1	35.16	0	0.105	0|0	sp|P08238|HS90B_HUMAN/sp|Q14568|HS902_HUMAN/sp|Q58FG1|HS904_HUMAN/sp|Q58FF7|H90B3_HUMAN/sp|P07900|HS90A_HUMAN/tr|Q2VPJ6|Q2VPJ6_HUMAN/tr|Q86U12|Q86U12_HUMAN/tr|B4DMA2|B4DMA2_HUMAN/tr|Q96HX7|Q96HX7_HUMAN/tr|Q8TBA7|Q8TBA7_HUMAN/tr|O75322|O75322_HUMAN/tr|A0A024RD80|A0A024RD80_HUMAN/tr|K9JA46|K9JA46_HUMAN/tr|Q6PK50|Q6PK50_HUMAN/tr|B4DGL0|B4DGL0_HUMAN		5.4	0		0	2	MASCOT		T
	R20211001974_UA,11151	K.HIYYITGETK.D	1224.63	0.00051	2	1	30.05	0	0.0801	0|0	sp|Q58FG0|HS905_HUMAN/sp|P07900|HS90A_HUMAN/tr|Q2VPJ6|Q2VPJ6_HUMAN/tr|Q86U12|Q86U12_HUMAN/tr|Q96HX7|Q96HX7_HUMAN/tr|Q8TBA7|Q8TBA7_HUMAN/tr|O75322|O75322_HUMAN/tr|K9JA46|K9JA46_HUMAN		6.75	0		0	2	MASCOT		T
	R20211001974_UA,4174	K.LGIHEDSQNR.K	1168.57	-0.00015	3	1	26.43	0	0.147	0|0	sp|P07900|HS90A_HUMAN/tr|Q2VPJ6|Q2VPJ6_HUMAN/tr|Q86U12|Q86U12_HUMAN/tr|Q96HX7|Q96HX7_HUMAN/tr|Q8TBA7|Q8TBA7_HUMAN/tr|O75322|O75322_HUMAN/tr|K9JA46|K9JA46_HUMAN		5.32	0		0	2	MASCOT		T
	R20211001974_UA,20698	K.SLTNDWEDHLAVK.H	1527.74	0.0002	3	1	45.61	0	0.00169	0|0	sp|P08238|HS90B_HUMAN/sp|P07900|HS90A_HUMAN/tr|Q2VPJ6|Q2VPJ6_HUMAN/tr|Q86U12|Q86U12_HUMAN/tr|B4DMA2|B4DMA2_HUMAN/tr|Q96HX7|Q96HX7_HUMAN/tr|Q8TBA7|Q8TBA7_HUMAN/tr|O75322|O75322_HUMAN/tr|A0A024RD80|A0A024RD80_HUMAN/tr|K9JA46|K9JA46_HUMAN/tr|Q6PK50|Q6PK50_HUMAN/tr|B4DGL0|B4DGL0_HUMAN		4.53	0		0	2	MASCOT		T
	R20211001974_UA,20713	K.SLTNDWEDHLAVK.H	1527.74	0.00846	2	1	45.35	0	0.00829	0|0	sp|P08238|HS90B_HUMAN/sp|P07900|HS90A_HUMAN/tr|Q2VPJ6|Q2VPJ6_HUMAN/tr|Q86U12|Q86U12_HUMAN/tr|B4DMA2|B4DMA2_HUMAN/tr|Q96HX7|Q96HX7_HUMAN/tr|Q8TBA7|Q8TBA7_HUMAN/tr|O75322|O75322_HUMAN/tr|A0A024RD80|A0A024RD80_HUMAN/tr|K9JA46|K9JA46_HUMAN/tr|Q6PK50|Q6PK50_HUMAN/tr|B4DGL0|B4DGL0_HUMAN		4.53	0		0	2	MASCOT		T
	R20211001974_UA,9612	K.YIDQEELNK.T	1151.56	-0.00103	2	1	61.8	0	4.84e-05	0|0	sp|P08238|HS90B_HUMAN/sp|Q14568|HS902_HUMAN/sp|P07900|HS90A_HUMAN/sp|Q58FF8|H90B2_HUMAN/tr|Q2VPJ6|Q2VPJ6_HUMAN/tr|Q86U12|Q86U12_HUMAN/tr|B4DMA2|B4DMA2_HUMAN/tr|Q8TBA7|Q8TBA7_HUMAN/tr|O75322|O75322_HUMAN/tr|A0A024RD80|A0A024RD80_HUMAN/tr|K9JA46|K9JA46_HUMAN/tr|Q6PK50|Q6PK50_HUMAN/tr|B4DGL0|B4DGL0_HUMAN		4.14	0		0	2	MASCOT		T
	R20211001974_UA,26454	R.APFDLFENR.K	1108.54	-0.00089	2	1	52.59	0	0.000381	0|0	sp|P07900|HS90A_HUMAN/tr|Q2VPJ6|Q2VPJ6_HUMAN/tr|Q86U12|Q86U12_HUMAN/tr|Q96HX7|Q96HX7_HUMAN/tr|Q8TBA7|Q8TBA7_HUMAN/tr|O75322|O75322_HUMAN/tr|K9JA46|K9JA46_HUMAN		4.37	0		0	2	MASCOT		T
	R20211001974_UA,3705	R.DNSTM*GYM*AAK.K	1220.49	-0.00104	2	1	29.84	0	0.00721	0|0	sp|P07900|HS90A_HUMAN/tr|Q96HX7|Q96HX7_HUMAN/tr|Q8TBA7|Q8TBA7_HUMAN/tr|O75322|O75322_HUMAN/tr|K9JA46|K9JA46_HUMAN		5.84	0	15.994919 Oxidation (M)	0	2	MASCOT		T
	R20211001974_UA,13306	R.ELISNSSDALDK.I	1291.64	-0.00235	2	1	75.26	0	6.86e-06	0|0	sp|Q14568|HS902_HUMAN/sp|P07900|HS90A_HUMAN/tr|Q2VPJ6|Q2VPJ6_HUMAN/tr|B4DTA5|B4DTA5_HUMAN/tr|G3V2J8|G3V2J8_HUMAN/tr|K9JA46|K9JA46_HUMAN/tr|Q86SX1|Q86SX1_HUMAN		4.03	0		0	2	MASCOT		T
	R20211001974_UA,20927	R.NPDDITNEEYGEFYK.S	1833.78	0.00242	2	1	79.29	0	3.98e-07	0|0	sp|P07900|HS90A_HUMAN/tr|Q2VPJ6|Q2VPJ6_HUMAN/tr|Q86U12|Q86U12_HUMAN/tr|Q8TBA7|Q8TBA7_HUMAN/tr|O75322|O75322_HUMAN/tr|K9JA46|K9JA46_HUMAN		3.83	0		0	2	MASCOT		T
	R20211001974_UA,20458	R.TLTIVDTGIGM*TK.A ! R.TLTLVDTGIGM*TK.A	1365.73	-0.00451	2	1	42.87	0	0.00908	0|0	sp|Q58FG1|HS904_HUMAN/sp|P07900|HS90A_HUMAN/tr|Q2VPJ6|Q2VPJ6_HUMAN/tr|B4DTA5|B4DTA5_HUMAN/tr|G3V2J8|G3V2J8_HUMAN/tr|K9JA46|K9JA46_HUMAN/tr|Q86SX1|Q86SX1_HUMAN ! sp|P08238|HS90B_HUMAN/tr|B4DMA2|B4DMA2_HUMAN/tr|O14942|O14942_HUMAN/tr|A0A024RD80|A0A024RD80_HUMAN/tr|Q6PK50|Q6PK50_HUMAN/tr|B4DGL0|B4DGL0_HUMAN		5.5	0	15.994919 Oxidation (M)	0	2	MASCOT		T
	R20211001974_UA,8504	R.YESLTDPSK.L	1039.49	-0.00151	2	1	32.95	0	0.122	0|0	sp|P08238|HS90B_HUMAN/sp|Q58FF6|H90B4_HUMAN/sp|Q58FF7|H90B3_HUMAN/sp|P07900|HS90A_HUMAN/sp|Q58FF8|H90B2_HUMAN/tr|Q2VPJ6|Q2VPJ6_HUMAN/tr|B4DMA2|B4DMA2_HUMAN/tr|B4DTA5|B4DTA5_HUMAN/tr|O14942|O14942_HUMAN/tr|G3V2J8|G3V2J8_HUMAN/tr|A0A024RD80|A0A024RD80_HUMAN/tr|K9JA46|K9JA46_HUMAN/tr|Q6PK50|Q6PK50_HUMAN/tr|Q86SX1|Q86SX1_HUMAN		4.37	0		0	2	MASCOT		T
$14-1	sp|P11142|HSP7C_HUMAN Heat shock cognate 71 kDa protein OS=Homo sapiens OX=9606 GN=HSPA8 PE=1 SV=1	19	18	0.305	70897.2	5.37
$14-2	tr|V9HW22|V9HW22_HUMAN Epididymis luminal protein 33 OS=Homo sapiens OX=9606 GN=HEL-S-72p PE=2 SV=1	19	18	0.305	70897.2	5.37
	R20211001974_UA,27679	K.CNEIINWLDK.N	1304.63	-0.00058	2	1	61.27	0	5.13e-05	0|0	sp|P11142|HSP7C_HUMAN/tr|Q96IS6|Q96IS6_HUMAN/tr|E9PKE3|E9PKE3_HUMAN/tr|B4E1Q1|B4E1Q1_HUMAN/tr|Q9NZ87|Q9NZ87_HUMAN/tr|Q9NWW3|Q9NWW3_HUMAN/tr|B3KTV0|B3KTV0_HUMAN/tr|Q96BE0|Q96BE0_HUMAN/tr|Q96H53|Q96H53_HUMAN/tr|E9PM13|E9PM13_HUMAN/tr|Q53GZ6|Q53GZ6_HUMAN/tr|A8K7Q2|A8K7Q2_HUMAN/tr|E9PS65|E9PS65_HUMAN/tr|E9PNE6|E9PNE6_HUMAN/tr|V9HW22|V9HW22_HUMAN		4.37	0		0	2	MASCOT		T
	R20211001974_UA,25358	K.DAGTIAGLNVLR.I ! K.DAGTIAGLNVLR.-	1199.67	-0.00147	2	1	40.79	0	0.0156	0|0	sp|P11142|HSP7C_HUMAN/tr|Q96IS6|Q96IS6_HUMAN/tr|Q53HF2|Q53HF2_HUMAN/tr|E9PKE3|E9PKE3_HUMAN/tr|E9PQK7|E9PQK7_HUMAN/tr|B4E1Q1|B4E1Q1_HUMAN/tr|E9PN89|E9PN89_HUMAN/tr|B4DTX2|B4DTX2_HUMAN/tr|B3KTV0|B3KTV0_HUMAN/tr|E9PI65|E9PI65_HUMAN/tr|A4D111|A4D111_HUMAN/tr|E9PK54|E9PK54_HUMAN/tr|Q53GZ6|Q53GZ6_HUMAN/tr|E9PLF4|E9PLF4_HUMAN/tr|V9HW22|V9HW22_HUMAN ! tr|E9PQQ4|E9PQQ4_HUMAN		5.84	0		0	2	MASCOT		T
	R20211001974_UA,9403	K.DNNLLGK.F	773.415	0.00045	2	1	36.44	0	0.0392	0|0	sp|P11142|HSP7C_HUMAN/sp|P54652|HSP72_HUMAN/tr|Q96IS6|Q96IS6_HUMAN/tr|Q53HF2|Q53HF2_HUMAN/tr|E9PKE3|E9PKE3_HUMAN/tr|A0A384MDT7|A0A384MDT7_HUMAN/tr|B4E1Q1|B4E1Q1_HUMAN/tr|A0A024R6B5|A0A024R6B5_HUMAN/tr|B3KTV0|B3KTV0_HUMAN/tr|Q96BE0|Q96BE0_HUMAN/tr|Q96H53|Q96H53_HUMAN/tr|B3KUS2|B3KUS2_HUMAN/tr|A4D110|A4D110_HUMAN/tr|E9PM13|E9PM13_HUMAN/tr|Q53GZ6|Q53GZ6_HUMAN/tr|A8K7Q2|A8K7Q2_HUMAN/tr|E9PS65|E9PS65_…		5.84	0		0	2	MASCOT		T
	R20211001974_UA,25217	K.LLQDFFNGK.E	1081.57	3e-05	2	1	54.23	0	0.000286	0|0	sp|P11142|HSP7C_HUMAN/sp|P17066|HSP76_HUMAN/sp|P54652|HSP72_HUMAN/tr|Q96IS6|Q96IS6_HUMAN/tr|Q53FC7|Q53FC7_HUMAN/tr|Q53HF2|Q53HF2_HUMAN/tr|E9PKE3|E9PKE3_HUMAN/tr|B3KSM6|B3KSM6_HUMAN/tr|B4DHP5|B4DHP5_HUMAN/tr|A0A384MDT7|A0A384MDT7_HUMAN/tr|B4E1Q1|B4E1Q1_HUMAN/tr|E9PN89|E9PN89_HUMAN/tr|A0A024R6B5|A0A024R6B5_HUMAN/tr|B2R6X5|B2R6X5_HUMAN/tr|B3KTV0|B3KTV0_HUMAN/tr|B3KUS2|B3KUS2_HUMAN/tr|A0A384NKX5|A0A3…		5.84	0		0	2	MASCOT		T
	R20211001974_UA,3171	K.NQTAEKEEFEHQQK.E	1745.81	-0.00057	3	1	40.71	0	0.00425	0|0	sp|P11142|HSP7C_HUMAN/tr|Q96IS6|Q96IS6_HUMAN/tr|E9PKE3|E9PKE3_HUMAN/tr|B4E1Q1|B4E1Q1_HUMAN/tr|Q9NZ87|Q9NZ87_HUMAN/tr|Q9NWW3|Q9NWW3_HUMAN/tr|B3KTV0|B3KTV0_HUMAN/tr|Q96BE0|Q96BE0_HUMAN/tr|Q96H53|Q96H53_HUMAN/tr|E9PM13|E9PM13_HUMAN/tr|Q53GZ6|Q53GZ6_HUMAN/tr|A8K7Q2|A8K7Q2_HUMAN/tr|E9PS65|E9PS65_HUMAN/tr|E9PNE6|E9PNE6_HUMAN/tr|V9HW22|V9HW22_HUMAN		4.91	1		0	2	MASCOT		T
	R20211001974_UA,27879	K.QTQTFTTYSDNQPGVLIQVYEGER.A	2774.33	0.00335	3	1	27.03	0	0.44	0|0	sp|P11142|HSP7C_HUMAN/tr|Q96IS6|Q96IS6_HUMAN/tr|Q53HF2|Q53HF2_HUMAN/tr|E9PKE3|E9PKE3_HUMAN/tr|B4E1Q1|B4E1Q1_HUMAN/tr|B3KTV0|B3KTV0_HUMAN/tr|Q96BE0|Q96BE0_HUMAN/tr|Q53GZ6|Q53GZ6_HUMAN/tr|A8K7Q2|A8K7Q2_HUMAN/tr|E9PS65|E9PS65_HUMAN/tr|E9PNE6|E9PNE6_HUMAN/tr|V9HW22|V9HW22_HUMAN		4.14	0		0	2	MASCOT		T
	R20211001974_UA,16347	K.SQIHDIVLVGGSTR.I	1481.81	-0.00048	3	1	34.84	0	0.0227	0|0	sp|P11142|HSP7C_HUMAN/tr|Q96IS6|Q96IS6_HUMAN/tr|Q53HF2|Q53HF2_HUMAN/tr|E9PKE3|E9PKE3_HUMAN/tr|B4E1Q1|B4E1Q1_HUMAN/tr|E9PN89|E9PN89_HUMAN/tr|B3KTV0|B3KTV0_HUMAN/tr|Q53GZ6|Q53GZ6_HUMAN/tr|A8K7Q2|A8K7Q2_HUMAN/tr|E9PNE6|E9PNE6_HUMAN/tr|V9HW22|V9HW22_HUMAN		6.46	0		0	2	MASCOT		T
	R20211001974_UA,10067	K.STAGDTHLGGEDFDNR.M	1691.73	-0.00018	3	1	38.15	0	0.00237	0|0	sp|P11142|HSP7C_HUMAN/sp|P54652|HSP72_HUMAN/tr|Q96IS6|Q96IS6_HUMAN/tr|Q53HF2|Q53HF2_HUMAN/tr|E9PKE3|E9PKE3_HUMAN/tr|A0A384MDT7|A0A384MDT7_HUMAN/tr|E9PN89|E9PN89_HUMAN/tr|A0A024R6B5|A0A024R6B5_HUMAN/tr|B3KTV0|B3KTV0_HUMAN/tr|Q53GZ6|Q53GZ6_HUMAN/tr|V9HW22|V9HW22_HUMAN		4.22	0		0	2	MASCOT		T
	R20211001974_UA,10118	K.STAGDTHLGGEDFDNR.M	1691.73	-0.00132	2	1	49.25	0	0.000409	0|0	sp|P11142|HSP7C_HUMAN/sp|P54652|HSP72_HUMAN/tr|Q96IS6|Q96IS6_HUMAN/tr|Q53HF2|Q53HF2_HUMAN/tr|E9PKE3|E9PKE3_HUMAN/tr|A0A384MDT7|A0A384MDT7_HUMAN/tr|E9PN89|E9PN89_HUMAN/tr|A0A024R6B5|A0A024R6B5_HUMAN/tr|B3KTV0|B3KTV0_HUMAN/tr|Q53GZ6|Q53GZ6_HUMAN/tr|V9HW22|V9HW22_HUMAN		4.22	0		0	2	MASCOT		T
	R20211001974_UA,24674	K.TVTNAVVTVPAYFNDSQR.Q	1982	0.00416	2	1	25.48	0	0.244	0|0	sp|P11142|HSP7C_HUMAN/tr|Q96IS6|Q96IS6_HUMAN/tr|Q53HF2|Q53HF2_HUMAN/tr|E9PQK7|E9PQK7_HUMAN/tr|E9PN89|E9PN89_HUMAN/tr|B4DTX2|B4DTX2_HUMAN/tr|B3KTV0|B3KTV0_HUMAN/tr|E9PI65|E9PI65_HUMAN/tr|E9PK54|E9PK54_HUMAN/tr|Q53GZ6|Q53GZ6_HUMAN/tr|E9PLF4|E9PLF4_HUMAN/tr|E9PQQ4|E9PQQ4_HUMAN/tr|V9HW22|V9HW22_HUMAN		5.5	0		0	2	MASCOT		T
	R20211001974_UA,9706	K.VEIIANDQGNR.T ! R.VEIIANDQGNR.I ! R.VEILANDQGNR.T	1228.63	0.0077	2	1	78.93	0	1.15e-06	0|0	sp|P11142|HSP7C_HUMAN/sp|P0DMV9|HS71B_HUMAN/sp|P0DMV8|HS71A_HUMAN/sp|P34931|HS71L_HUMAN/sp|P54652|HSP72_HUMAN/tr|B4DXY3|B4DXY3_HUMAN/tr|B4DFN9|B4DFN9_HUMAN/tr|Q53HF2|Q53HF2_HUMAN/tr|A0A1U9X7W4|A0A1U9X7W4_HUMAN/tr|E9PKE3|E9PKE3_HUMAN/tr|B4E1T6|B4E1T6_HUMAN/tr|E9PQK7|E9PQK7_HUMAN/tr|B4DWK5|B4DWK5_HUMAN/tr|A0A384MDT7|A0A384MDT7_HUMAN/tr|Q59EJ3|Q59EJ3_HUMAN/tr|B4DNX1|B4DNX1_HUMAN/tr|A0A024R6B5|A0A024…		4.37	0		0	2	MASCOT		T
	R20211001974_UA,6114	K.VQVEYK.G	765.414	-0.00018	2	1	31.28	0	0.0634	0|0	sp|P11142|HSP7C_HUMAN/sp|P54652|HSP72_HUMAN/tr|Q96IS6|Q96IS6_HUMAN/tr|Q53HF2|Q53HF2_HUMAN/tr|E9PKE3|E9PKE3_HUMAN/tr|E9PQK7|E9PQK7_HUMAN/tr|A0A384MDT7|A0A384MDT7_HUMAN/tr|E9PN89|E9PN89_HUMAN/tr|A0A024R6B5|A0A024R6B5_HUMAN/tr|B4DTX2|B4DTX2_HUMAN/tr|B3KTV0|B3KTV0_HUMAN/tr|E9PPY6|E9PPY6_HUMAN/tr|E9PK54|E9PK54_HUMAN/tr|Q53GZ6|Q53GZ6_HUMAN/tr|E9PLF4|E9PLF4_HUMAN/tr|E9PQQ4|E9PQQ4_HUMAN/tr|V9HW22|V9HW22_…		5.97	0		0	2	MASCOT		T
	R20211001974_UA,23851	R.ARFEELNADLFR.G	1480.75	-0.00308	3	1	24.34	0	1.05	0|0	sp|P11142|HSP7C_HUMAN/sp|P54652|HSP72_HUMAN/tr|Q96IS6|Q96IS6_HUMAN/tr|Q53HF2|Q53HF2_HUMAN/tr|E9PKE3|E9PKE3_HUMAN/tr|A0A384MDT7|A0A384MDT7_HUMAN/tr|B4E1Q1|B4E1Q1_HUMAN/tr|E9PN89|E9PN89_HUMAN/tr|A0A024R6B5|A0A024R6B5_HUMAN/tr|B3KTV0|B3KTV0_HUMAN/tr|Q53GZ6|Q53GZ6_HUMAN/tr|A8K7Q2|A8K7Q2_HUMAN/tr|E9PNE6|E9PNE6_HUMAN/tr|V9HW22|V9HW22_HUMAN		4.68	1		0	2	MASCOT		T
	R20211001974_UA,26414	R.FEELNADLFR.G ! K.FEELNADLFR.G	1253.62	0.00025	2	1	69.84	0	7.95e-06	0|0	sp|P11142|HSP7C_HUMAN/sp|P54652|HSP72_HUMAN/tr|Q96IS6|Q96IS6_HUMAN/tr|Q53HF2|Q53HF2_HUMAN/tr|E9PKE3|E9PKE3_HUMAN/tr|A0A384MDT7|A0A384MDT7_HUMAN/tr|B4E1Q1|B4E1Q1_HUMAN/tr|E9PN89|E9PN89_HUMAN/tr|A0A024R6B5|A0A024R6B5_HUMAN/tr|B3KTV0|B3KTV0_HUMAN/tr|Q53GZ6|Q53GZ6_HUMAN/tr|A8K7Q2|A8K7Q2_HUMAN/tr|E9PNE6|E9PNE6_HUMAN/tr|V9HW22|V9HW22_HUMAN ! tr|B3KUS2|B3KUS2_HUMAN		4.14	0		0	2	MASCOT		T
	R20211001974_UA,8506	R.GTLDPVEK.A	858.457	2e-05	2	1	24.97	0	0.233	0|0	sp|P11142|HSP7C_HUMAN/tr|Q96IS6|Q96IS6_HUMAN/tr|Q53HF2|Q53HF2_HUMAN/tr|E9PKE3|E9PKE3_HUMAN/tr|B4E1Q1|B4E1Q1_HUMAN/tr|E9PN89|E9PN89_HUMAN/tr|B3KTV0|B3KTV0_HUMAN/tr|Q53GZ6|Q53GZ6_HUMAN/tr|A8K7Q2|A8K7Q2_HUMAN/tr|E9PNE6|E9PNE6_HUMAN/tr|V9HW22|V9HW22_HUMAN		4.37	0		0	2	MASCOT		T
	R20211001974_UA,25723	R.IINEPTAAAIAYGLDK.K ! R.IINEPTAAAIAYGLDK.G ! R.IINEPTAAAIAYGLDK.R ! R.IINEPTAAAIAYGLDK.-	1659.9	0.00209	2	1	72.24	0	4.96e-06	0|0	sp|P11142|HSP7C_HUMAN/sp|P54652|HSP72_HUMAN/tr|Q96IS6|Q96IS6_HUMAN/tr|Q53HF2|Q53HF2_HUMAN/tr|E9PKE3|E9PKE3_HUMAN/tr|A0A384MDT7|A0A384MDT7_HUMAN/tr|B4E1Q1|B4E1Q1_HUMAN/tr|E9PN89|E9PN89_HUMAN/tr|A0A024R6B5|A0A024R6B5_HUMAN/tr|B4DTX2|B4DTX2_HUMAN/tr|B3KTV0|B3KTV0_HUMAN/tr|E9PI65|E9PI65_HUMAN/tr|V9HW22|V9HW22_HUMAN ! sp|P34931|HS71L_HUMAN/tr|B4DXY3|B4DXY3_HUMAN/tr|B2RCQ9|B2RCQ9_HUMAN/tr|A0A1U9X7X9|A0…		4.37	0		0	2	MASCOT		T
	R20211001974_UA,22665	R.IINEPTAAAIAYGLDKK.V ! R.IINEPTAAAIAYGLDKK.G	1787.99	0.00038	3	1	48.75	0	0.000753	0|0	sp|P11142|HSP7C_HUMAN/tr|Q96IS6|Q96IS6_HUMAN/tr|Q53HF2|Q53HF2_HUMAN/tr|E9PKE3|E9PKE3_HUMAN/tr|B4E1Q1|B4E1Q1_HUMAN/tr|E9PN89|E9PN89_HUMAN/tr|B4DTX2|B4DTX2_HUMAN/tr|B3KTV0|B3KTV0_HUMAN/tr|E9PI65|E9PI65_HUMAN/tr|V9HW22|V9HW22_HUMAN ! sp|P54652|HSP72_HUMAN/tr|A0A384MDT7|A0A384MDT7_HUMAN/tr|A0A024R6B5|A0A024R6B5_HUMAN		6.07	1		0	2	MASCOT		T
	R20211001974_UA,5189	R.LIGDAAK.N	687.404	-0.00018	2	1	28.26	0	0.482	0|0	sp|P11142|HSP7C_HUMAN/sp|P0DMV9|HS71B_HUMAN/sp|P0DMV8|HS71A_HUMAN/sp|P34931|HS71L_HUMAN/sp|P54652|HSP72_HUMAN/sp|P11021|BIP_HUMAN/tr|B4DXY3|B4DXY3_HUMAN/tr|B4DFN9|B4DFN9_HUMAN/tr|Q53HF2|Q53HF2_HUMAN/tr|A0A1U9X7W4|A0A1U9X7W4_HUMAN/tr|E9PKE3|E9PKE3_HUMAN/tr|E9PQK7|E9PQK7_HUMAN/tr|B4DWK5|B4DWK5_HUMAN/tr|A0A384MDT7|A0A384MDT7_HUMAN/tr|Q59EJ3|Q59EJ3_HUMAN/tr|B4DNX1|B4DNX1_HUMAN/tr|A0A024R6B5|A0A024R6B…		5.84	0		0	2	MASCOT		T
	R20211001974_UA,8633	R.RFDDAVVQSDM*K.H	1426.66	-0.00121	2	1	24.43	0	0.189	0|0	sp|P11142|HSP7C_HUMAN/tr|Q96IS6|Q96IS6_HUMAN/tr|Q53HF2|Q53HF2_HUMAN/tr|E9PKE3|E9PKE3_HUMAN/tr|E9PQK7|E9PQK7_HUMAN/tr|E9PN89|E9PN89_HUMAN/tr|B4DTX2|B4DTX2_HUMAN/tr|A4D111|A4D111_HUMAN/tr|E9PPY6|E9PPY6_HUMAN/tr|E9PK54|E9PK54_HUMAN/tr|Q53GZ6|Q53GZ6_HUMAN/tr|E9PLF4|E9PLF4_HUMAN/tr|E9PNE6|E9PNE6_HUMAN/tr|E9PQQ4|E9PQQ4_HUMAN/tr|V9HW22|V9HW22_HUMAN/tr|E9PN25|E9PN25_HUMAN		4.43	1	15.994919 Oxidation (M)	0	2	MASCOT		T
$15-1	tr|B4E356|B4E356_HUMAN ATP-dependent DNA helicase 2 subunit 1 OS=Homo sapiens OX=9606 PE=2 SV=1	17	16	0.3508	54451.5	8.95
	R20211001974_UA,18848	K.ELVYPPDYNPEGK.V	1520.73	-0.0002	2	1	50.33	0	0.000919	0|0	sp|P12956|XRCC6_HUMAN/tr|Q6IC76|Q6IC76_HUMAN/tr|B1AHC9|B1AHC9_HUMAN/tr|A0A024R1N4|A0A024R1N4_HUMAN/tr|B4E356|B4E356_HUMAN/tr|B4DE32|B4DE32_HUMAN		4.14	0		0	2	MASCOT		T
	R20211001974_UA,7371	K.EVAALCR.Y	818.419	-0.00024	2	1	30.1	0	0.0799	0|0	sp|P12956|XRCC6_HUMAN/tr|B1AHC9|B1AHC9_HUMAN/tr|A0A024R1N4|A0A024R1N4_HUMAN/tr|B4E356|B4E356_HUMAN/tr|B2RDN9|B2RDN9_HUMAN/tr|B4DE32|B4DE32_HUMAN		6.09	0		0	2	MASCOT		T
	R20211001974_UA,4981	K.GSQIYGSR.Q	867.432	-0.00069	2	1	21.73	0	0.325	0|0	tr|B4E356|B4E356_HUMAN		8.75	0		0	2	MASCOT		T
	R20211001974_UA,29593	K.IQVTPPGFQLVFLPFADDK.R	2132.14	-0.00026	3	1	59.23	0	8.16e-05	0|0	sp|P12956|XRCC6_HUMAN/tr|Q6IC76|Q6IC76_HUMAN/tr|B1AHC9|B1AHC9_HUMAN/tr|A0A024R1N4|A0A024R1N4_HUMAN/tr|B4E356|B4E356_HUMAN/tr|B2RDN9|B2RDN9_HUMAN/tr|B4DE32|B4DE32_HUMAN		4.21	0		0	2	MASCOT		T
	R20211001974_UA,29595	K.IQVTPPGFQLVFLPFADDK.R	2132.14	-0.00546	2	1	34.12	0	0.025	0|0	sp|P12956|XRCC6_HUMAN/tr|Q6IC76|Q6IC76_HUMAN/tr|B1AHC9|B1AHC9_HUMAN/tr|A0A024R1N4|A0A024R1N4_HUMAN/tr|B4E356|B4E356_HUMAN/tr|B2RDN9|B2RDN9_HUMAN/tr|B4DE32|B4DE32_HUMAN		4.21	0		0	2	MASCOT		T
	R20211001974_UA,29114	K.IQVTPPGFQLVFLPFADDKR.K	2288.24	-0.001	3	1	61.77	0	3.93e-05	0|0	sp|P12956|XRCC6_HUMAN/tr|Q6IC76|Q6IC76_HUMAN/tr|B1AHC9|B1AHC9_HUMAN/tr|A0A024R1N4|A0A024R1N4_HUMAN/tr|B4E356|B4E356_HUMAN/tr|B2RDN9|B2RDN9_HUMAN/tr|B4DE32|B4DE32_HUMAN		5.96	1		0	2	MASCOT		T
	R20211001974_UA,17809	K.KQELLEALTK.H	1172.69	0.00023	3	1	27.45	0	0.11	0|0	sp|P12956|XRCC6_HUMAN/tr|Q6IC76|Q6IC76_HUMAN/tr|B1AHC9|B1AHC9_HUMAN/tr|A0A024R1N4|A0A024R1N4_HUMAN/tr|B4E356|B4E356_HUMAN/tr|B2RDN9|B2RDN9_HUMAN/tr|B4DE32|B4DE32_HUMAN		6.14	1		0	2	MASCOT		T
	R20211001974_UA,23048	K.QELLEALTK.H	1044.59	-0.0014	2	1	36.77	0	0.0181	0|0	sp|P12956|XRCC6_HUMAN/tr|Q6IC76|Q6IC76_HUMAN/tr|B1AHC9|B1AHC9_HUMAN/tr|A0A024R1N4|A0A024R1N4_HUMAN/tr|B4E356|B4E356_HUMAN/tr|B2RDN9|B2RDN9_HUMAN/tr|B4DE32|B4DE32_HUMAN		4.53	0		0	2	MASCOT		T
	R20211001974_UA,10774	K.VEYSEEELK.T	1125.53	-0.00037	2	1	32.48	0	0.0277	0|0	sp|P12956|XRCC6_HUMAN/tr|Q6IC76|Q6IC76_HUMAN/tr|B1AHC9|B1AHC9_HUMAN/tr|A0A024R1N4|A0A024R1N4_HUMAN/tr|B4E356|B4E356_HUMAN/tr|B2RDN9|B2RDN9_HUMAN/tr|B4DE32|B4DE32_HUMAN		4.09	0		0	2	MASCOT		T
	R20211001974_UA,26625	R.DIISIAEDEDLR.V	1388.69	0.00157	2	1	73.15	0	7.19e-06	0|0	sp|P12956|XRCC6_HUMAN/tr|B1AHC9|B1AHC9_HUMAN/tr|A0A024R1N4|A0A024R1N4_HUMAN/tr|B4E356|B4E356_HUMAN/tr|B2RDN9|B2RDN9_HUMAN/tr|B4DE32|B4DE32_HUMAN		3.77	0		0	2	MASCOT		T
	R20211001974_UA,28064	R.DTGIFLDLM*HLK.K	1418.73	0.00274	3	1	24.06	0	0.409	0|0	sp|P12956|XRCC6_HUMAN/tr|B1AHC9|B1AHC9_HUMAN/tr|A0A024R1N4|A0A024R1N4_HUMAN/tr|B4E356|B4E356_HUMAN/tr|B2RDN9|B2RDN9_HUMAN/tr|B4DE32|B4DE32_HUMAN		5.21	0	15.994919 Oxidation (M)	0	2	MASCOT		T
	R20211001974_UA,2766	R.ETNEPVK.T	816.41	0.00041	2	1	44.97	0	0.00152	0|0	sp|P12956|XRCC6_HUMAN/tr|B1AHC9|B1AHC9_HUMAN/tr|A0A024R1N4|A0A024R1N4_HUMAN/tr|B4E356|B4E356_HUMAN/tr|B2RDN9|B2RDN9_HUMAN/tr|B4DE32|B4DE32_HUMAN		4.53	0		0	2	MASCOT		T
	R20211001974_UA,14496	R.IM*LFTNEDNPHGNDSAK.A	1918.86	0.0072	3	1	30.47	0	0.225	0|0	sp|P12956|XRCC6_HUMAN/tr|B1AHC9|B1AHC9_HUMAN/tr|A0A024R1N4|A0A024R1N4_HUMAN/tr|B4E356|B4E356_HUMAN/tr|B4DE32|B4DE32_HUMAN		4.54	0	15.994919 Oxidation (M)	0	2	MASCOT		T
	R20211001974_UA,12862	R.QIILEKEETEELKR.F	1757.96	-0.00112	4	1	35.94	0	0.0183	0|0	sp|P12956|XRCC6_HUMAN/tr|B1AHC9|B1AHC9_HUMAN/tr|A0A024R1N4|A0A024R1N4_HUMAN/tr|B4E356|B4E356_HUMAN/tr|B2RDN9|B2RDN9_HUMAN/tr|B4DE32|B4DE32_HUMAN		4.65	2		0	2	MASCOT		T
	R20211001974_UA,19837	R.SDSFENPVLQQHFR.N	1703.81	-7e-05	3	1	40	0	0.00608	0|0	sp|P12956|XRCC6_HUMAN/tr|Q6IC76|Q6IC76_HUMAN/tr|B1AHC9|B1AHC9_HUMAN/tr|A0A024R1N4|A0A024R1N4_HUMAN/tr|B4E356|B4E356_HUMAN/tr|B2RDN9|B2RDN9_HUMAN/tr|B4DE32|B4DE32_HUMAN		5.3	0		0	2	MASCOT		T
	R20211001974_UA,23202	R.TFNTSTGGLLLPSDTK.R ! R.TFNTSTGGLLLPSDTK.G	1651.85	-0.00193	2	1	109.99	0	8.54e-10	0|0	sp|P12956|XRCC6_HUMAN/tr|B1AHC9|B1AHC9_HUMAN/tr|A0A024R1N4|A0A024R1N4_HUMAN/tr|B2RDN9|B2RDN9_HUMAN/tr|B4DE32|B4DE32_HUMAN ! tr|B4E356|B4E356_HUMAN		5.5	0		0	2	MASCOT		T
	R20211001974_UA,3608	R.VHFEESSK.L	962.458	0.00365	2	1	21.84	0	0.433	0|0	sp|P12956|XRCC6_HUMAN/tr|B1AHC9|B1AHC9_HUMAN/tr|A0A024R1N4|A0A024R1N4_HUMAN/tr|B4E356|B4E356_HUMAN/tr|B2RDN9|B2RDN9_HUMAN/tr|B4DE32|B4DE32_HUMAN		5.4	0		0	2	MASCOT		T
$16-1	tr|Q53G76|Q53G76_HUMAN Beta actin variant (Fragment) OS=Homo sapiens OX=9606 PE=2 SV=1	26	15	0.504	41720.2	5.29
$16-2	sp|P60709|ACTB_HUMAN Actin, cytoplasmic 1 OS=Homo sapiens OX=9606 GN=ACTB PE=1 SV=1	26	15	0.504	41736.3	5.29
$16-3	tr|Q53GK6|Q53GK6_HUMAN Beta actin variant (Fragment) OS=Homo sapiens OX=9606 PE=2 SV=1	26	15	0.504	41722.3	5.29
$16-4	tr|Q53G99|Q53G99_HUMAN Beta actin variant (Fragment) OS=Homo sapiens OX=9606 PE=2 SV=1	26	15	0.504	41764.3	5.38
$16-5	tr|Q1KLZ0|Q1KLZ0_HUMAN HCG15971, isoform CRA_a OS=Homo sapiens OX=9606 GN=PS1TP5BP1 PE=1 SV=1	26	15	0.504	41736.3	5.29
$16-6	tr|Q8WVW5|Q8WVW5_HUMAN Uncharacterized protein (Fragment) OS=Homo sapiens OX=9606 PE=2 SV=1	26	15	0.5207	40502.9	5.78
$16-7	sp|P63261|ACTG_HUMAN Actin, cytoplasmic 2 OS=Homo sapiens OX=9606 GN=ACTG1 PE=1 SV=1	26	15	0.504	41792.4	5.31
	R20211001974_UA,7523	K.AGFAGDDAPR.A	976.448	0.00032	2	1	69.98	0	3.99e-06	0|0	sp|P0CG38|POTEI_HUMAN/sp|Q6S8J3|POTEE_HUMAN/sp|P0CG39|POTEJ_HUMAN/sp|A5A3E0|POTEF_HUMAN/sp|P60709|ACTB_HUMAN/sp|P62736|ACTA_HUMAN/sp|P63261|ACTG_HUMAN/sp|P68032|ACTC_HUMAN/sp|P68133|ACTS_HUMAN/sp|P63267|ACTH_HUMAN/tr|Q7Z7J6|Q7Z7J6_HUMAN/tr|B7Z6P1|B7Z6P1_HUMAN/tr|A8K3K1|A8K3K1_HUMAN/tr|A0A6Q8PGD7|A0A6Q8PGD7_HUMAN/tr|F6QUT6|F6QUT6_HUMAN/tr|B3KUD3|B3KUD3_HUMAN/tr|B7Z6I1|B7Z6I1_HUMAN/tr|C9JTX5|C9JTX5…		4.21	0		0	2	MASCOT		T
	R20211001974_UA,6725	K.CDVDIR.K	777.356	0.00017	2	1	48.93	0	0.00052	0|0	sp|P60709|ACTB_HUMAN/sp|P63261|ACTG_HUMAN/sp|Q562R1|ACTBL_HUMAN/tr|Q6PJ43|Q6PJ43_HUMAN/tr|V9HVZ7|V9HVZ7_HUMAN/tr|B4E3A4|B4E3A4_HUMAN/tr|B4DVQ0|B4DVQ0_HUMAN/tr|A4UCT3|A4UCT3_HUMAN/tr|B4E335|B4E335_HUMAN/tr|A5GZ75|A5GZ75_HUMAN/tr|Q96FU6|Q96FU6_HUMAN/tr|B7ZAP6|B7ZAP6_HUMAN/tr|E7EVS6|E7EVS6_HUMAN/tr|Q8WVW5|Q8WVW5_HUMAN/tr|Q53G76|Q53G76_HUMAN/tr|A0A2R8Y793|A0A2R8Y793_HUMAN/tr|B4DW52|B4DW52_HUMAN/tr|A0…		4.21	0		0	2	MASCOT		T
	R20211001974_UA,6846	K.CDVDIR.K	777.356	-0.00183	1	1	30.13	0	0.121	0|0	sp|P60709|ACTB_HUMAN/sp|P63261|ACTG_HUMAN/sp|Q562R1|ACTBL_HUMAN/tr|Q6PJ43|Q6PJ43_HUMAN/tr|V9HVZ7|V9HVZ7_HUMAN/tr|B4E3A4|B4E3A4_HUMAN/tr|B4DVQ0|B4DVQ0_HUMAN/tr|A4UCT3|A4UCT3_HUMAN/tr|B4E335|B4E335_HUMAN/tr|A5GZ75|A5GZ75_HUMAN/tr|Q96FU6|Q96FU6_HUMAN/tr|B7ZAP6|B7ZAP6_HUMAN/tr|E7EVS6|E7EVS6_HUMAN/tr|Q8WVW5|Q8WVW5_HUMAN/tr|Q53G76|Q53G76_HUMAN/tr|A0A2R8Y793|A0A2R8Y793_HUMAN/tr|B4DW52|B4DW52_HUMAN/tr|A0…		4.21	0		0	2	MASCOT		T
	R20211001974_UA,25945	K.DLYANTVLSGGTTM*YPGIADR.M	2231.06	-5e-05	2	1	88.45	0	2.06e-07	0|0	sp|P60709|ACTB_HUMAN/sp|P63261|ACTG_HUMAN/tr|Q6PJ43|Q6PJ43_HUMAN/tr|V9HVZ7|V9HVZ7_HUMAN/tr|B4E3A4|B4E3A4_HUMAN/tr|B4DVQ0|B4DVQ0_HUMAN/tr|A4UCT3|A4UCT3_HUMAN/tr|B4E335|B4E335_HUMAN/tr|A5GZ75|A5GZ75_HUMAN/tr|Q96FU6|Q96FU6_HUMAN/tr|B7ZAP6|B7ZAP6_HUMAN/tr|E7EVS6|E7EVS6_HUMAN/tr|Q8WVW5|Q8WVW5_HUMAN/tr|Q53G76|Q53G76_HUMAN/tr|A0A2R8Y793|A0A2R8Y793_HUMAN/tr|B4DW52|B4DW52_HUMAN/tr|A0A6Q8PFE4|A0A6Q8PFE4_HU…		4.21	0	15.994919 Oxidation (M)	0	2	MASCOT		T
	R20211001974_UA,4966	K.DSYVGDEAQSK.R	1198.52	0.00051	2	1	50.01	0	0.000232	0|0	sp|P60709|ACTB_HUMAN/sp|P62736|ACTA_HUMAN/sp|P63261|ACTG_HUMAN/sp|P68032|ACTC_HUMAN/sp|P68133|ACTS_HUMAN/sp|P63267|ACTH_HUMAN/tr|Q7Z7J6|Q7Z7J6_HUMAN/tr|B7Z6P1|B7Z6P1_HUMAN/tr|A8K3K1|A8K3K1_HUMAN/tr|F6QUT6|F6QUT6_HUMAN/tr|B3KUD3|B3KUD3_HUMAN/tr|B7Z6I1|B7Z6I1_HUMAN/tr|C9JTX5|C9JTX5_HUMAN/tr|B4E3A4|B4E3A4_HUMAN/tr|B4DVQ0|B4DVQ0_HUMAN/tr|I3L3I0|I3L3I0_HUMAN/tr|B4E335|B4E335_HUMAN/tr|B4DUI8|B4DUI8_HUM…		4.03	0		0	2	MASCOT		T
	R20211001974_UA,5689	K.DSYVGDEAQSK.R	1198.52	-0.00039	2	1	53.09	0	0.00011	0|0	sp|P60709|ACTB_HUMAN/sp|P62736|ACTA_HUMAN/sp|P63261|ACTG_HUMAN/sp|P68032|ACTC_HUMAN/sp|P68133|ACTS_HUMAN/sp|P63267|ACTH_HUMAN/tr|Q7Z7J6|Q7Z7J6_HUMAN/tr|B7Z6P1|B7Z6P1_HUMAN/tr|A8K3K1|A8K3K1_HUMAN/tr|F6QUT6|F6QUT6_HUMAN/tr|B3KUD3|B3KUD3_HUMAN/tr|B7Z6I1|B7Z6I1_HUMAN/tr|C9JTX5|C9JTX5_HUMAN/tr|B4E3A4|B4E3A4_HUMAN/tr|B4DVQ0|B4DVQ0_HUMAN/tr|I3L3I0|I3L3I0_HUMAN/tr|B4E335|B4E335_HUMAN/tr|B4DUI8|B4DUI8_HUM…		4.03	0		0	2	MASCOT		T
	R20211001974_UA,6615	K.DSYVGDEAQSK.R	1198.52	-0.00289	2	1	32.98	0	0.0121	0|0	sp|P60709|ACTB_HUMAN/sp|P62736|ACTA_HUMAN/sp|P63261|ACTG_HUMAN/sp|P68032|ACTC_HUMAN/sp|P68133|ACTS_HUMAN/sp|P63267|ACTH_HUMAN/tr|Q7Z7J6|Q7Z7J6_HUMAN/tr|B7Z6P1|B7Z6P1_HUMAN/tr|A8K3K1|A8K3K1_HUMAN/tr|F6QUT6|F6QUT6_HUMAN/tr|B3KUD3|B3KUD3_HUMAN/tr|B7Z6I1|B7Z6I1_HUMAN/tr|C9JTX5|C9JTX5_HUMAN/tr|B4E3A4|B4E3A4_HUMAN/tr|B4DVQ0|B4DVQ0_HUMAN/tr|I3L3I0|I3L3I0_HUMAN/tr|B4E335|B4E335_HUMAN/tr|B4DUI8|B4DUI8_HUM…		4.03	0		0	2	MASCOT		T
	R20211001974_UA,12221	K.EITALAPSTM*K.I	1177.61	-0.0003	2	1	54.23	0	0.000393	0|0	sp|P60709|ACTB_HUMAN/sp|P62736|ACTA_HUMAN/sp|P63261|ACTG_HUMAN/sp|P68032|ACTC_HUMAN/sp|P68133|ACTS_HUMAN/sp|P63267|ACTH_HUMAN/tr|Q7Z7J6|Q7Z7J6_HUMAN/tr|B7Z6P1|B7Z6P1_HUMAN/tr|Q6PJ43|Q6PJ43_HUMAN/tr|A8K3K1|A8K3K1_HUMAN/tr|B3KUD3|B3KUD3_HUMAN/tr|B4E3A4|B4E3A4_HUMAN/tr|B4DVQ0|B4DVQ0_HUMAN/tr|A4UCT3|A4UCT3_HUMAN/tr|B4E335|B4E335_HUMAN/tr|A5GZ75|A5GZ75_HUMAN/tr|Q96FU6|Q96FU6_HUMAN/tr|B4DUI8|B4DUI8_HUM…		6.1	0	15.994919 Oxidation (M)	0	2	MASCOT		T
	R20211001974_UA,16514	K.EITALAPSTMK.I	1161.62	-0.0007	2	1	45.32	0	0.00319	0|0	sp|P60709|ACTB_HUMAN/sp|P62736|ACTA_HUMAN/sp|P63261|ACTG_HUMAN/sp|P68032|ACTC_HUMAN/sp|P68133|ACTS_HUMAN/sp|P63267|ACTH_HUMAN/tr|Q7Z7J6|Q7Z7J6_HUMAN/tr|B7Z6P1|B7Z6P1_HUMAN/tr|Q6PJ43|Q6PJ43_HUMAN/tr|A8K3K1|A8K3K1_HUMAN/tr|B3KUD3|B3KUD3_HUMAN/tr|B4E3A4|B4E3A4_HUMAN/tr|B4DVQ0|B4DVQ0_HUMAN/tr|A4UCT3|A4UCT3_HUMAN/tr|B4E335|B4E335_HUMAN/tr|A5GZ75|A5GZ75_HUMAN/tr|Q96FU6|Q96FU6_HUMAN/tr|B4DUI8|B4DUI8_HUM…		6.1	0		0	2	MASCOT		T
	R20211001974_UA,8732	K.IIAPPER.K ! K.IIAPPER.R	795.472	-0.0004	2	1	42.7	0	0.00165	0|0	sp|P60709|ACTB_HUMAN/sp|P62736|ACTA_HUMAN/sp|P63261|ACTG_HUMAN/sp|P68032|ACTC_HUMAN/sp|Q562R1|ACTBL_HUMAN/sp|P68133|ACTS_HUMAN/sp|P63267|ACTH_HUMAN/tr|Q7Z7J6|Q7Z7J6_HUMAN/tr|B7Z6P1|B7Z6P1_HUMAN/tr|Q6PJ43|Q6PJ43_HUMAN/tr|B3KUD3|B3KUD3_HUMAN/tr|V9HVZ7|V9HVZ7_HUMAN/tr|B4E3A4|B4E3A4_HUMAN/tr|B4DVQ0|B4DVQ0_HUMAN/tr|A4UCT3|A4UCT3_HUMAN/tr|B4E335|B4E335_HUMAN/tr|A5GZ75|A5GZ75_HUMAN/tr|Q96FU6|Q96FU6_HUMA…		6	0		0	2	MASCOT		T
	R20211001974_UA,14735	K.IWHHTFYNELR.V ! R.IWHHTFYNELR.V	1515.75	-0.00066	3	1	40.28	0	0.0157	0|0	sp|P0CG38|POTEI_HUMAN/sp|Q6S8J3|POTEE_HUMAN/sp|P0CG39|POTEJ_HUMAN/sp|A5A3E0|POTEF_HUMAN/sp|P60709|ACTB_HUMAN/sp|P63261|ACTG_HUMAN/sp|P68032|ACTC_HUMAN/sp|P68133|ACTS_HUMAN/sp|Q9BYX7|ACTBM_HUMAN/tr|Q562X1|Q562X1_HUMAN/tr|Q7Z7J6|Q7Z7J6_HUMAN/tr|B7Z6P1|B7Z6P1_HUMAN/tr|A8K3K1|A8K3K1_HUMAN/tr|Q562P9|Q562P9_HUMAN/tr|Q562N0|Q562N0_HUMAN/tr|Q562P8|Q562P8_HUMAN/tr|Q562X9|Q562X9_HUMAN/tr|Q562Q6|Q562Q6_HUMA…		6.92	0		0	2	MASCOT		T
	R20211001974_UA,14781	K.IWHHTFYNELR.V ! R.IWHHTFYNELR.V	1515.75	-0.0031	2	1	42.96	0	0.00864	0|0	sp|P0CG38|POTEI_HUMAN/sp|Q6S8J3|POTEE_HUMAN/sp|P0CG39|POTEJ_HUMAN/sp|A5A3E0|POTEF_HUMAN/sp|P60709|ACTB_HUMAN/sp|P63261|ACTG_HUMAN/sp|P68032|ACTC_HUMAN/sp|P68133|ACTS_HUMAN/sp|Q9BYX7|ACTBM_HUMAN/tr|Q562X1|Q562X1_HUMAN/tr|Q7Z7J6|Q7Z7J6_HUMAN/tr|B7Z6P1|B7Z6P1_HUMAN/tr|A8K3K1|A8K3K1_HUMAN/tr|Q562P9|Q562P9_HUMAN/tr|Q562N0|Q562N0_HUMAN/tr|Q562P8|Q562P8_HUMAN/tr|Q562X9|Q562X9_HUMAN/tr|Q562Q6|Q562Q6_HUMA…		6.92	0		0	2	MASCOT		T
	R20211001974_UA,9719	K.QEYDESGPSIVHR.K	1516.7	-0.00013	3	1	56.44	0	0.000112	0|0	sp|P0CG38|POTEI_HUMAN/sp|Q6S8J3|POTEE_HUMAN/sp|P0CG39|POTEJ_HUMAN/sp|A5A3E0|POTEF_HUMAN/sp|P60709|ACTB_HUMAN/sp|P63261|ACTG_HUMAN/sp|Q9BYX7|ACTBM_HUMAN/tr|Q6PJ43|Q6PJ43_HUMAN/tr|V9HVZ7|V9HVZ7_HUMAN/tr|B4E3A4|B4E3A4_HUMAN/tr|B4DVQ0|B4DVQ0_HUMAN/tr|B4E335|B4E335_HUMAN/tr|Q96FU6|Q96FU6_HUMAN/tr|A0A2R8YFE2|A0A2R8YFE2_HUMAN/tr|B7ZAP6|B7ZAP6_HUMAN/tr|Q8WVW5|Q8WVW5_HUMAN/tr|Q53G76|Q53G76_HUMAN/tr|B4DW52…		4.65	0		0	2	MASCOT		T
	R20211001974_UA,24057	K.SYELPDGQVITIGNER.F ! R.SYELPDGQVITIGNER.F	1790.89	-0.00078	2	1	70.95	0	8.04e-06	0|0	sp|Q6S8J3|POTEE_HUMAN/sp|A5A3E0|POTEF_HUMAN/sp|P60709|ACTB_HUMAN/sp|P62736|ACTA_HUMAN/sp|P63261|ACTG_HUMAN/sp|P68032|ACTC_HUMAN/sp|P68133|ACTS_HUMAN/sp|Q9BYX7|ACTBM_HUMAN/sp|P63267|ACTH_HUMAN/tr|B7Z6P1|B7Z6P1_HUMAN/tr|Q6PJ43|Q6PJ43_HUMAN/tr|A8K3K1|A8K3K1_HUMAN/tr|K4EQ44|K4EQ44_HUMAN/tr|B3KUD3|B3KUD3_HUMAN/tr|V9HVZ7|V9HVZ7_HUMAN/tr|B4E3A4|B4E3A4_HUMAN/tr|B4DVQ0|B4DVQ0_HUMAN/tr|A4UCT3|A4UCT3_HUMAN/…		4.14	0		0	2	MASCOT		T
	R20211001974_UA,25915	K.SYELPDGQVITIGNER.F ! R.SYELPDGQVITIGNER.F	1790.89	-0.0071	2	1	69.31	0	1.21e-05	0|0	sp|Q6S8J3|POTEE_HUMAN/sp|A5A3E0|POTEF_HUMAN/sp|P60709|ACTB_HUMAN/sp|P62736|ACTA_HUMAN/sp|P63261|ACTG_HUMAN/sp|P68032|ACTC_HUMAN/sp|P68133|ACTS_HUMAN/sp|Q9BYX7|ACTBM_HUMAN/sp|P63267|ACTH_HUMAN/tr|B7Z6P1|B7Z6P1_HUMAN/tr|Q6PJ43|Q6PJ43_HUMAN/tr|A8K3K1|A8K3K1_HUMAN/tr|K4EQ44|K4EQ44_HUMAN/tr|B3KUD3|B3KUD3_HUMAN/tr|V9HVZ7|V9HVZ7_HUMAN/tr|B4E3A4|B4E3A4_HUMAN/tr|B4DVQ0|B4DVQ0_HUMAN/tr|A4UCT3|A4UCT3_HUMAN/…		4.14	0		0	2	MASCOT		T
	R20211001974_UA,25994	K.SYELPDGQVITIGNER.F ! R.SYELPDGQVITIGNER.F	1790.89	-0.00037	3	1	35.74	0	0.0256	0|0	sp|Q6S8J3|POTEE_HUMAN/sp|A5A3E0|POTEF_HUMAN/sp|P60709|ACTB_HUMAN/sp|P62736|ACTA_HUMAN/sp|P63261|ACTG_HUMAN/sp|P68032|ACTC_HUMAN/sp|P68133|ACTS_HUMAN/sp|Q9BYX7|ACTBM_HUMAN/sp|P63267|ACTH_HUMAN/tr|B7Z6P1|B7Z6P1_HUMAN/tr|Q6PJ43|Q6PJ43_HUMAN/tr|A8K3K1|A8K3K1_HUMAN/tr|K4EQ44|K4EQ44_HUMAN/tr|B3KUD3|B3KUD3_HUMAN/tr|V9HVZ7|V9HVZ7_HUMAN/tr|B4E3A4|B4E3A4_HUMAN/tr|B4DVQ0|B4DVQ0_HUMAN/tr|A4UCT3|A4UCT3_HUMAN/…		4.14	0		0	2	MASCOT		T
	R20211001974_UA,26100	R.DLTDYLMK.I	998.486	-1e-05	2	1	25	0	0.161	0|0	sp|P60709|ACTB_HUMAN/sp|P62736|ACTA_HUMAN/sp|P63261|ACTG_HUMAN/sp|P68032|ACTC_HUMAN/sp|Q562R1|ACTBL_HUMAN/sp|P68133|ACTS_HUMAN/sp|P63267|ACTH_HUMAN/tr|B7Z6P1|B7Z6P1_HUMAN/tr|Q6PJ43|Q6PJ43_HUMAN/tr|A8K3K1|A8K3K1_HUMAN/tr|K4EQ44|K4EQ44_HUMAN/tr|B3KUD3|B3KUD3_HUMAN/tr|V9HVZ7|V9HVZ7_HUMAN/tr|B4E3A4|B4E3A4_HUMAN/tr|I3L3I0|I3L3I0_HUMAN/tr|B4E335|B4E335_HUMAN/tr|K4EP00|K4EP00_HUMAN/tr|A0AUL6|A0AUL6_HUMA…		4.21	0		0	2	MASCOT		T
	R20211001974_UA,12797	R.GILTLK.Y	644.434	-0.0002	2	1	24.94	0	0.0789	0|0	sp|P0CG38|POTEI_HUMAN/sp|Q6S8J3|POTEE_HUMAN/sp|P0CG39|POTEJ_HUMAN/sp|A5A3E0|POTEF_HUMAN/sp|P60709|ACTB_HUMAN/sp|P62736|ACTA_HUMAN/sp|P63261|ACTG_HUMAN/sp|P68032|ACTC_HUMAN/sp|P68133|ACTS_HUMAN/sp|P63267|ACTH_HUMAN/tr|Q7Z7J6|Q7Z7J6_HUMAN/tr|B7Z6P1|B7Z6P1_HUMAN/tr|A8K3K1|A8K3K1_HUMAN/tr|F6QUT6|F6QUT6_HUMAN/tr|B3KUD3|B3KUD3_HUMAN/tr|B7Z6I1|B7Z6I1_HUMAN/tr|C9JTX5|C9JTX5_HUMAN/tr|B4E3A4|B4E3A4_HUMAN/t…		8.75	0		0	2	MASCOT		T
	R20211001974_UA,16933	R.GILTLK.Y	644.434	-4e-05	2	1	29.74	0	0.0261	0|0	sp|P0CG38|POTEI_HUMAN/sp|Q6S8J3|POTEE_HUMAN/sp|P0CG39|POTEJ_HUMAN/sp|A5A3E0|POTEF_HUMAN/sp|P60709|ACTB_HUMAN/sp|P62736|ACTA_HUMAN/sp|P63261|ACTG_HUMAN/sp|P68032|ACTC_HUMAN/sp|P68133|ACTS_HUMAN/sp|P63267|ACTH_HUMAN/tr|Q7Z7J6|Q7Z7J6_HUMAN/tr|B7Z6P1|B7Z6P1_HUMAN/tr|A8K3K1|A8K3K1_HUMAN/tr|F6QUT6|F6QUT6_HUMAN/tr|B3KUD3|B3KUD3_HUMAN/tr|B7Z6I1|B7Z6I1_HUMAN/tr|C9JTX5|C9JTX5_HUMAN/tr|B4E3A4|B4E3A4_HUMAN/t…		8.75	0		0	2	MASCOT		T
	R20211001974_UA,12784	R.GYSFTTTAER.E	1132.53	0.0014	2	1	34.87	0	0.0151	0|0	sp|P60709|ACTB_HUMAN/sp|P63261|ACTG_HUMAN/tr|Q6PJ43|Q6PJ43_HUMAN/tr|V9HVZ7|V9HVZ7_HUMAN/tr|B4E3A4|B4E3A4_HUMAN/tr|B4DVQ0|B4DVQ0_HUMAN/tr|I3L3I0|I3L3I0_HUMAN/tr|B4E335|B4E335_HUMAN/tr|I3L4N8|I3L4N8_HUMAN/tr|B7ZAP6|B7ZAP6_HUMAN/tr|E7EVS6|E7EVS6_HUMAN/tr|I3L1U9|I3L1U9_HUMAN/tr|Q8WVW5|Q8WVW5_HUMAN/tr|Q53G76|Q53G76_HUMAN/tr|A0A2R8Y793|A0A2R8Y793_HUMAN/tr|B4DW52|B4DW52_HUMAN/tr|A0A6Q8PFE4|A0A6Q8PFE4_HU…		6	0		0	2	MASCOT		T
	R20211001974_UA,2921	R.HQGVM*VGM*GQK.D	1203.56	-0.00046	3	1	26.63	0	0.168	0|0	sp|P60709|ACTB_HUMAN/sp|P62736|ACTA_HUMAN/sp|P63261|ACTG_HUMAN/sp|P68032|ACTC_HUMAN/sp|Q562R1|ACTBL_HUMAN/sp|P68133|ACTS_HUMAN/sp|P63267|ACTH_HUMAN/tr|Q7Z7J6|Q7Z7J6_HUMAN/tr|B7Z6P1|B7Z6P1_HUMAN/tr|A8K3K1|A8K3K1_HUMAN/tr|F6QUT6|F6QUT6_HUMAN/tr|B3KUD3|B3KUD3_HUMAN/tr|B7Z6I1|B7Z6I1_HUMAN/tr|C9JTX5|C9JTX5_HUMAN/tr|B4E3A4|B4E3A4_HUMAN/tr|B4DVQ0|B4DVQ0_HUMAN/tr|I3L3I0|I3L3I0_HUMAN/tr|B4E335|B4E335_HUMA…		8.76	0	15.994919 Oxidation (M)	0	2	MASCOT		T
	R20211001974_UA,2925	R.HQGVM*VGM*GQK.D	1203.56	-0.00069	2	1	26.22	0	0.184	0|0	sp|P60709|ACTB_HUMAN/sp|P62736|ACTA_HUMAN/sp|P63261|ACTG_HUMAN/sp|P68032|ACTC_HUMAN/sp|Q562R1|ACTBL_HUMAN/sp|P68133|ACTS_HUMAN/sp|P63267|ACTH_HUMAN/tr|Q7Z7J6|Q7Z7J6_HUMAN/tr|B7Z6P1|B7Z6P1_HUMAN/tr|A8K3K1|A8K3K1_HUMAN/tr|F6QUT6|F6QUT6_HUMAN/tr|B3KUD3|B3KUD3_HUMAN/tr|B7Z6I1|B7Z6I1_HUMAN/tr|C9JTX5|C9JTX5_HUMAN/tr|B4E3A4|B4E3A4_HUMAN/tr|B4DVQ0|B4DVQ0_HUMAN/tr|I3L3I0|I3L3I0_HUMAN/tr|B4E335|B4E335_HUMA…		8.76	0	15.994919 Oxidation (M)	0	2	MASCOT		T
	R20211001974_UA,26544	R.TTGIVM*DSGDGVTHTVPIYEGYALPHAILR.L	3199.61	0.005	4	1	56.91	0	0.00016	0|0	sp|P60709|ACTB_HUMAN/sp|P63261|ACTG_HUMAN/tr|Q6PJ43|Q6PJ43_HUMAN/tr|Q562N0|Q562N0_HUMAN/tr|Q562L9|Q562L9_HUMAN/tr|Q562X9|Q562X9_HUMAN/tr|I3L3I0|I3L3I0_HUMAN/tr|Q562N2|Q562N2_HUMAN/tr|Q562Y8|Q562Y8_HUMAN/tr|Q562S0|Q562S0_HUMAN/tr|A0AUL6|A0AUL6_HUMAN/tr|I3L4N8|I3L4N8_HUMAN/tr|Q562P0|Q562P0_HUMAN/tr|B7ZAP6|B7ZAP6_HUMAN/tr|Q562Z6|Q562Z6_HUMAN/tr|E7EVS6|E7EVS6_HUMAN/tr|I3L1U9|I3L1U9_HUMAN/tr|Q562R8|Q5…		5.2	0	15.994919 Oxidation (M)	0	2	MASCOT		T
	R20211001974_UA,26569	R.TTGIVM*DSGDGVTHTVPIYEGYALPHAILR.L	3199.61	-0.00035	3	1	26.14	0	0.187	0|0	sp|P60709|ACTB_HUMAN/sp|P63261|ACTG_HUMAN/tr|Q6PJ43|Q6PJ43_HUMAN/tr|Q562N0|Q562N0_HUMAN/tr|Q562L9|Q562L9_HUMAN/tr|Q562X9|Q562X9_HUMAN/tr|I3L3I0|I3L3I0_HUMAN/tr|Q562N2|Q562N2_HUMAN/tr|Q562Y8|Q562Y8_HUMAN/tr|Q562S0|Q562S0_HUMAN/tr|A0AUL6|A0AUL6_HUMAN/tr|I3L4N8|I3L4N8_HUMAN/tr|Q562P0|Q562P0_HUMAN/tr|B7ZAP6|B7ZAP6_HUMAN/tr|Q562Z6|Q562Z6_HUMAN/tr|E7EVS6|E7EVS6_HUMAN/tr|I3L1U9|I3L1U9_HUMAN/tr|Q562R8|Q5…		5.2	0	15.994919 Oxidation (M)	0	2	MASCOT		T
	R20211001974_UA,20615	R.VAPEEHPVLLTEAPLNPK.A	1954.06	-0.00189	3	1	37.66	0	0.00911	0|0	sp|P60709|ACTB_HUMAN/sp|P63261|ACTG_HUMAN/tr|Q562P9|Q562P9_HUMAN/tr|Q562N0|Q562N0_HUMAN/tr|Q562L9|Q562L9_HUMAN/tr|Q562X9|Q562X9_HUMAN/tr|Q562Y6|Q562Y6_HUMAN/tr|B4E3A4|B4E3A4_HUMAN/tr|B4DVQ0|B4DVQ0_HUMAN/tr|I3L3I0|I3L3I0_HUMAN/tr|B4E335|B4E335_HUMAN/tr|Q562S0|Q562S0_HUMAN/tr|I3L4N8|I3L4N8_HUMAN/tr|Q562P0|Q562P0_HUMAN/tr|A1E282|A1E282_HUMAN/tr|K7EM38|K7EM38_HUMAN/tr|E7EVS6|E7EVS6_HUMAN/tr|I3L1U9|I3…		4.75	0		0	2	MASCOT		T
	R20211001974_UA,20643	R.VAPEEHPVLLTEAPLNPK.A	1954.06	-0.00043	2	1	36.72	0	0.0111	0|0	sp|P60709|ACTB_HUMAN/sp|P63261|ACTG_HUMAN/tr|Q562P9|Q562P9_HUMAN/tr|Q562N0|Q562N0_HUMAN/tr|Q562L9|Q562L9_HUMAN/tr|Q562X9|Q562X9_HUMAN/tr|Q562Y6|Q562Y6_HUMAN/tr|B4E3A4|B4E3A4_HUMAN/tr|B4DVQ0|B4DVQ0_HUMAN/tr|I3L3I0|I3L3I0_HUMAN/tr|B4E335|B4E335_HUMAN/tr|Q562S0|Q562S0_HUMAN/tr|I3L4N8|I3L4N8_HUMAN/tr|Q562P0|Q562P0_HUMAN/tr|A1E282|A1E282_HUMAN/tr|K7EM38|K7EM38_HUMAN/tr|E7EVS6|E7EVS6_HUMAN/tr|I3L1U9|I3…		4.75	0		0	2	MASCOT		T
$17-1	tr|B2R5W3|B2R5W3_HUMAN Poly [ADP-ribose] polymerase OS=Homo sapiens OX=9606 PE=2 SV=1	16	15	0.1775	113084	8.99
$17-2	tr|B4E0E1|B4E0E1_HUMAN Poly [ADP-ribose] polymerase OS=Homo sapiens OX=9606 PE=2 SV=1	16	15	0.1813	111125	8.97
$17-3	sp|P09874|PARP1_HUMAN Poly [ADP-ribose] polymerase 1 OS=Homo sapiens OX=9606 GN=PARP1 PE=1 SV=4	16	15	0.1775	113082	8.99
$17-4	tr|A0A024R3T8|A0A024R3T8_HUMAN Poly [ADP-ribose] polymerase OS=Homo sapiens OX=9606 GN=PARP1 PE=4 SV=1	16	15	0.1775	113082	8.99
	R20211001974_UA,12775	K.AEPVEVVAPR.G	1066.59	0.00032	2	1	39.98	0	0.00608	0|0	sp|P09874|PARP1_HUMAN/tr|A0A024R3T8|A0A024R3T8_HUMAN/tr|B4E0E1|B4E0E1_HUMAN/tr|B2R5W3|B2R5W3_HUMAN		4.53	0		0	2	MASCOT		T
	R20211001974_UA,23110	K.AQNDLIWNIKDELKK.V	1828	-0.00058	4	1	25.67	0	0.431	0|0	sp|P09874|PARP1_HUMAN/tr|A0A024R3T8|A0A024R3T8_HUMAN/tr|B4E0E1|B4E0E1_HUMAN/tr|B2R5W3|B2R5W3_HUMAN		6.16	2		0	2	MASCOT		T
	R20211001974_UA,23510	K.ELLIFNK.Q	876.519	0.00032	2	1	26.06	0	0.115	0|0	sp|P09874|PARP1_HUMAN/tr|A0A024R3T8|A0A024R3T8_HUMAN/tr|B4E0E1|B4E0E1_HUMAN/tr|B2R5W3|B2R5W3_HUMAN		6.1	0		0	2	MASCOT		T
	R20211001974_UA,9863	K.KPPLLNNADSVQAK.V	1494.83	0.00245	2	1	20.61	0	0.587	0|0	sp|P09874|PARP1_HUMAN/tr|A0A024R3T8|A0A024R3T8_HUMAN/tr|B4E0E1|B4E0E1_HUMAN/tr|B2R5W3|B2R5W3_HUMAN		8.59	0		0	2	MASCOT		T
	R20211001974_UA,9906	K.KPPLLNNADSVQAK.V	1494.83	0.00021	3	1	49.45	0	0.000739	0|0	sp|P09874|PARP1_HUMAN/tr|A0A024R3T8|A0A024R3T8_HUMAN/tr|B4E0E1|B4E0E1_HUMAN/tr|B2R5W3|B2R5W3_HUMAN		8.59	0		0	2	MASCOT		T
	R20211001974_UA,12652	K.LQLLEDDKENR.Y	1372.71	-0.00018	3	1	47.27	0	0.00171	0|0	sp|P09874|PARP1_HUMAN/tr|A0A024R3T8|A0A024R3T8_HUMAN/tr|B4E0E1|B4E0E1_HUMAN/tr|B2R5W3|B2R5W3_HUMAN		4.32	1		0	2	MASCOT		T
	R20211001974_UA,27134	K.NTHATTHNAYDLEVIDIFK.I	2202.08	-0.00465	4	1	20.55	0	0.805	0|0	sp|P09874|PARP1_HUMAN/tr|A0A024R3T8|A0A024R3T8_HUMAN/tr|B4E0E1|B4E0E1_HUMAN/tr|B2R5W3|B2R5W3_HUMAN		5.21	0		0	2	MASCOT		T
	R20211001974_UA,15045	K.QQVPSGESAILDR.V	1399.72	-0.00261	2	1	37.42	0	0.0129	0|0	sp|P09874|PARP1_HUMAN/tr|A0A024R3T8|A0A024R3T8_HUMAN/tr|B4E0E1|B4E0E1_HUMAN/tr|B2R5W3|B2R5W3_HUMAN		4.37	0		0	2	MASCOT		T
	R20211001974_UA,5810	K.RKGDEVDGVDEVAK.K	1516.76	-0.00266	3	1	36.94	0	0.0167	0|0	sp|P09874|PARP1_HUMAN/tr|Q05D33|Q05D33_HUMAN/tr|Q6PJL0|Q6PJL0_HUMAN/tr|A0A024R3T8|A0A024R3T8_HUMAN/tr|B4E0E1|B4E0E1_HUMAN/tr|B2R5W3|B2R5W3_HUMAN/tr|Q96P95|Q96P95_HUMAN		4.44	2		0	2	MASCOT		T
	R20211001974_UA,21635	K.SDAYYCTGDVTAWTK.C	1737.74	-0.00223	2	1	37.79	0	0.00703	0|0	sp|P09874|PARP1_HUMAN/tr|A0A024R3T8|A0A024R3T8_HUMAN/tr|B4E0E1|B4E0E1_HUMAN/tr|B2R5W3|B2R5W3_HUMAN		4.21	0		0	2	MASCOT		T
	R20211001974_UA,20920	K.TLGDFAAEYAK.S	1185.58	-0.00037	2	1	32.15	0	0.0563	0|0	sp|P09874|PARP1_HUMAN/tr|Q05D33|Q05D33_HUMAN/tr|Q6PJL0|Q6PJL0_HUMAN/tr|A0A024R3T8|A0A024R3T8_HUMAN/tr|B4E0E1|B4E0E1_HUMAN/tr|B2R5W3|B2R5W3_HUMAN		4.37	0		0	2	MASCOT		T
	R20211001974_UA,11283	K.VVDRDSEEAEIIR.K ! K.VVDRDSEEAEIIR.N	1530.78	-0.00331	3	1	37.21	0	0.019	0|0	sp|P09874|PARP1_HUMAN/tr|A0A024R3T8|A0A024R3T8_HUMAN/tr|B2R5W3|B2R5W3_HUMAN ! tr|B4E0E1|B4E0E1_HUMAN		4.18	1		0	2	MASCOT		T
	R20211001974_UA,12725	R.DSEEAEIIR.K ! R.DSEEAEIIR.N	1061.51	-4e-05	2	1	51.59	0	0.000515	0|0	sp|P09874|PARP1_HUMAN/tr|A0A024R3T8|A0A024R3T8_HUMAN/tr|B2R5W3|B2R5W3_HUMAN ! tr|B4E0E1|B4E0E1_HUMAN		4	0		0	2	MASCOT		T
	R20211001974_UA,11943	R.EISYLK.K	752.419	-0.00055	2	1	32.07	0	0.0273	0|0	sp|P09874|PARP1_HUMAN/tr|A0A024R3T8|A0A024R3T8_HUMAN/tr|B4E0E1|B4E0E1_HUMAN/tr|B2R5W3|B2R5W3_HUMAN		6.1	0		0	2	MASCOT		T
	R20211001974_UA,11491	R.GGSDDSSKDPIDVNYEK.L	1825.81	-0.00034	3	1	30.13	0	0.0532	0|0	sp|P09874|PARP1_HUMAN/tr|A0A024R3T8|A0A024R3T8_HUMAN/tr|B4E0E1|B4E0E1_HUMAN/tr|B2R5W3|B2R5W3_HUMAN		4.04	1		0	2	MASCOT		T
	R20211001974_UA,24959	R.VVSEDFLQDVSASTK.S	1624.81	0.00061	2	1	79.47	0	9.06e-07	0|0	sp|P09874|PARP1_HUMAN/tr|A0A024R3T8|A0A024R3T8_HUMAN/tr|B4E0E1|B4E0E1_HUMAN/tr|B2R5W3|B2R5W3_HUMAN		4.03	0		0	2	MASCOT		T
$18-1	tr|B3KTP9|B3KTP9_HUMAN Nucleolin OS=Homo sapiens OX=9606 PE=2 SV=1	14	14	0.2354	68441.3	4.55
$18-2	sp|P19338|NUCL_HUMAN Nucleolin OS=Homo sapiens OX=9606 GN=NCL PE=1 SV=3	14	14	0.2099	76613.5	4.6
	R20211001974_UA,18818	K.ALELTGLK.V	844.514	0.00018	2	1	49.31	0	0.00107	0|0	sp|P19338|NUCL_HUMAN/tr|Q6ZS99|Q6ZS99_HUMAN/tr|B3KTP9|B3KTP9_HUMAN/tr|B3KM80|B3KM80_HUMAN		6.05	0		0	2	MASCOT		T
	R20211001974_UA,7346	K.ALVATPGK.K	756.461	8e-05	2	1	27.43	0	0.0691	0|0	sp|P19338|NUCL_HUMAN/tr|C9JYW2|C9JYW2_HUMAN/tr|B3KTP9|B3KTP9_HUMAN/tr|C9JLB1|C9JLB1_HUMAN/tr|C9JWL1|C9JWL1_HUMAN/tr|Q9BQ02|Q9BQ02_HUMAN/tr|C9J1H7|C9J1H7_HUMAN		8.8	0		0	2	MASCOT		T
	R20211001974_UA,4111	K.EAM*EDGEIDGNK.V	1323.54	-0.00345	2	1	40.03	0	0.00197	0|0	sp|P19338|NUCL_HUMAN/tr|Q6ZS99|Q6ZS99_HUMAN/tr|B3KTP9|B3KTP9_HUMAN/tr|H7BY16|H7BY16_HUMAN/tr|B3KM80|B3KM80_HUMAN/tr|Q9BQ02|Q9BQ02_HUMAN		3.83	0	15.994919 Oxidation (M)	0	2	MASCOT		T
	R20211001974_UA,7688	K.ESFDGSVR.A	896.411	-8e-05	2	1	42.44	0	0.00177	0|0	sp|P19338|NUCL_HUMAN/tr|Q6ZS99|Q6ZS99_HUMAN/tr|B3KTP9|B3KTP9_HUMAN/tr|H7BY16|H7BY16_HUMAN/tr|B3KM80|B3KM80_HUMAN/tr|Q9BQ02|Q9BQ02_HUMAN		4.37	0		0	2	MASCOT		T
	R20211001974_UA,17589	K.EVFEDAAEIR.L	1178.57	-4e-05	2	1	43.88	0	0.00332	0|0	sp|P19338|NUCL_HUMAN/tr|Q6ZS99|Q6ZS99_HUMAN/tr|B3KTP9|B3KTP9_HUMAN/tr|H7BY16|H7BY16_HUMAN/tr|B3KM80|B3KM80_HUMAN		4	0		0	2	MASCOT		T
	R20211001974_UA,26711	K.FGYVDFESAEDLEK.A	1648.74	0.00115	2	1	64.21	0	1.21e-05	0|0	sp|P19338|NUCL_HUMAN/tr|Q6ZS99|Q6ZS99_HUMAN/tr|B3KTP9|B3KTP9_HUMAN/tr|B3KM80|B3KM80_HUMAN		3.83	0		0	2	MASCOT		T
	R20211001974_UA,26332	K.GFGFVDFNSEEDAK.A	1561.68	0.00326	2	1	57.32	0	3.4e-05	0|0	sp|P19338|NUCL_HUMAN/tr|Q6ZS99|Q6ZS99_HUMAN/tr|B3KTP9|B3KTP9_HUMAN/tr|H7BY16|H7BY16_HUMAN/tr|B3KM80|B3KM80_HUMAN/tr|Q9BQ02|Q9BQ02_HUMAN		3.92	0		0	2	MASCOT		T
	R20211001974_UA,22426	K.GIAYIEFK.T	940.514	0.0001	2	1	28.38	0	0.0701	0|0	sp|P19338|NUCL_HUMAN/tr|Q6ZS99|Q6ZS99_HUMAN/tr|B3KTP9|B3KTP9_HUMAN/tr|H7BY16|H7BY16_HUMAN/tr|B3KM80|B3KM80_HUMAN/tr|Q9BQ02|Q9BQ02_HUMAN		6	0		0	2	MASCOT		T
	R20211001974_UA,11507	K.GLSEDTTEETLK.E	1322.63	0.00046	2	1	68.66	0	1.45e-05	0|0	sp|P19338|NUCL_HUMAN/tr|Q6ZS99|Q6ZS99_HUMAN/tr|B3KTP9|B3KTP9_HUMAN/tr|H7BY16|H7BY16_HUMAN/tr|B3KM80|B3KM80_HUMAN/tr|Q9BQ02|Q9BQ02_HUMAN		4	0		0	2	MASCOT		T
	R20211001974_UA,4313	K.NSTWSGESK.T	995.443	-0.00467	2	1	39.67	0	0.0207	0|0	sp|P19338|NUCL_HUMAN/tr|Q6ZS99|Q6ZS99_HUMAN/tr|B3KTP9|B3KTP9_HUMAN/tr|B3KM80|B3KM80_HUMAN/tr|Q9BQ02|Q9BQ02_HUMAN		6	0		0	2	MASCOT		T
	R20211001974_UA,19468	K.TGISDVFAK.N	937.499	-0.00021	2	1	73.58	0	3.31e-06	0|0	sp|P19338|NUCL_HUMAN/tr|Q6ZS99|Q6ZS99_HUMAN/tr|B3KTP9|B3KTP9_HUMAN/tr|B3KM80|B3KM80_HUMAN		5.5	0		0	2	MASCOT		T
	R20211001974_UA,29155	K.TLVLSNLSYSATEETLQEVFEK.A	2501.27	-0.00208	3	1	49.34	0	0.000861	0|0	sp|P19338|NUCL_HUMAN/tr|Q6ZS99|Q6ZS99_HUMAN/tr|B3KTP9|B3KTP9_HUMAN/tr|H7BY16|H7BY16_HUMAN/tr|B3KM80|B3KM80_HUMAN/tr|Q9BQ02|Q9BQ02_HUMAN		4.09	0		0	2	MASCOT		T
	R20211001974_UA,1648	K.VPQNQNGK.S	884.458	-0.00028	2	1	24.2	0	0.182	0|0	sp|P19338|NUCL_HUMAN/tr|Q6ZS99|Q6ZS99_HUMAN/tr|B3KTP9|B3KTP9_HUMAN/tr|H7BY16|H7BY16_HUMAN/tr|B3KM80|B3KM80_HUMAN/tr|Q9BQ02|Q9BQ02_HUMAN		8.72	0		0	2	MASCOT		T
	R20211001974_UA,10645	R.LELQGPR.G	812.462	-0.00034	2	1	42.3	0	0.0022	0|0	sp|P19338|NUCL_HUMAN/tr|Q6ZS99|Q6ZS99_HUMAN/tr|B3KTP9|B3KTP9_HUMAN/tr|H7BY16|H7BY16_HUMAN/tr|B3KM80|B3KM80_HUMAN/tr|Q9BQ02|Q9BQ02_HUMAN		6	0		0	2	MASCOT		T
$19-1	sp|P11021|BIP_HUMAN Endoplasmic reticulum chaperone BiP OS=Homo sapiens OX=9606 GN=HSPA5 PE=1 SV=2	12	12	0.2171	72332.1	5.07
$19-2	tr|V9HWB4|V9HWB4_HUMAN 78 kDa glucose-regulated protein OS=Homo sapiens OX=9606 GN=HEL-S-89n PE=2 SV=1	12	12	0.2171	72332.1	5.07
	R20211001974_UA,24962	K.ELEEIVQPIISK.L	1397.79	0.00162	2	1	28.86	0	0.0702	0|0	sp|P11021|BIP_HUMAN/tr|V9HWB4|V9HWB4_HUMAN		4.25	0		0	2	MASCOT		T
	R20211001974_UA,24309	K.IEWLESHQDADIEDFK.A	1974.91	-8e-05	3	1	56.67	0	8.78e-05	0|0	sp|P11021|BIP_HUMAN/tr|V9HWB4|V9HWB4_HUMAN		4.01	0		0	2	MASCOT		T
	R20211001974_UA,6480	K.ITITNDQNR.L	1074.55	0.00052	2	1	35.08	0	0.0336	0|0	sp|P11021|BIP_HUMAN/tr|V9HWB4|V9HWB4_HUMAN		5.84	0		0	2	MASCOT		T
	R20211001974_UA,20538	K.KSDIDEIVLVGGSTR.I	1588.85	0.00139	3	1	32.02	0	0.0667	0|0	sp|P11021|BIP_HUMAN/tr|V9HWB4|V9HWB4_HUMAN		4.56	1		0	2	MASCOT		T
	R20211001974_UA,18051	K.NQLTSNPENTVFDAK.R	1677.81	0.00412	2	1	98.02	0	3.25e-08	0|0	sp|P11021|BIP_HUMAN/tr|V9HWB4|V9HWB4_HUMAN/tr|B4DEF7|B4DEF7_HUMAN		4.37	0		0	2	MASCOT		T
	R20211001974_UA,24673	K.SDIDEIVLVGGSTR.I	1460.76	-0.00356	2	1	61.42	0	7.45e-05	0|0	sp|P11021|BIP_HUMAN/tr|V9HWB4|V9HWB4_HUMAN		4.03	0		0	2	MASCOT		T
	R20211001974_UA,15359	K.TKPYIQVDIGGGQTK.T	1604.86	-0.0018	3	1	20.63	0	1.43	0|0	sp|P11021|BIP_HUMAN/tr|V9HWB4|V9HWB4_HUMAN/tr|B4DEF7|B4DEF7_HUMAN		8.17	0		0	2	MASCOT		T
	R20211001974_UA,9706	K.VEIIANDQGNR.T ! R.VEIIANDQGNR.I ! R.VEILANDQGNR.T	1228.63	0.0077	2	1	78.93	0	1.15e-06	0|0	sp|P11142|HSP7C_HUMAN/sp|P0DMV9|HS71B_HUMAN/sp|P0DMV8|HS71A_HUMAN/sp|P34931|HS71L_HUMAN/sp|P54652|HSP72_HUMAN/tr|B4DXY3|B4DXY3_HUMAN/tr|B4DFN9|B4DFN9_HUMAN/tr|Q53HF2|Q53HF2_HUMAN/tr|A0A1U9X7W4|A0A1U9X7W4_HUMAN/tr|E9PKE3|E9PKE3_HUMAN/tr|B4E1T6|B4E1T6_HUMAN/tr|E9PQK7|E9PQK7_HUMAN/tr|B4DWK5|B4DWK5_HUMAN/tr|A0A384MDT7|A0A384MDT7_HUMAN/tr|Q59EJ3|Q59EJ3_HUMAN/tr|B4DNX1|B4DNX1_HUMAN/tr|A0A024R6B5|A0A024…		4.37	0		0	2	MASCOT		T
	R20211001974_UA,25723	R.IINEPTAAAIAYGLDK.K ! R.IINEPTAAAIAYGLDK.G ! R.IINEPTAAAIAYGLDK.R ! R.IINEPTAAAIAYGLDK.-	1659.9	0.00209	2	1	72.24	0	4.96e-06	0|0	sp|P11142|HSP7C_HUMAN/sp|P54652|HSP72_HUMAN/tr|Q96IS6|Q96IS6_HUMAN/tr|Q53HF2|Q53HF2_HUMAN/tr|E9PKE3|E9PKE3_HUMAN/tr|A0A384MDT7|A0A384MDT7_HUMAN/tr|B4E1Q1|B4E1Q1_HUMAN/tr|E9PN89|E9PN89_HUMAN/tr|A0A024R6B5|A0A024R6B5_HUMAN/tr|B4DTX2|B4DTX2_HUMAN/tr|B3KTV0|B3KTV0_HUMAN/tr|E9PI65|E9PI65_HUMAN/tr|V9HW22|V9HW22_HUMAN ! sp|P34931|HS71L_HUMAN/tr|B4DXY3|B4DXY3_HUMAN/tr|B2RCQ9|B2RCQ9_HUMAN/tr|A0A1U9X7X9|A0…		4.37	0		0	2	MASCOT		T
	R20211001974_UA,21432	R.ITPSYVAFTPEGER.L	1566.78	0.0009	2	1	46.39	0	0.00245	0|0	sp|P11021|BIP_HUMAN/tr|V9HWB4|V9HWB4_HUMAN/tr|B4DEF7|B4DEF7_HUMAN		4.53	0		0	2	MASCOT		T
	R20211001974_UA,5189	R.LIGDAAK.N	687.404	-0.00018	2	1	28.26	0	0.482	0|0	sp|P11142|HSP7C_HUMAN/sp|P0DMV9|HS71B_HUMAN/sp|P0DMV8|HS71A_HUMAN/sp|P34931|HS71L_HUMAN/sp|P54652|HSP72_HUMAN/sp|P11021|BIP_HUMAN/tr|B4DXY3|B4DXY3_HUMAN/tr|B4DFN9|B4DFN9_HUMAN/tr|Q53HF2|Q53HF2_HUMAN/tr|A0A1U9X7W4|A0A1U9X7W4_HUMAN/tr|E9PKE3|E9PKE3_HUMAN/tr|E9PQK7|E9PQK7_HUMAN/tr|B4DWK5|B4DWK5_HUMAN/tr|A0A384MDT7|A0A384MDT7_HUMAN/tr|Q59EJ3|Q59EJ3_HUMAN/tr|B4DNX1|B4DNX1_HUMAN/tr|A0A024R6B5|A0A024R6B…		5.84	0		0	2	MASCOT		T
	R20211001974_UA,15440	R.TWNDPSVQQDIK.F	1430.69	0.00079	2	1	54.9	0	0.000223	0|0	sp|P11021|BIP_HUMAN/tr|V9HWB4|V9HWB4_HUMAN/tr|B4DEF7|B4DEF7_HUMAN		4.21	0		0	2	MASCOT		T
$20-1	sp|P38646|GRP75_HUMAN Stress-70 protein, mitochondrial OS=Homo sapiens OX=9606 GN=HSPA9 PE=1 SV=2	12	12	0.2106	73679.6	5.87
$20-2	tr|B7Z4V2|B7Z4V2_HUMAN 75 kDa glucose-regulated protein OS=Homo sapiens OX=9606 PE=2 SV=1	12	12	0.215	72400.2	5.7
$20-3	tr|Q8N1C8|Q8N1C8_HUMAN 75 kDa glucose-regulated protein (Fragment) OS=Homo sapiens OX=9606 GN=HSPA9 PE=2 SV=1	12	12	0.21	73852.9	6.04
$20-4	tr|V9HW84|V9HW84_HUMAN 75 kDa glucose-regulated protein OS=Homo sapiens OX=9606 GN=HEL-S-124m PE=2 SV=1	12	12	0.2106	73778.8	5.97
$20-5	tr|A0A384P5G6|A0A384P5G6_HUMAN 75 kDa glucose-regulated protein OS=Homo sapiens OX=9606 PE=2 SV=1	12	12	0.2106	73679.6	5.87
	R20211001974_UA,2692	K.AM*QDAEVSK.S	994.451	0.00139	2	1	34.94	0	0.0115	0|0	sp|P38646|GRP75_HUMAN/tr|B7Z1V7|B7Z1V7_HUMAN/tr|B7Z4V2|B7Z4V2_HUMAN/tr|A0A384P5G6|A0A384P5G6_HUMAN/tr|H0YBG6|H0YBG6_HUMAN/tr|B7Z4T3|B7Z4T3_HUMAN/tr|Q8N1C8|Q8N1C8_HUMAN/tr|A1XP52|A1XP52_HUMAN/tr|V9HW84|V9HW84_HUMAN		4.37	0	15.994919 Oxidation (M)	0	2	MASCOT		T
	R20211001974_UA,24736	K.NAVITVPAYFNDSQR.Q	1694.85	0.00313	2	1	36.38	0	0.0204	0|0	sp|P38646|GRP75_HUMAN/tr|Q2F839|Q2F839_HUMAN/tr|B7Z1V7|B7Z1V7_HUMAN/tr|B7Z4V2|B7Z4V2_HUMAN/tr|A0A384P5G6|A0A384P5G6_HUMAN/tr|B7Z4T3|B7Z4T3_HUMAN/tr|Q8N1C8|Q8N1C8_HUMAN/tr|V9HW84|V9HW84_HUMAN		5.84	0		0	2	MASCOT		T
	R20211001974_UA,4471	K.VLENAEGAR.T	958.495	4e-05	2	1	51.65	0	0.000495	0|0	sp|P38646|GRP75_HUMAN/tr|B7Z1V7|B7Z1V7_HUMAN/tr|B7Z4V2|B7Z4V2_HUMAN/tr|A0A3B3ITI4|A0A3B3ITI4_HUMAN/tr|D6RA73|D6RA73_HUMAN/tr|A0A384P5G6|A0A384P5G6_HUMAN/tr|Q8N1C8|Q8N1C8_HUMAN/tr|D6RJI2|D6RJI2_HUMAN/tr|V9HW84|V9HW84_HUMAN		4.53	0		0	2	MASCOT		T
	R20211001974_UA,21530	K.VQQTVQDLFGR.A	1290.68	0.00137	2	1	66.58	0	2.1e-05	0|0	sp|P38646|GRP75_HUMAN/tr|B7Z1V7|B7Z1V7_HUMAN/tr|B7Z4V2|B7Z4V2_HUMAN/tr|A0A384P5G6|A0A384P5G6_HUMAN/tr|B7Z4T3|B7Z4T3_HUMAN/tr|Q8N1C8|Q8N1C8_HUMAN/tr|A1XP52|A1XP52_HUMAN/tr|V9HW84|V9HW84_HUMAN		5.81	0		0	2	MASCOT		T
	R20211001974_UA,28518	R.AQFEGIVTDLIR.R	1361.74	0.00159	2	1	61.19	0	0.000102	0|0	sp|P38646|GRP75_HUMAN/tr|B7Z1V7|B7Z1V7_HUMAN/tr|B7Z4V2|B7Z4V2_HUMAN/tr|A0A384P5G6|A0A384P5G6_HUMAN/tr|H0YBG6|H0YBG6_HUMAN/tr|B7Z4T3|B7Z4T3_HUMAN/tr|Q8N1C8|Q8N1C8_HUMAN/tr|A1XP52|A1XP52_HUMAN/tr|V9HW84|V9HW84_HUMAN		4.37	0		0	2	MASCOT		T
	R20211001974_UA,14100	R.EQQIVIQSSGGLSK.D	1473.79	-0.00078	2	1	52.59	0	0.0014	0|0	sp|P38646|GRP75_HUMAN/tr|B7Z4V2|B7Z4V2_HUMAN/tr|A0A384P5G6|A0A384P5G6_HUMAN/tr|H0Y8S0|H0Y8S0_HUMAN/tr|B7Z4T3|B7Z4T3_HUMAN/tr|Q8N1C8|Q8N1C8_HUMAN/tr|V9HW84|V9HW84_HUMAN		6.1	0		0	2	MASCOT		T
	R20211001974_UA,2928	R.NTTIPTKK.S	902.531	-0.00026	2	1	21.46	0	0.657	0|0	sp|P38646|GRP75_HUMAN/tr|B7Z1V7|B7Z1V7_HUMAN/tr|B7Z4V2|B7Z4V2_HUMAN/tr|A0A384P5G6|A0A384P5G6_HUMAN/tr|B7Z4T3|B7Z4T3_HUMAN/tr|Q8N1C8|Q8N1C8_HUMAN/tr|A1XP52|A1XP52_HUMAN/tr|V9HW84|V9HW84_HUMAN		10	1		0	2	MASCOT		T
	R20211001974_UA,9205	R.QAASSLQQASLK.L	1231.66	0.00954	2	1	93.83	0	1.54e-07	0|0	sp|P38646|GRP75_HUMAN/tr|B7Z4V2|B7Z4V2_HUMAN/tr|A0A384P5G6|A0A384P5G6_HUMAN/tr|B7Z4T3|B7Z4T3_HUMAN/tr|Q8N1C8|Q8N1C8_HUMAN/tr|A1XP52|A1XP52_HUMAN/tr|V9HW84|V9HW84_HUMAN		8.75	0		0	2	MASCOT		T
	R20211001974_UA,12561	R.QAVTNPNNTFYATK.R	1568.77	0.00201	2	1	48.47	0	0.00106	0|0	sp|P38646|GRP75_HUMAN/tr|B7Z1V7|B7Z1V7_HUMAN/tr|B7Z4V2|B7Z4V2_HUMAN/tr|A0A3B3ITI4|A0A3B3ITI4_HUMAN/tr|D6RA73|D6RA73_HUMAN/tr|A0A384P5G6|A0A384P5G6_HUMAN/tr|Q8N1C8|Q8N1C8_HUMAN/tr|D6RJI2|D6RJI2_HUMAN/tr|V9HW84|V9HW84_HUMAN		8.59	0		0	2	MASCOT		T
	R20211001974_UA,3742	R.RYDDPEVQK.D	1149.55	0.00154	2	1	21.18	0	1.7	0|0	sp|P38646|GRP75_HUMAN/tr|B7Z1V7|B7Z1V7_HUMAN/tr|B7Z4V2|B7Z4V2_HUMAN/tr|A0A3B3ITI4|A0A3B3ITI4_HUMAN/tr|A0A384P5G6|A0A384P5G6_HUMAN/tr|Q8N1C8|Q8N1C8_HUMAN/tr|D6RJI2|D6RJI2_HUMAN/tr|V9HW84|V9HW84_HUMAN		4.56	1		0	2	MASCOT		T
	R20211001974_UA,19241	R.TTPSVVAFTADGER.L	1450.72	-4e-05	2	1	79.36	0	1.12e-06	0|0	sp|P38646|GRP75_HUMAN/tr|B7Z1V7|B7Z1V7_HUMAN/tr|B7Z4V2|B7Z4V2_HUMAN/tr|A0A3B3ITI4|A0A3B3ITI4_HUMAN/tr|D6RA73|D6RA73_HUMAN/tr|A0A384P5G6|A0A384P5G6_HUMAN/tr|Q8N1C8|Q8N1C8_HUMAN/tr|D6RJI2|D6RJI2_HUMAN/tr|V9HW84|V9HW84_HUMAN		4.37	0		0	2	MASCOT		T
	R20211001974_UA,25194	R.VINEPTAAALAYGLDK.S	1645.88	0.00217	2	1	83.07	0	4.5e-07	0|0	sp|P38646|GRP75_HUMAN/tr|Q2F839|Q2F839_HUMAN/tr|B7Z1V7|B7Z1V7_HUMAN/tr|B7Z4V2|B7Z4V2_HUMAN/tr|A0A384P5G6|A0A384P5G6_HUMAN/tr|Q8N1C8|Q8N1C8_HUMAN/tr|V9HW84|V9HW84_HUMAN		4.37	0		0	2	MASCOT		T
$21-1	tr|Q53HR5|Q53HR5_HUMAN Elongation factor 1-alpha (Fragment) OS=Homo sapiens OX=9606 PE=2 SV=1	14	11	0.2749	50124.2	9.1
	R20211001974_UA,9402	K.EVSTYIK.K ! -.EVSTYIK.K	839.451	-1e-05	2	1	27.65	0	0.093	0|0	sp|P68104|EF1A1_HUMAN/sp|Q5VTE0|EF1A3_HUMAN/tr|A0A4D5RBG5|A0A4D5RBG5_HUMAN/tr|A0A4D5RAE2|A0A4D5RAE2_HUMAN/tr|Q6IPT9|Q6IPT9_HUMAN/tr|Q9H2I7|Q9H2I7_HUMAN/tr|A0A4D5RA61|A0A4D5RA61_HUMAN/tr|A0A4D5RAR2|A0A4D5RAR2_HUMAN/tr|Q53HQ7|Q53HQ7_HUMAN/tr|A0A4D5RA76|A0A4D5RA76_HUMAN/tr|Q53GA1|Q53GA1_HUMAN/tr|Q6IPN6|Q6IPN6_HUMAN/tr|Q53G89|Q53G89_HUMAN/tr|A0A4D5RAC7|A0A4D5RAC7_HUMAN/tr|Q53HM9|Q53HM9_HUMAN/tr|Q504Z…		6.1	0		0	2	MASCOT		T
	R20211001974_UA,16074	K.IGGIGTVPVGR.V	1025.61	0.0001	2	1	58.33	0	3.91e-05	0|0	sp|P68104|EF1A1_HUMAN/sp|Q5VTE0|EF1A3_HUMAN/sp|Q05639|EF1A2_HUMAN/tr|Q96C29|Q96C29_HUMAN/tr|A0A4D5RBG5|A0A4D5RBG5_HUMAN/tr|A0A4D5RAB8|A0A4D5RAB8_HUMAN/tr|A0A4D5RAE2|A0A4D5RAE2_HUMAN/tr|Q6IPT9|Q6IPT9_HUMAN/tr|A0A2U3TZH3|A0A2U3TZH3_HUMAN/tr|Q6P082|Q6P082_HUMAN/tr|Q59GP5|Q59GP5_HUMAN/tr|Q96CD8|Q96CD8_HUMAN/tr|A0A4D5RAR2|A0A4D5RAR2_HUMAN/tr|Q53HQ7|Q53HQ7_HUMAN/tr|A0A4D5RA76|A0A4D5RA76_HUMAN/tr|Q53GA1…		9.75	0		0	2	MASCOT		T
	R20211001974_UA,12753	K.QLIVGVNK.M ! K.QLIVGVNK.S	870.541	-0.0002	2	1	31.16	0	0.0263	0|0	sp|P68104|EF1A1_HUMAN/sp|Q5VTE0|EF1A3_HUMAN/sp|Q05639|EF1A2_HUMAN/tr|A0A4D5RBG5|A0A4D5RBG5_HUMAN/tr|A0A4D5RAE2|A0A4D5RAE2_HUMAN/tr|Q6IPT9|Q6IPT9_HUMAN/tr|A0A2U3TZH3|A0A2U3TZH3_HUMAN/tr|Q9H2I7|Q9H2I7_HUMAN/tr|A0A4D5RBK4|A0A4D5RBK4_HUMAN/tr|Q59GP5|Q59GP5_HUMAN/tr|A0A4D5RA61|A0A4D5RA61_HUMAN/tr|Q53HQ7|Q53HQ7_HUMAN/tr|A0A4D5RA76|A0A4D5RA76_HUMAN/tr|Q53GA1|Q53GA1_HUMAN/tr|A0A4D5RAN2|A0A4D5RAN2_HUMAN/t…		8.75	0		0	2	MASCOT		T
	R20211001974_UA,7074	K.STTTGHLIYK.C ! K.STTTGHLIYK.F	1120.6	-0.0006	3	1	23.13	0	0.456	0|0	sp|P68104|EF1A1_HUMAN/sp|Q5VTE0|EF1A3_HUMAN/sp|Q05639|EF1A2_HUMAN/tr|A0A4D5RAB0|A0A4D5RAB0_HUMAN/tr|A0A4D5RBG5|A0A4D5RBG5_HUMAN/tr|A6PW80|A6PW80_HUMAN/tr|Q6NSH7|Q6NSH7_HUMAN/tr|A0A4D5RAB8|A0A4D5RAB8_HUMAN/tr|A0A2R8Y660|A0A2R8Y660_HUMAN/tr|A0A2U3TZH3|A0A2U3TZH3_HUMAN/tr|A0A4D5RA74|A0A4D5RA74_HUMAN/tr|Q9H2I7|Q9H2I7_HUMAN/tr|A0A4D5RA40|A0A4D5RA40_HUMAN/tr|A0A4D5RBK4|A0A4D5RBK4_HUMAN/tr|A0A4D5RA61|A0…		8.33	0		0	2	MASCOT		T
	R20211001974_UA,7098	K.STTTGHLIYK.C ! K.STTTGHLIYK.F	1120.6	-0.00115	2	1	28.18	0	0.139	0|0	sp|P68104|EF1A1_HUMAN/sp|Q5VTE0|EF1A3_HUMAN/sp|Q05639|EF1A2_HUMAN/tr|A0A4D5RAB0|A0A4D5RAB0_HUMAN/tr|A0A4D5RBG5|A0A4D5RBG5_HUMAN/tr|A6PW80|A6PW80_HUMAN/tr|Q6NSH7|Q6NSH7_HUMAN/tr|A0A4D5RAB8|A0A4D5RAB8_HUMAN/tr|A0A2R8Y660|A0A2R8Y660_HUMAN/tr|A0A2U3TZH3|A0A2U3TZH3_HUMAN/tr|A0A4D5RA74|A0A4D5RA74_HUMAN/tr|Q9H2I7|Q9H2I7_HUMAN/tr|A0A4D5RA40|A0A4D5RA40_HUMAN/tr|A0A4D5RBK4|A0A4D5RBK4_HUMAN/tr|A0A4D5RA61|A0…		8.33	0		0	2	MASCOT		T
	R20211001974_UA,16335	K.THINIVVIGHVDSGK.S ! K.THINIVVIGHVDSGK.F	1588.88	-0.00039	4	1	33.3	0	0.0374	0|0	sp|P68104|EF1A1_HUMAN/sp|Q5VTE0|EF1A3_HUMAN/sp|Q05639|EF1A2_HUMAN/tr|A0A4D5RAB0|A0A4D5RAB0_HUMAN/tr|A0A4D5RBG5|A0A4D5RBG5_HUMAN/tr|A6PW80|A6PW80_HUMAN/tr|Q6NSH7|Q6NSH7_HUMAN/tr|A0A4D5RAB8|A0A4D5RAB8_HUMAN/tr|A0A2R8Y660|A0A2R8Y660_HUMAN/tr|Q6IPT9|Q6IPT9_HUMAN/tr|A0A2U3TZH3|A0A2U3TZH3_HUMAN/tr|A0A4D5RA74|A0A4D5RA74_HUMAN/tr|Q9H2I7|Q9H2I7_HUMAN/tr|A0A4D5RA40|A0A4D5RA40_HUMAN/tr|A0A4D5RBK4|A0A4D5RBK4…		6.61	0		0	2	MASCOT		T
	R20211001974_UA,18547	K.YYVTIIDAPGHR.D ! -.YYVTIIDAPGHR.D	1404.73	-4e-05	3	1	49.78	0	0.00102	0|0	sp|P68104|EF1A1_HUMAN/sp|Q5VTE0|EF1A3_HUMAN/tr|A0A4D5RBG5|A0A4D5RBG5_HUMAN/tr|A6PW80|A6PW80_HUMAN/tr|A0A4D5RAE2|A0A4D5RAE2_HUMAN/tr|Q6IPT9|Q6IPT9_HUMAN/tr|Q9H2I7|Q9H2I7_HUMAN/tr|A0A4D5RBK4|A0A4D5RBK4_HUMAN/tr|A0A4D5RA61|A0A4D5RA61_HUMAN/tr|Q53HQ7|Q53HQ7_HUMAN/tr|A0A4D5RA76|A0A4D5RA76_HUMAN/tr|Q53GA1|Q53GA1_HUMAN/tr|A0A4D5RAN2|A0A4D5RAN2_HUMAN/tr|Q6IPN6|Q6IPN6_HUMAN/tr|B4DNE0|B4DNE0_HUMAN/tr|A0A4D…		6.74	0		0	2	MASCOT		T
	R20211001974_UA,21700	R.EHALLAYTLGVK.Q	1314.74	-0.00143	3	1	52.52	0	0.000497	0|0	sp|P68104|EF1A1_HUMAN/sp|Q5VTE0|EF1A3_HUMAN/sp|Q05639|EF1A2_HUMAN/tr|A0A4D5RBG5|A0A4D5RBG5_HUMAN/tr|A0A4D5RAE2|A0A4D5RAE2_HUMAN/tr|A0A2R8Y660|A0A2R8Y660_HUMAN/tr|Q6IPT9|Q6IPT9_HUMAN/tr|A0A2U3TZH3|A0A2U3TZH3_HUMAN/tr|Q9H2I7|Q9H2I7_HUMAN/tr|A0A4D5RBK4|A0A4D5RBK4_HUMAN/tr|Q59GP5|Q59GP5_HUMAN/tr|A0A4D5RA61|A0A4D5RA61_HUMAN/tr|Q53HQ7|Q53HQ7_HUMAN/tr|A0A4D5RA76|A0A4D5RA76_HUMAN/tr|Q53GA1|Q53GA1_HUMAN/t…		6.85	0		0	2	MASCOT		T
	R20211001974_UA,21722	R.EHALLAYTLGVK.Q	1314.74	0.00053	2	1	67.37	0	1.68e-05	0|0	sp|P68104|EF1A1_HUMAN/sp|Q5VTE0|EF1A3_HUMAN/sp|Q05639|EF1A2_HUMAN/tr|A0A4D5RBG5|A0A4D5RBG5_HUMAN/tr|A0A4D5RAE2|A0A4D5RAE2_HUMAN/tr|A0A2R8Y660|A0A2R8Y660_HUMAN/tr|Q6IPT9|Q6IPT9_HUMAN/tr|A0A2U3TZH3|A0A2U3TZH3_HUMAN/tr|Q9H2I7|Q9H2I7_HUMAN/tr|A0A4D5RBK4|A0A4D5RBK4_HUMAN/tr|Q59GP5|Q59GP5_HUMAN/tr|A0A4D5RA61|A0A4D5RA61_HUMAN/tr|Q53HQ7|Q53HQ7_HUMAN/tr|A0A4D5RA76|A0A4D5RA76_HUMAN/tr|Q53GA1|Q53GA1_HUMAN/t…		6.85	0		0	2	MASCOT		T
	R20211001974_UA,17721	R.LPLQDVYK.I ! R.LPLQDVYK.T	975.551	-2e-05	2	1	30.16	0	0.0802	0|0	sp|P68104|EF1A1_HUMAN/sp|Q5VTE0|EF1A3_HUMAN/sp|Q05639|EF1A2_HUMAN/tr|Q96C29|Q96C29_HUMAN/tr|A0A4D5RBG5|A0A4D5RBG5_HUMAN/tr|A0A4D5RAB8|A0A4D5RAB8_HUMAN/tr|A0A4D5RAE2|A0A4D5RAE2_HUMAN/tr|Q6IPT9|Q6IPT9_HUMAN/tr|A0A2U3TZH3|A0A2U3TZH3_HUMAN/tr|Q6P082|Q6P082_HUMAN/tr|Q9H2I7|Q9H2I7_HUMAN/tr|Q59GP5|Q59GP5_HUMAN/tr|Q96CD8|Q96CD8_HUMAN/tr|A0A4D5RAR2|A0A4D5RAR2_HUMAN/tr|Q53HQ7|Q53HQ7_HUMAN/tr|A0A4D5RA76|A0A…		5.84	0		0	2	MASCOT		T
	R20211001974_UA,13071	R.QTVAVGVIK.A ! R.QTVAVGVIK.N	914.567	-3e-05	2	1	59.66	0	6.93e-05	0|0	sp|P68104|EF1A1_HUMAN/sp|Q5VTE0|EF1A3_HUMAN/tr|Q96C29|Q96C29_HUMAN/tr|A0A4D5RAE2|A0A4D5RAE2_HUMAN/tr|Q6IPT9|Q6IPT9_HUMAN/tr|Q6P082|Q6P082_HUMAN/tr|A0A4D5RAB6|A0A4D5RAB6_HUMAN/tr|Q96CD8|Q96CD8_HUMAN/tr|Q53HQ7|Q53HQ7_HUMAN/tr|A0A4D5RA59|A0A4D5RA59_HUMAN/tr|A0A4D5RBL9|A0A4D5RBL9_HUMAN/tr|Q53GA1|Q53GA1_HUMAN/tr|A0A4D5RAN2|A0A4D5RAN2_HUMAN/tr|Q6IPN6|Q6IPN6_HUMAN/tr|B4DNE0|B4DNE0_HUMAN/tr|Q53G89|Q53G89…		8.75	0		0	2	MASCOT		T
	R20211001974_UA,11221	R.RSGKKPEDGPK.F	1198.65	0.01223	2	1	26.46	0	0.157	0|0	tr|Q53HR5|Q53HR5_HUMAN		9.7	2		0	2	MASCOT		T
	R20211001974_UA,25859	R.VETGVLKPGM*VVTFAPVNVTTEVK.S	2531.38	0.0015	3	1	57.03	0	0.000113	0|0	sp|P68104|EF1A1_HUMAN/sp|Q5VTE0|EF1A3_HUMAN/tr|Q96C29|Q96C29_HUMAN/tr|A0A4D5RBG5|A0A4D5RBG5_HUMAN/tr|A0A4D5RAB8|A0A4D5RAB8_HUMAN/tr|A0A4D5RAE2|A0A4D5RAE2_HUMAN/tr|Q6IPT9|Q6IPT9_HUMAN/tr|Q6P082|Q6P082_HUMAN/tr|Q96CD8|Q96CD8_HUMAN/tr|A0A4D5RAR2|A0A4D5RAR2_HUMAN/tr|Q53HQ7|Q53HQ7_HUMAN/tr|A0A4D5RA76|A0A4D5RA76_HUMAN/tr|A0A4D5RAN2|A0A4D5RAN2_HUMAN/tr|Q6IPN6|Q6IPN6_HUMAN/tr|B4DNE0|B4DNE0_HUMAN/tr|Q53G8…		6.11	0	15.994919 Oxidation (M)	0	2	MASCOT		T
	R20211001974_UA,27985	R.VETGVLKPGMVVTFAPVNVTTEVK.S	2515.38	0.00261	3	1	34.73	0	0.0108	0|0	sp|P68104|EF1A1_HUMAN/sp|Q5VTE0|EF1A3_HUMAN/tr|Q96C29|Q96C29_HUMAN/tr|A0A4D5RBG5|A0A4D5RBG5_HUMAN/tr|A0A4D5RAB8|A0A4D5RAB8_HUMAN/tr|A0A4D5RAE2|A0A4D5RAE2_HUMAN/tr|Q6IPT9|Q6IPT9_HUMAN/tr|Q6P082|Q6P082_HUMAN/tr|Q96CD8|Q96CD8_HUMAN/tr|A0A4D5RAR2|A0A4D5RAR2_HUMAN/tr|Q53HQ7|Q53HQ7_HUMAN/tr|A0A4D5RA76|A0A4D5RA76_HUMAN/tr|A0A4D5RAN2|A0A4D5RAN2_HUMAN/tr|Q6IPN6|Q6IPN6_HUMAN/tr|B4DNE0|B4DNE0_HUMAN/tr|Q53G8…		6.11	0		0	2	MASCOT		T
$22-1	sp|P13010|XRCC5_HUMAN X-ray repair cross-complementing protein 5 OS=Homo sapiens OX=9606 GN=XRCC5 PE=1 SV=3	12	11	0.1544	82703.6	5.55
	R20211001974_UA,17689	K.DQVTAQEIFQDNHEDGPTAK.K	2243.02	-0.00139	3	1	43.8	0	0.00211	0|0	sp|P13010|XRCC5_HUMAN/tr|Q53T09|Q53T09_HUMAN		4.1	0		0	2	MASCOT		T
	R20211001974_UA,4259	K.EEASGSSVTAEEAK.K	1394.63	0.0056	2	1	58.91	0	4.59e-05	0|0	sp|P13010|XRCC5_HUMAN/tr|Q53T09|Q53T09_HUMAN		4.09	0		0	2	MASCOT		T
	R20211001974_UA,14084	K.EGLEIVK.M	787.456	0.00067	2	1	45.2	0	0.00503	0|0	sp|P13010|XRCC5_HUMAN/tr|Q53T09|Q53T09_HUMAN		4.53	0		0	2	MASCOT		T
	R20211001974_UA,13282	K.LCVFK.K	666.364	-0.00238	2	1	35.92	0	0.0147	0|0	sp|P13010|XRCC5_HUMAN/tr|Q53T09|Q53T09_HUMAN		8.22	0		0	2	MASCOT		T
	R20211001974_UA,26354	K.SQLDIIIHSLK.K	1266.74	0.00013	3	1	42.35	0	0.00178	0|0	sp|P13010|XRCC5_HUMAN/tr|Q53TC2|Q53TC2_HUMAN		6.46	0		0	2	MASCOT		T
	R20211001974_UA,26365	K.SQLDIIIHSLK.K	1266.74	0.00087	2	1	34.66	0	0.0105	0|0	sp|P13010|XRCC5_HUMAN/tr|Q53TC2|Q53TC2_HUMAN		6.46	0		0	2	MASCOT		T
	R20211001974_UA,27886	K.TLFPLIEAK.K	1031.61	5e-05	2	1	45.21	0	0.00153	0|0	sp|P13010|XRCC5_HUMAN/tr|Q53T09|Q53T09_HUMAN		5.66	0		0	2	MASCOT		T
	R20211001974_UA,15028	K.TWTVVDAK.T	919.488	-0.00011	2	1	40.23	0	0.0103	0|0	sp|P13010|XRCC5_HUMAN/tr|Q53T09|Q53T09_HUMAN		5.5	0		0	2	MASCOT		T
	R20211001974_UA,14209	K.VITM*FVQR.Q	1009.55	0.00022	2	1	28.19	0	0.163	0|0	sp|P13010|XRCC5_HUMAN/tr|Q53TC2|Q53TC2_HUMAN/tr|C9JZ81|C9JZ81_HUMAN/tr|H7C0H9|H7C0H9_HUMAN		9.72	0	15.994919 Oxidation (M)	0	2	MASCOT		T
	R20211001974_UA,18568	R.ANPQVGVAFPHIK.H	1377.76	-0.00051	3	1	30.36	0	0.0757	0|0	sp|P13010|XRCC5_HUMAN/tr|Q53T09|Q53T09_HUMAN		8.8	0		0	2	MASCOT		T
	R20211001974_UA,19073	R.LFQCLLHR.A	1086.59	-2e-05	3	1	38.4	0	0.0135	0|0	sp|P13010|XRCC5_HUMAN/tr|Q53T09|Q53T09_HUMAN		8.26	0		0	2	MASCOT		T
	R20211001974_UA,19816	R.YGSDIVPFSK.V	1112.56	-0.00071	2	1	33.21	0	0.0289	0|0	sp|P13010|XRCC5_HUMAN/tr|Q53T09|Q53T09_HUMAN		5.84	0		0	2	MASCOT		T
$23-1	tr|A0A0C4DGB6|A0A0C4DGB6_HUMAN Albumin OS=Homo sapiens OX=9606 GN=ALB PE=1 SV=1	22	10	0.1242	69225.8	5.99
$23-2	tr|B2RBS8|B2RBS8_HUMAN cDNA, FLJ95666, highly similar to Homo sapiens albumin (ALB), mRNA OS=Homo sapiens OX=9606 PE=2 SV=1	22	10	0.1232	69392.1	5.92
$23-3	sp|P02768|ALBU_HUMAN Albumin OS=Homo sapiens OX=9606 GN=ALB PE=1 SV=2	22	10	0.1232	69366	5.92
$23-4	tr|A8K9P0|A8K9P0_HUMAN cDNA FLJ78413, highly similar to Homo sapiens albumin, mRNA OS=Homo sapiens OX=9606 PE=2 SV=1	22	10	0.1234	69266.9	5.91
$23-5	tr|B4DPP6|B4DPP6_HUMAN cDNA FLJ54371, highly similar to Serum albumin OS=Homo sapiens OX=9606 PE=2 SV=1	22	10	0.1214	70362.2	5.78
$23-6	tr|F6KPG5|F6KPG5_HUMAN Albumin (Fragment) OS=Homo sapiens OX=9606 PE=2 SV=1	22	10	0.1282	66530.6	5.73
	R20211001974_UA,2619	K.CASLQK.F	706.355	-0.00064	2	1	31.33	0	0.0668	0|0	sp|P02768|ALBU_HUMAN/tr|B4DPR2|B4DPR2_HUMAN/tr|H0YA55|H0YA55_HUMAN/tr|D6RHD5|D6RHD5_HUMAN/tr|Q56G89|Q56G89_HUMAN/tr|F6KPG5|F6KPG5_HUMAN/tr|B4DPP6|B4DPP6_HUMAN/tr|B2RBS8|B2RBS8_HUMAN/tr|B7WNR0|B7WNR0_HUMAN/tr|A8K9P0|A8K9P0_HUMAN/tr|A0A0C4DGB6|A0A0C4DGB6_HUMAN		8.22	0		0	2	MASCOT		T
	R20211001974_UA,7731	K.CCTESLVNR.R	1138.5	0.00031	2	1	59.93	0	2.4e-05	0|0	sp|P02768|ALBU_HUMAN/tr|B4DPR2|B4DPR2_HUMAN/tr|H0YA55|H0YA55_HUMAN/tr|D6RHD5|D6RHD5_HUMAN/tr|F6KPG5|F6KPG5_HUMAN/tr|B4DPP6|B4DPP6_HUMAN/tr|A0A087WWT3|A0A087WWT3_HUMAN/tr|B2RBS8|B2RBS8_HUMAN/tr|C9JKR2|C9JKR2_HUMAN/tr|B7WNR0|B7WNR0_HUMAN/tr|A8K9P0|A8K9P0_HUMAN/tr|A0A0C4DGB6|A0A0C4DGB6_HUMAN		5.99	0		0	2	MASCOT		T
	R20211001974_UA,8032	K.CCTESLVNR.R	1138.5	0.00163	2	1	44.52	0	0.000765	0|0	sp|P02768|ALBU_HUMAN/tr|B4DPR2|B4DPR2_HUMAN/tr|H0YA55|H0YA55_HUMAN/tr|D6RHD5|D6RHD5_HUMAN/tr|F6KPG5|F6KPG5_HUMAN/tr|B4DPP6|B4DPP6_HUMAN/tr|A0A087WWT3|A0A087WWT3_HUMAN/tr|B2RBS8|B2RBS8_HUMAN/tr|C9JKR2|C9JKR2_HUMAN/tr|B7WNR0|B7WNR0_HUMAN/tr|A8K9P0|A8K9P0_HUMAN/tr|A0A0C4DGB6|A0A0C4DGB6_HUMAN		5.99	0		0	2	MASCOT		T
	R20211001974_UA,16373	K.KVPQVSTPTLVEVSR.N	1639.94	-0.00409	3	1	20.27	0	1.71	0|0	sp|P02768|ALBU_HUMAN/tr|B4DPR2|B4DPR2_HUMAN/tr|H0YA55|H0YA55_HUMAN/tr|D6RHD5|D6RHD5_HUMAN/tr|Q56G89|Q56G89_HUMAN/tr|F6KPG5|F6KPG5_HUMAN/tr|B4DPP6|B4DPP6_HUMAN/tr|A0A087WWT3|A0A087WWT3_HUMAN/tr|B2RBS8|B2RBS8_HUMAN/tr|C9JKR2|C9JKR2_HUMAN/tr|B7WNR0|B7WNR0_HUMAN/tr|A8K9P0|A8K9P0_HUMAN/tr|A0A0C4DGB6|A0A0C4DGB6_HUMAN		8.75	1		0	2	MASCOT		T
	R20211001974_UA,17638	K.KVPQVSTPTLVEVSR.N	1639.94	-0.00292	3	1	62.69	0	1.6e-05	0|0	sp|P02768|ALBU_HUMAN/tr|B4DPR2|B4DPR2_HUMAN/tr|H0YA55|H0YA55_HUMAN/tr|D6RHD5|D6RHD5_HUMAN/tr|Q56G89|Q56G89_HUMAN/tr|F6KPG5|F6KPG5_HUMAN/tr|B4DPP6|B4DPP6_HUMAN/tr|A0A087WWT3|A0A087WWT3_HUMAN/tr|B2RBS8|B2RBS8_HUMAN/tr|C9JKR2|C9JKR2_HUMAN/tr|B7WNR0|B7WNR0_HUMAN/tr|A8K9P0|A8K9P0_HUMAN/tr|A0A0C4DGB6|A0A0C4DGB6_HUMAN		8.75	1		0	2	MASCOT		T
	R20211001974_UA,17682	K.KVPQVSTPTLVEVSR.N	1639.94	-0.00059	2	1	57.19	0	5.85e-05	0|0	sp|P02768|ALBU_HUMAN/tr|B4DPR2|B4DPR2_HUMAN/tr|H0YA55|H0YA55_HUMAN/tr|D6RHD5|D6RHD5_HUMAN/tr|Q56G89|Q56G89_HUMAN/tr|F6KPG5|F6KPG5_HUMAN/tr|B4DPP6|B4DPP6_HUMAN/tr|A0A087WWT3|A0A087WWT3_HUMAN/tr|B2RBS8|B2RBS8_HUMAN/tr|C9JKR2|C9JKR2_HUMAN/tr|B7WNR0|B7WNR0_HUMAN/tr|A8K9P0|A8K9P0_HUMAN/tr|A0A0C4DGB6|A0A0C4DGB6_HUMAN		8.75	1		0	2	MASCOT		T
	R20211001974_UA,17976	K.KVPQVSTPTLVEVSR.N	1639.94	-0.00196	3	1	32.81	0	0.0156	0|0	sp|P02768|ALBU_HUMAN/tr|B4DPR2|B4DPR2_HUMAN/tr|H0YA55|H0YA55_HUMAN/tr|D6RHD5|D6RHD5_HUMAN/tr|Q56G89|Q56G89_HUMAN/tr|F6KPG5|F6KPG5_HUMAN/tr|B4DPP6|B4DPP6_HUMAN/tr|A0A087WWT3|A0A087WWT3_HUMAN/tr|B2RBS8|B2RBS8_HUMAN/tr|C9JKR2|C9JKR2_HUMAN/tr|B7WNR0|B7WNR0_HUMAN/tr|A8K9P0|A8K9P0_HUMAN/tr|A0A0C4DGB6|A0A0C4DGB6_HUMAN		8.75	1		0	2	MASCOT		T
	R20211001974_UA,10699	K.LVTDLTK.V	789.472	0.0009	2	1	25.4	0	0.207	0|0	sp|P02768|ALBU_HUMAN/tr|B4DPR2|B4DPR2_HUMAN/tr|H0YA55|H0YA55_HUMAN/tr|D6RHD5|D6RHD5_HUMAN/tr|Q56G89|Q56G89_HUMAN/tr|F6KPG5|F6KPG5_HUMAN/tr|B4DPP6|B4DPP6_HUMAN/tr|B2RBS8|B2RBS8_HUMAN/tr|C9JKR2|C9JKR2_HUMAN/tr|B7WNR0|B7WNR0_HUMAN/tr|A8K9P0|A8K9P0_HUMAN/tr|A0A0C4DGB6|A0A0C4DGB6_HUMAN		5.84	0		0	2	MASCOT		T
	R20211001974_UA,11019	K.LVTDLTK.V	789.472	-0.00084	2	1	46.48	0	0.00162	0|0	sp|P02768|ALBU_HUMAN/tr|B4DPR2|B4DPR2_HUMAN/tr|H0YA55|H0YA55_HUMAN/tr|D6RHD5|D6RHD5_HUMAN/tr|Q56G89|Q56G89_HUMAN/tr|F6KPG5|F6KPG5_HUMAN/tr|B4DPP6|B4DPP6_HUMAN/tr|B2RBS8|B2RBS8_HUMAN/tr|C9JKR2|C9JKR2_HUMAN/tr|B7WNR0|B7WNR0_HUMAN/tr|A8K9P0|A8K9P0_HUMAN/tr|A0A0C4DGB6|A0A0C4DGB6_HUMAN		5.84	0		0	2	MASCOT		T
	R20211001974_UA,1787	K.QEPER.N	658.315	-0.00033	2	1	28.68	0	0.0229	0|0	sp|P02768|ALBU_HUMAN/tr|Q56G89|Q56G89_HUMAN/tr|H7C013|H7C013_HUMAN/tr|F6KPG5|F6KPG5_HUMAN/tr|B4DPP6|B4DPP6_HUMAN/tr|A0A087WWT3|A0A087WWT3_HUMAN/tr|B2RBS8|B2RBS8_HUMAN/tr|A8K9P0|A8K9P0_HUMAN/tr|A0A0C4DGB6|A0A0C4DGB6_HUMAN		4.53	0		0	2	MASCOT		T
	R20211001974_UA,1951	K.QEPER.N	658.315	-0.00019	2	1	33.19	0	0.00811	0|0	sp|P02768|ALBU_HUMAN/tr|Q56G89|Q56G89_HUMAN/tr|H7C013|H7C013_HUMAN/tr|F6KPG5|F6KPG5_HUMAN/tr|B4DPP6|B4DPP6_HUMAN/tr|A0A087WWT3|A0A087WWT3_HUMAN/tr|B2RBS8|B2RBS8_HUMAN/tr|A8K9P0|A8K9P0_HUMAN/tr|A0A0C4DGB6|A0A0C4DGB6_HUMAN		4.53	0		0	2	MASCOT		T
	R20211001974_UA,2101	K.QEPER.N	658.315	-0.00027	2	1	33.14	0	0.0082	0|0	sp|P02768|ALBU_HUMAN/tr|Q56G89|Q56G89_HUMAN/tr|H7C013|H7C013_HUMAN/tr|F6KPG5|F6KPG5_HUMAN/tr|B4DPP6|B4DPP6_HUMAN/tr|A0A087WWT3|A0A087WWT3_HUMAN/tr|B2RBS8|B2RBS8_HUMAN/tr|A8K9P0|A8K9P0_HUMAN/tr|A0A0C4DGB6|A0A0C4DGB6_HUMAN		4.53	0		0	2	MASCOT		T
	R20211001974_UA,2254	K.QEPER.N	658.315	-0.00013	2	1	31.1	0	0.0131	0|0	sp|P02768|ALBU_HUMAN/tr|Q56G89|Q56G89_HUMAN/tr|H7C013|H7C013_HUMAN/tr|F6KPG5|F6KPG5_HUMAN/tr|B4DPP6|B4DPP6_HUMAN/tr|A0A087WWT3|A0A087WWT3_HUMAN/tr|B2RBS8|B2RBS8_HUMAN/tr|A8K9P0|A8K9P0_HUMAN/tr|A0A0C4DGB6|A0A0C4DGB6_HUMAN		4.53	0		0	2	MASCOT		T
	R20211001974_UA,2410	K.QEPER.N	658.315	-1e-05	2	1	31.04	0	0.0133	0|0	sp|P02768|ALBU_HUMAN/tr|Q56G89|Q56G89_HUMAN/tr|H7C013|H7C013_HUMAN/tr|F6KPG5|F6KPG5_HUMAN/tr|B4DPP6|B4DPP6_HUMAN/tr|A0A087WWT3|A0A087WWT3_HUMAN/tr|B2RBS8|B2RBS8_HUMAN/tr|A8K9P0|A8K9P0_HUMAN/tr|A0A0C4DGB6|A0A0C4DGB6_HUMAN		4.53	0		0	2	MASCOT		T
	R20211001974_UA,2613	K.TPVSDR.V	674.347	0.00046	2	1	21.63	0	0.646	0|0	sp|P02768|ALBU_HUMAN/tr|B4DPR2|B4DPR2_HUMAN/tr|H0YA55|H0YA55_HUMAN/tr|D6RHD5|D6RHD5_HUMAN/tr|Q56G89|Q56G89_HUMAN/tr|F6KPG5|F6KPG5_HUMAN/tr|B4DPP6|B4DPP6_HUMAN/tr|A0A087WWT3|A0A087WWT3_HUMAN/tr|B2RBS8|B2RBS8_HUMAN/tr|C9JKR2|C9JKR2_HUMAN/tr|B7WNR0|B7WNR0_HUMAN/tr|A8K9P0|A8K9P0_HUMAN/tr|A0A0C4DGB6|A0A0C4DGB6_HUMAN		5.5	0		0	2	MASCOT		T
	R20211001974_UA,8057	K.TYETTLEK.C	984.488	0.0045	2	1	24.84	0	0.156	0|0	sp|P02768|ALBU_HUMAN/tr|B4DPR2|B4DPR2_HUMAN/tr|H0YA55|H0YA55_HUMAN/tr|D6RHD5|D6RHD5_HUMAN/tr|Q56G89|Q56G89_HUMAN/tr|F6KPG5|F6KPG5_HUMAN/tr|B4DPP6|B4DPP6_HUMAN/tr|B2RBS8|B2RBS8_HUMAN/tr|C9JKR2|C9JKR2_HUMAN/tr|B7WNR0|B7WNR0_HUMAN/tr|A8K9P0|A8K9P0_HUMAN/tr|A0A0C4DGB6|A0A0C4DGB6_HUMAN		4.53	0		0	2	MASCOT		T
	R20211001974_UA,20918	K.VPQVSTPTLVEVSR.N	1511.84	0.00112	2	1	63.05	0	3.09e-05	0|0	sp|P02768|ALBU_HUMAN/tr|B4DPR2|B4DPR2_HUMAN/tr|H0YA55|H0YA55_HUMAN/tr|D6RHD5|D6RHD5_HUMAN/tr|Q56G89|Q56G89_HUMAN/tr|F6KPG5|F6KPG5_HUMAN/tr|B4DPP6|B4DPP6_HUMAN/tr|A0A087WWT3|A0A087WWT3_HUMAN/tr|B2RBS8|B2RBS8_HUMAN/tr|C9JKR2|C9JKR2_HUMAN/tr|B7WNR0|B7WNR0_HUMAN/tr|A8K9P0|A8K9P0_HUMAN/tr|A0A0C4DGB6|A0A0C4DGB6_HUMAN		5.97	0		0	2	MASCOT		T
	R20211001974_UA,21004	K.VPQVSTPTLVEVSR.N	1511.84	-0.00016	3	1	28.64	0	0.0857	0|0	sp|P02768|ALBU_HUMAN/tr|B4DPR2|B4DPR2_HUMAN/tr|H0YA55|H0YA55_HUMAN/tr|D6RHD5|D6RHD5_HUMAN/tr|Q56G89|Q56G89_HUMAN/tr|F6KPG5|F6KPG5_HUMAN/tr|B4DPP6|B4DPP6_HUMAN/tr|A0A087WWT3|A0A087WWT3_HUMAN/tr|B2RBS8|B2RBS8_HUMAN/tr|C9JKR2|C9JKR2_HUMAN/tr|B7WNR0|B7WNR0_HUMAN/tr|A8K9P0|A8K9P0_HUMAN/tr|A0A0C4DGB6|A0A0C4DGB6_HUMAN		5.97	0		0	2	MASCOT		T
	R20211001974_UA,7742	K.YICENQDSISSK.L	1443.64	0.00029	2	1	25.13	0	0.29	0|0	sp|P02768|ALBU_HUMAN/tr|B4DPR2|B4DPR2_HUMAN/tr|H0YA55|H0YA55_HUMAN/tr|D6RHD5|D6RHD5_HUMAN/tr|Q56G89|Q56G89_HUMAN/tr|F6KPG5|F6KPG5_HUMAN/tr|B4DPP6|B4DPP6_HUMAN/tr|B2RBS8|B2RBS8_HUMAN/tr|C9JKR2|C9JKR2_HUMAN/tr|B7WNR0|B7WNR0_HUMAN/tr|A8K9P0|A8K9P0_HUMAN/tr|A0A0C4DGB6|A0A0C4DGB6_HUMAN		4.37	0		0	2	MASCOT		T
	R20211001974_UA,8169	K.YICENQDSISSK.L	1443.64	0.00269	2	1	41.7	0	0.00742	0|0	sp|P02768|ALBU_HUMAN/tr|B4DPR2|B4DPR2_HUMAN/tr|H0YA55|H0YA55_HUMAN/tr|D6RHD5|D6RHD5_HUMAN/tr|Q56G89|Q56G89_HUMAN/tr|F6KPG5|F6KPG5_HUMAN/tr|B4DPP6|B4DPP6_HUMAN/tr|B2RBS8|B2RBS8_HUMAN/tr|C9JKR2|C9JKR2_HUMAN/tr|B7WNR0|B7WNR0_HUMAN/tr|A8K9P0|A8K9P0_HUMAN/tr|A0A0C4DGB6|A0A0C4DGB6_HUMAN		4.37	0		0	2	MASCOT		T
	R20211001974_UA,8503	K.YICENQDSISSK.L	1443.64	-0.00179	2	1	27.59	0	0.0492	0|0	sp|P02768|ALBU_HUMAN/tr|B4DPR2|B4DPR2_HUMAN/tr|H0YA55|H0YA55_HUMAN/tr|D6RHD5|D6RHD5_HUMAN/tr|Q56G89|Q56G89_HUMAN/tr|F6KPG5|F6KPG5_HUMAN/tr|B4DPP6|B4DPP6_HUMAN/tr|B2RBS8|B2RBS8_HUMAN/tr|C9JKR2|C9JKR2_HUMAN/tr|B7WNR0|B7WNR0_HUMAN/tr|A8K9P0|A8K9P0_HUMAN/tr|A0A0C4DGB6|A0A0C4DGB6_HUMAN		4.37	0		0	2	MASCOT		T
	R20211001974_UA,16890	K.YLYEIAR.R ! R.YLYEIAR.R	927.493	-0.0001	2	1	23.64	0	0.29	0|0	sp|P02768|ALBU_HUMAN/tr|B4DPR2|B4DPR2_HUMAN/tr|Q56G89|Q56G89_HUMAN/tr|H7C013|H7C013_HUMAN/tr|F6KPG5|F6KPG5_HUMAN/tr|B4DPP6|B4DPP6_HUMAN/tr|B2RBS8|B2RBS8_HUMAN/tr|A8K9P0|A8K9P0_HUMAN/tr|A0A0C4DGB6|A0A0C4DGB6_HUMAN ! tr|H0YA55|H0YA55_HUMAN		6	0		0	2	MASCOT		T
$24-1	tr|A8K3K1|A8K3K1_HUMAN cDNA FLJ78096, highly similar to Homo sapiens actin, alpha, cardiac muscle (ACTC), mRNA OS=Homo sapiens OX=9606 PE=2 SV=1	18	10	0.2838	42046.5	5.23
$24-2	tr|B7Z6P1|B7Z6P1_HUMAN cDNA FLJ53662, highly similar to Actin, alpha skeletal muscle OS=Homo sapiens OX=9606 PE=2 SV=1	18	10	0.312	38578.7	5.23
$24-3	sp|P68133|ACTS_HUMAN Actin, alpha skeletal muscle OS=Homo sapiens OX=9606 GN=ACTA1 PE=1 SV=1	18	10	0.2838	42050.6	5.23
$24-4	sp|P68032|ACTC_HUMAN Actin, alpha cardiac muscle 1 OS=Homo sapiens OX=9606 GN=ACTC1 PE=1 SV=1	18	10	0.2838	42018.5	5.23
	R20211001974_UA,7523	K.AGFAGDDAPR.A	976.448	0.00032	2	1	69.98	0	3.99e-06	0|0	sp|P0CG38|POTEI_HUMAN/sp|Q6S8J3|POTEE_HUMAN/sp|P0CG39|POTEJ_HUMAN/sp|A5A3E0|POTEF_HUMAN/sp|P60709|ACTB_HUMAN/sp|P62736|ACTA_HUMAN/sp|P63261|ACTG_HUMAN/sp|P68032|ACTC_HUMAN/sp|P68133|ACTS_HUMAN/sp|P63267|ACTH_HUMAN/tr|Q7Z7J6|Q7Z7J6_HUMAN/tr|B7Z6P1|B7Z6P1_HUMAN/tr|A8K3K1|A8K3K1_HUMAN/tr|A0A6Q8PGD7|A0A6Q8PGD7_HUMAN/tr|F6QUT6|F6QUT6_HUMAN/tr|B3KUD3|B3KUD3_HUMAN/tr|B7Z6I1|B7Z6I1_HUMAN/tr|C9JTX5|C9JTX5…		4.21	0		0	2	MASCOT		T
	R20211001974_UA,4966	K.DSYVGDEAQSK.R	1198.52	0.00051	2	1	50.01	0	0.000232	0|0	sp|P60709|ACTB_HUMAN/sp|P62736|ACTA_HUMAN/sp|P63261|ACTG_HUMAN/sp|P68032|ACTC_HUMAN/sp|P68133|ACTS_HUMAN/sp|P63267|ACTH_HUMAN/tr|Q7Z7J6|Q7Z7J6_HUMAN/tr|B7Z6P1|B7Z6P1_HUMAN/tr|A8K3K1|A8K3K1_HUMAN/tr|F6QUT6|F6QUT6_HUMAN/tr|B3KUD3|B3KUD3_HUMAN/tr|B7Z6I1|B7Z6I1_HUMAN/tr|C9JTX5|C9JTX5_HUMAN/tr|B4E3A4|B4E3A4_HUMAN/tr|B4DVQ0|B4DVQ0_HUMAN/tr|I3L3I0|I3L3I0_HUMAN/tr|B4E335|B4E335_HUMAN/tr|B4DUI8|B4DUI8_HUM…		4.03	0		0	2	MASCOT		T
	R20211001974_UA,5689	K.DSYVGDEAQSK.R	1198.52	-0.00039	2	1	53.09	0	0.00011	0|0	sp|P60709|ACTB_HUMAN/sp|P62736|ACTA_HUMAN/sp|P63261|ACTG_HUMAN/sp|P68032|ACTC_HUMAN/sp|P68133|ACTS_HUMAN/sp|P63267|ACTH_HUMAN/tr|Q7Z7J6|Q7Z7J6_HUMAN/tr|B7Z6P1|B7Z6P1_HUMAN/tr|A8K3K1|A8K3K1_HUMAN/tr|F6QUT6|F6QUT6_HUMAN/tr|B3KUD3|B3KUD3_HUMAN/tr|B7Z6I1|B7Z6I1_HUMAN/tr|C9JTX5|C9JTX5_HUMAN/tr|B4E3A4|B4E3A4_HUMAN/tr|B4DVQ0|B4DVQ0_HUMAN/tr|I3L3I0|I3L3I0_HUMAN/tr|B4E335|B4E335_HUMAN/tr|B4DUI8|B4DUI8_HUM…		4.03	0		0	2	MASCOT		T
	R20211001974_UA,6615	K.DSYVGDEAQSK.R	1198.52	-0.00289	2	1	32.98	0	0.0121	0|0	sp|P60709|ACTB_HUMAN/sp|P62736|ACTA_HUMAN/sp|P63261|ACTG_HUMAN/sp|P68032|ACTC_HUMAN/sp|P68133|ACTS_HUMAN/sp|P63267|ACTH_HUMAN/tr|Q7Z7J6|Q7Z7J6_HUMAN/tr|B7Z6P1|B7Z6P1_HUMAN/tr|A8K3K1|A8K3K1_HUMAN/tr|F6QUT6|F6QUT6_HUMAN/tr|B3KUD3|B3KUD3_HUMAN/tr|B7Z6I1|B7Z6I1_HUMAN/tr|C9JTX5|C9JTX5_HUMAN/tr|B4E3A4|B4E3A4_HUMAN/tr|B4DVQ0|B4DVQ0_HUMAN/tr|I3L3I0|I3L3I0_HUMAN/tr|B4E335|B4E335_HUMAN/tr|B4DUI8|B4DUI8_HUM…		4.03	0		0	2	MASCOT		T
	R20211001974_UA,12221	K.EITALAPSTM*K.I	1177.61	-0.0003	2	1	54.23	0	0.000393	0|0	sp|P60709|ACTB_HUMAN/sp|P62736|ACTA_HUMAN/sp|P63261|ACTG_HUMAN/sp|P68032|ACTC_HUMAN/sp|P68133|ACTS_HUMAN/sp|P63267|ACTH_HUMAN/tr|Q7Z7J6|Q7Z7J6_HUMAN/tr|B7Z6P1|B7Z6P1_HUMAN/tr|Q6PJ43|Q6PJ43_HUMAN/tr|A8K3K1|A8K3K1_HUMAN/tr|B3KUD3|B3KUD3_HUMAN/tr|B4E3A4|B4E3A4_HUMAN/tr|B4DVQ0|B4DVQ0_HUMAN/tr|A4UCT3|A4UCT3_HUMAN/tr|B4E335|B4E335_HUMAN/tr|A5GZ75|A5GZ75_HUMAN/tr|Q96FU6|Q96FU6_HUMAN/tr|B4DUI8|B4DUI8_HUM…		6.1	0	15.994919 Oxidation (M)	0	2	MASCOT		T
	R20211001974_UA,16514	K.EITALAPSTMK.I	1161.62	-0.0007	2	1	45.32	0	0.00319	0|0	sp|P60709|ACTB_HUMAN/sp|P62736|ACTA_HUMAN/sp|P63261|ACTG_HUMAN/sp|P68032|ACTC_HUMAN/sp|P68133|ACTS_HUMAN/sp|P63267|ACTH_HUMAN/tr|Q7Z7J6|Q7Z7J6_HUMAN/tr|B7Z6P1|B7Z6P1_HUMAN/tr|Q6PJ43|Q6PJ43_HUMAN/tr|A8K3K1|A8K3K1_HUMAN/tr|B3KUD3|B3KUD3_HUMAN/tr|B4E3A4|B4E3A4_HUMAN/tr|B4DVQ0|B4DVQ0_HUMAN/tr|A4UCT3|A4UCT3_HUMAN/tr|B4E335|B4E335_HUMAN/tr|A5GZ75|A5GZ75_HUMAN/tr|Q96FU6|Q96FU6_HUMAN/tr|B4DUI8|B4DUI8_HUM…		6.1	0		0	2	MASCOT		T
	R20211001974_UA,8732	K.IIAPPER.K ! K.IIAPPER.R	795.472	-0.0004	2	1	42.7	0	0.00165	0|0	sp|P60709|ACTB_HUMAN/sp|P62736|ACTA_HUMAN/sp|P63261|ACTG_HUMAN/sp|P68032|ACTC_HUMAN/sp|Q562R1|ACTBL_HUMAN/sp|P68133|ACTS_HUMAN/sp|P63267|ACTH_HUMAN/tr|Q7Z7J6|Q7Z7J6_HUMAN/tr|B7Z6P1|B7Z6P1_HUMAN/tr|Q6PJ43|Q6PJ43_HUMAN/tr|B3KUD3|B3KUD3_HUMAN/tr|V9HVZ7|V9HVZ7_HUMAN/tr|B4E3A4|B4E3A4_HUMAN/tr|B4DVQ0|B4DVQ0_HUMAN/tr|A4UCT3|A4UCT3_HUMAN/tr|B4E335|B4E335_HUMAN/tr|A5GZ75|A5GZ75_HUMAN/tr|Q96FU6|Q96FU6_HUMA…		6	0		0	2	MASCOT		T
	R20211001974_UA,14735	K.IWHHTFYNELR.V ! R.IWHHTFYNELR.V	1515.75	-0.00066	3	1	40.28	0	0.0157	0|0	sp|P0CG38|POTEI_HUMAN/sp|Q6S8J3|POTEE_HUMAN/sp|P0CG39|POTEJ_HUMAN/sp|A5A3E0|POTEF_HUMAN/sp|P60709|ACTB_HUMAN/sp|P63261|ACTG_HUMAN/sp|P68032|ACTC_HUMAN/sp|P68133|ACTS_HUMAN/sp|Q9BYX7|ACTBM_HUMAN/tr|Q562X1|Q562X1_HUMAN/tr|Q7Z7J6|Q7Z7J6_HUMAN/tr|B7Z6P1|B7Z6P1_HUMAN/tr|A8K3K1|A8K3K1_HUMAN/tr|Q562P9|Q562P9_HUMAN/tr|Q562N0|Q562N0_HUMAN/tr|Q562P8|Q562P8_HUMAN/tr|Q562X9|Q562X9_HUMAN/tr|Q562Q6|Q562Q6_HUMA…		6.92	0		0	2	MASCOT		T
	R20211001974_UA,14781	K.IWHHTFYNELR.V ! R.IWHHTFYNELR.V	1515.75	-0.0031	2	1	42.96	0	0.00864	0|0	sp|P0CG38|POTEI_HUMAN/sp|Q6S8J3|POTEE_HUMAN/sp|P0CG39|POTEJ_HUMAN/sp|A5A3E0|POTEF_HUMAN/sp|P60709|ACTB_HUMAN/sp|P63261|ACTG_HUMAN/sp|P68032|ACTC_HUMAN/sp|P68133|ACTS_HUMAN/sp|Q9BYX7|ACTBM_HUMAN/tr|Q562X1|Q562X1_HUMAN/tr|Q7Z7J6|Q7Z7J6_HUMAN/tr|B7Z6P1|B7Z6P1_HUMAN/tr|A8K3K1|A8K3K1_HUMAN/tr|Q562P9|Q562P9_HUMAN/tr|Q562N0|Q562N0_HUMAN/tr|Q562P8|Q562P8_HUMAN/tr|Q562X9|Q562X9_HUMAN/tr|Q562Q6|Q562Q6_HUMA…		6.92	0		0	2	MASCOT		T
	R20211001974_UA,24057	K.SYELPDGQVITIGNER.F ! R.SYELPDGQVITIGNER.F	1790.89	-0.00078	2	1	70.95	0	8.04e-06	0|0	sp|Q6S8J3|POTEE_HUMAN/sp|A5A3E0|POTEF_HUMAN/sp|P60709|ACTB_HUMAN/sp|P62736|ACTA_HUMAN/sp|P63261|ACTG_HUMAN/sp|P68032|ACTC_HUMAN/sp|P68133|ACTS_HUMAN/sp|Q9BYX7|ACTBM_HUMAN/sp|P63267|ACTH_HUMAN/tr|B7Z6P1|B7Z6P1_HUMAN/tr|Q6PJ43|Q6PJ43_HUMAN/tr|A8K3K1|A8K3K1_HUMAN/tr|K4EQ44|K4EQ44_HUMAN/tr|B3KUD3|B3KUD3_HUMAN/tr|V9HVZ7|V9HVZ7_HUMAN/tr|B4E3A4|B4E3A4_HUMAN/tr|B4DVQ0|B4DVQ0_HUMAN/tr|A4UCT3|A4UCT3_HUMAN/…		4.14	0		0	2	MASCOT		T
	R20211001974_UA,25915	K.SYELPDGQVITIGNER.F ! R.SYELPDGQVITIGNER.F	1790.89	-0.0071	2	1	69.31	0	1.21e-05	0|0	sp|Q6S8J3|POTEE_HUMAN/sp|A5A3E0|POTEF_HUMAN/sp|P60709|ACTB_HUMAN/sp|P62736|ACTA_HUMAN/sp|P63261|ACTG_HUMAN/sp|P68032|ACTC_HUMAN/sp|P68133|ACTS_HUMAN/sp|Q9BYX7|ACTBM_HUMAN/sp|P63267|ACTH_HUMAN/tr|B7Z6P1|B7Z6P1_HUMAN/tr|Q6PJ43|Q6PJ43_HUMAN/tr|A8K3K1|A8K3K1_HUMAN/tr|K4EQ44|K4EQ44_HUMAN/tr|B3KUD3|B3KUD3_HUMAN/tr|V9HVZ7|V9HVZ7_HUMAN/tr|B4E3A4|B4E3A4_HUMAN/tr|B4DVQ0|B4DVQ0_HUMAN/tr|A4UCT3|A4UCT3_HUMAN/…		4.14	0		0	2	MASCOT		T
	R20211001974_UA,25994	K.SYELPDGQVITIGNER.F ! R.SYELPDGQVITIGNER.F	1790.89	-0.00037	3	1	35.74	0	0.0256	0|0	sp|Q6S8J3|POTEE_HUMAN/sp|A5A3E0|POTEF_HUMAN/sp|P60709|ACTB_HUMAN/sp|P62736|ACTA_HUMAN/sp|P63261|ACTG_HUMAN/sp|P68032|ACTC_HUMAN/sp|P68133|ACTS_HUMAN/sp|Q9BYX7|ACTBM_HUMAN/sp|P63267|ACTH_HUMAN/tr|B7Z6P1|B7Z6P1_HUMAN/tr|Q6PJ43|Q6PJ43_HUMAN/tr|A8K3K1|A8K3K1_HUMAN/tr|K4EQ44|K4EQ44_HUMAN/tr|B3KUD3|B3KUD3_HUMAN/tr|V9HVZ7|V9HVZ7_HUMAN/tr|B4E3A4|B4E3A4_HUMAN/tr|B4DVQ0|B4DVQ0_HUMAN/tr|A4UCT3|A4UCT3_HUMAN/…		4.14	0		0	2	MASCOT		T
	R20211001974_UA,22978	K.YPIEHGIITNWDDMEK.I	1960.91	0.00399	3	1	42.62	0	0.00456	0|0	sp|P62736|ACTA_HUMAN/sp|P68032|ACTC_HUMAN/sp|P68133|ACTS_HUMAN/sp|P63267|ACTH_HUMAN/tr|Q7Z7J6|Q7Z7J6_HUMAN/tr|B7Z6P1|B7Z6P1_HUMAN/tr|A8K3K1|A8K3K1_HUMAN/tr|F6QUT6|F6QUT6_HUMAN/tr|B7Z6I1|B7Z6I1_HUMAN/tr|B4DUI8|B4DUI8_HUMAN/tr|Q13707|Q13707_HUMAN/tr|C9JFL5|C9JFL5_HUMAN/tr|D2JYH4|D2JYH4_HUMAN/tr|A6NL76|A6NL76_HUMAN/tr|F6UVQ4|F6UVQ4_HUMAN/tr|B3KW67|B3KW67_HUMAN		4.31	0		0	2	MASCOT		T
	R20211001974_UA,26100	R.DLTDYLMK.I	998.486	-1e-05	2	1	25	0	0.161	0|0	sp|P60709|ACTB_HUMAN/sp|P62736|ACTA_HUMAN/sp|P63261|ACTG_HUMAN/sp|P68032|ACTC_HUMAN/sp|Q562R1|ACTBL_HUMAN/sp|P68133|ACTS_HUMAN/sp|P63267|ACTH_HUMAN/tr|B7Z6P1|B7Z6P1_HUMAN/tr|Q6PJ43|Q6PJ43_HUMAN/tr|A8K3K1|A8K3K1_HUMAN/tr|K4EQ44|K4EQ44_HUMAN/tr|B3KUD3|B3KUD3_HUMAN/tr|V9HVZ7|V9HVZ7_HUMAN/tr|B4E3A4|B4E3A4_HUMAN/tr|I3L3I0|I3L3I0_HUMAN/tr|B4E335|B4E335_HUMAN/tr|K4EP00|K4EP00_HUMAN/tr|A0AUL6|A0AUL6_HUMA…		4.21	0		0	2	MASCOT		T
	R20211001974_UA,12797	R.GILTLK.Y	644.434	-0.0002	2	1	24.94	0	0.0789	0|0	sp|P0CG38|POTEI_HUMAN/sp|Q6S8J3|POTEE_HUMAN/sp|P0CG39|POTEJ_HUMAN/sp|A5A3E0|POTEF_HUMAN/sp|P60709|ACTB_HUMAN/sp|P62736|ACTA_HUMAN/sp|P63261|ACTG_HUMAN/sp|P68032|ACTC_HUMAN/sp|P68133|ACTS_HUMAN/sp|P63267|ACTH_HUMAN/tr|Q7Z7J6|Q7Z7J6_HUMAN/tr|B7Z6P1|B7Z6P1_HUMAN/tr|A8K3K1|A8K3K1_HUMAN/tr|F6QUT6|F6QUT6_HUMAN/tr|B3KUD3|B3KUD3_HUMAN/tr|B7Z6I1|B7Z6I1_HUMAN/tr|C9JTX5|C9JTX5_HUMAN/tr|B4E3A4|B4E3A4_HUMAN/t…		8.75	0		0	2	MASCOT		T
	R20211001974_UA,16933	R.GILTLK.Y	644.434	-4e-05	2	1	29.74	0	0.0261	0|0	sp|P0CG38|POTEI_HUMAN/sp|Q6S8J3|POTEE_HUMAN/sp|P0CG39|POTEJ_HUMAN/sp|A5A3E0|POTEF_HUMAN/sp|P60709|ACTB_HUMAN/sp|P62736|ACTA_HUMAN/sp|P63261|ACTG_HUMAN/sp|P68032|ACTC_HUMAN/sp|P68133|ACTS_HUMAN/sp|P63267|ACTH_HUMAN/tr|Q7Z7J6|Q7Z7J6_HUMAN/tr|B7Z6P1|B7Z6P1_HUMAN/tr|A8K3K1|A8K3K1_HUMAN/tr|F6QUT6|F6QUT6_HUMAN/tr|B3KUD3|B3KUD3_HUMAN/tr|B7Z6I1|B7Z6I1_HUMAN/tr|C9JTX5|C9JTX5_HUMAN/tr|B4E3A4|B4E3A4_HUMAN/t…		8.75	0		0	2	MASCOT		T
	R20211001974_UA,2921	R.HQGVM*VGM*GQK.D	1203.56	-0.00046	3	1	26.63	0	0.168	0|0	sp|P60709|ACTB_HUMAN/sp|P62736|ACTA_HUMAN/sp|P63261|ACTG_HUMAN/sp|P68032|ACTC_HUMAN/sp|Q562R1|ACTBL_HUMAN/sp|P68133|ACTS_HUMAN/sp|P63267|ACTH_HUMAN/tr|Q7Z7J6|Q7Z7J6_HUMAN/tr|B7Z6P1|B7Z6P1_HUMAN/tr|A8K3K1|A8K3K1_HUMAN/tr|F6QUT6|F6QUT6_HUMAN/tr|B3KUD3|B3KUD3_HUMAN/tr|B7Z6I1|B7Z6I1_HUMAN/tr|C9JTX5|C9JTX5_HUMAN/tr|B4E3A4|B4E3A4_HUMAN/tr|B4DVQ0|B4DVQ0_HUMAN/tr|I3L3I0|I3L3I0_HUMAN/tr|B4E335|B4E335_HUMA…		8.76	0	15.994919 Oxidation (M)	0	2	MASCOT		T
	R20211001974_UA,2925	R.HQGVM*VGM*GQK.D	1203.56	-0.00069	2	1	26.22	0	0.184	0|0	sp|P60709|ACTB_HUMAN/sp|P62736|ACTA_HUMAN/sp|P63261|ACTG_HUMAN/sp|P68032|ACTC_HUMAN/sp|Q562R1|ACTBL_HUMAN/sp|P68133|ACTS_HUMAN/sp|P63267|ACTH_HUMAN/tr|Q7Z7J6|Q7Z7J6_HUMAN/tr|B7Z6P1|B7Z6P1_HUMAN/tr|A8K3K1|A8K3K1_HUMAN/tr|F6QUT6|F6QUT6_HUMAN/tr|B3KUD3|B3KUD3_HUMAN/tr|B7Z6I1|B7Z6I1_HUMAN/tr|C9JTX5|C9JTX5_HUMAN/tr|B4E3A4|B4E3A4_HUMAN/tr|B4DVQ0|B4DVQ0_HUMAN/tr|I3L3I0|I3L3I0_HUMAN/tr|B4E335|B4E335_HUMA…		8.76	0	15.994919 Oxidation (M)	0	2	MASCOT		T
$25-1	sp|P04406|G3P_HUMAN Glyceraldehyde-3-phosphate dehydrogenase OS=Homo sapiens OX=9606 GN=GAPDH PE=1 SV=3	10	10	0.3104	36052.8	8.57
$25-2	tr|Q2TSD0|Q2TSD0_HUMAN Glyceraldehyde-3-phosphate dehydrogenase OS=Homo sapiens OX=9606 PE=2 SV=1	10	10	0.3104	36048.8	8.57
$25-3	tr|V9HVZ4|V9HVZ4_HUMAN Glyceraldehyde-3-phosphate dehydrogenase OS=Homo sapiens OX=9606 GN=HEL-S-162eP PE=2 SV=1	10	10	0.3104	36052.8	8.57
	R20211001974_UA,18297	K.IISNASCTTNCLAPLAK.V	1833.92	0.00504	2	1	73.58	0	3.96e-06	0|0	sp|P04406|G3P_HUMAN/tr|E7EUT5|E7EUT5_HUMAN/tr|A4UCT1|A4UCT1_HUMAN/tr|Q2TSD0|Q2TSD0_HUMAN/tr|V9HVZ4|V9HVZ4_HUMAN/tr|Q0QET7|Q0QET7_HUMAN/tr|B4DRV9|B4DRV9_HUMAN		8.06	0		0	2	MASCOT		T
	R20211001974_UA,27131	K.LISWYDNEFGYSNR.V	1763.8	0.00139	2	1	72.93	0	2.23e-06	0|0	sp|P04406|G3P_HUMAN/tr|E7EUT5|E7EUT5_HUMAN/tr|Q2TSD0|Q2TSD0_HUMAN/tr|V9HVZ4|V9HVZ4_HUMAN		4.37	0		0	2	MASCOT		T
	R20211001974_UA,8147	K.LTGM*AFR.V	811.413	-8e-05	2	1	41.04	0	0.00369	0|0	sp|P04406|G3P_HUMAN/sp|O14556|G3PT_HUMAN/tr|Q5ZEY3|Q5ZEY3_HUMAN/tr|A0A0K0K1K1|A0A0K0K1K1_HUMAN/tr|E7EUT5|E7EUT5_HUMAN/tr|A4UCT1|A4UCT1_HUMAN/tr|Q2TSD0|Q2TSD0_HUMAN/tr|V9HVZ4|V9HVZ4_HUMAN/tr|Q0QET7|Q0QET7_HUMAN		9.75	0	15.994919 Oxidation (M)	0	2	MASCOT		T
	R20211001974_UA,4278	K.QASEGPLK.G	829.441	-0.00019	2	1	61.56	0	4.53e-05	0|0	sp|P04406|G3P_HUMAN/tr|Q5ZEY3|Q5ZEY3_HUMAN/tr|E7EUT5|E7EUT5_HUMAN/tr|Q2TSD0|Q2TSD0_HUMAN/tr|V9HVZ4|V9HVZ4_HUMAN		6	0		0	2	MASCOT		T
	R20211001974_UA,2580	K.TVDGPSGK.L	760.384	-0.00051	2	1	44.34	0	0.00447	0|0	sp|P04406|G3P_HUMAN/tr|E7EUT5|E7EUT5_HUMAN/tr|A4UCT1|A4UCT1_HUMAN/tr|Q2TSD0|Q2TSD0_HUMAN/tr|V9HVZ4|V9HVZ4_HUMAN/tr|Q0QET7|Q0QET7_HUMAN		5.5	0		0	2	MASCOT		T
	R20211001974_UA,12581	K.VIPELNGK.L	869.509	-0.00085	2	1	29.43	0	0.0898	0|0	sp|P04406|G3P_HUMAN/tr|Q5ZEY3|Q5ZEY3_HUMAN/tr|E7EUT5|E7EUT5_HUMAN/tr|A4UCT1|A4UCT1_HUMAN/tr|Q2TSD0|Q2TSD0_HUMAN/tr|V9HVZ4|V9HVZ4_HUMAN/tr|Q0QET7|Q0QET7_HUMAN		5.97	0		0	2	MASCOT		T
	R20211001974_UA,2684	K.YDDIKK.V	781.409	-0.00026	2	1	28.24	0	0.0874	0|0	sp|P04406|G3P_HUMAN/tr|Q5ZEY3|Q5ZEY3_HUMAN/tr|E7EUT5|E7EUT5_HUMAN/tr|Q2TSD0|Q2TSD0_HUMAN/tr|V9HVZ4|V9HVZ4_HUMAN		5.96	1		0	2	MASCOT		T
	R20211001974_UA,3109	R.AAFNSGK.V	694.352	5e-05	2	1	36.13	0	0.0176	0|0	sp|P04406|G3P_HUMAN/tr|Q2TSD0|Q2TSD0_HUMAN/tr|V9HVZ4|V9HVZ4_HUMAN/tr|B4DRV9|B4DRV9_HUMAN		8.8	0		0	2	MASCOT		T
	R20211001974_UA,20552	R.GALQNIIPASTGAAK.A	1411.79	0.00066	2	1	62.92	0	3.13e-05	0|0	sp|P04406|G3P_HUMAN/tr|Q5ZEY3|Q5ZEY3_HUMAN/tr|E7EUT5|E7EUT5_HUMAN/tr|A4UCT1|A4UCT1_HUMAN/tr|Q2TSD0|Q2TSD0_HUMAN/tr|V9HVZ4|V9HVZ4_HUMAN/tr|Q0QET7|Q0QET7_HUMAN		8.75	0		0	2	MASCOT		T
	R20211001974_UA,21721	R.VPTANVSVVDLTCR.L	1530.79	-3e-05	2	1	92.79	0	5.36e-08	0|0	sp|P04406|G3P_HUMAN/tr|Q5ZEY3|Q5ZEY3_HUMAN/tr|E7EUT5|E7EUT5_HUMAN/tr|A4UCT1|A4UCT1_HUMAN/tr|Q2TSD0|Q2TSD0_HUMAN/tr|V9HVZ4|V9HVZ4_HUMAN/tr|Q0QET7|Q0QET7_HUMAN		5.8	0		0	2	MASCOT		T
$26-1	tr|B3KT06|B3KT06_HUMAN Tubulin alpha chain OS=Homo sapiens OX=9606 PE=2 SV=1	11	9	0.2668	46340.8	5
$26-2	sp|P68363|TBA1B_HUMAN Tubulin alpha-1B chain OS=Homo sapiens OX=9606 GN=TUBA1B PE=1 SV=1	11	9	0.2461	50151.1	4.94
$26-3	tr|F5H5D3|F5H5D3_HUMAN Tubulin alpha chain OS=Homo sapiens OX=9606 GN=TUBA1C PE=1 SV=1	11	9	0.2139	57729.5	4.94
$26-4	tr|Q53GA7|Q53GA7_HUMAN Tubulin alpha chain (Fragment) OS=Homo sapiens OX=9606 PE=2 SV=1	11	9	0.2472	49822.7	5
$26-5	sp|Q71U36|TBA1A_HUMAN Tubulin alpha-1A chain OS=Homo sapiens OX=9606 GN=TUBA1A PE=1 SV=1	11	9	0.2461	50135.1	4.94
$26-6	tr|B3KPS3|B3KPS3_HUMAN Tubulin alpha chain OS=Homo sapiens OX=9606 PE=2 SV=1	11	9	0.2668	46240.7	4.99
$26-7	sp|Q9BQE3|TBA1C_HUMAN Tubulin alpha-1C chain OS=Homo sapiens OX=9606 GN=TUBA1C PE=1 SV=1	11	9	0.2472	49894.8	4.96
	R20211001974_UA,17549	K.DVNAAIATIK.T	1015.58	0.00081	2	1	53.1	0	0.000625	0|0	sp|Q9BQE3|TBA1C_HUMAN/sp|P68363|TBA1B_HUMAN/sp|Q6PEY2|TBA3E_HUMAN/sp|Q71U36|TBA1A_HUMAN/sp|P0DPH8|TBA3D_HUMAN/sp|P0DPH7|TBA3C_HUMAN/tr|A8JZY9|A8JZY9_HUMAN/tr|B4DQK4|B4DQK4_HUMAN/tr|B4DDU2|B4DDU2_HUMAN/tr|Q9UQM3|Q9UQM3_HUMAN/tr|Q1ZYQ1|Q1ZYQ1_HUMAN/tr|Q53GA7|Q53GA7_HUMAN/tr|A0A1W2PQM2|A0A1W2PQM2_HUMAN/tr|B3KT06|B3KT06_HUMAN/tr|F5H5D3|F5H5D3_HUMAN/tr|B3KPS3|B3KPS3_HUMAN/tr|Q8N532|Q8N532_HUMAN		5.84	0		0	2	MASCOT		T
	R20211001974_UA,3613	K.EDAANNYAR.G	1023.45	-0.00061	2	1	59.37	0	3.38e-05	0|0	sp|Q9BQE3|TBA1C_HUMAN/sp|P68363|TBA1B_HUMAN/sp|Q71U36|TBA1A_HUMAN/sp|P68366|TBA4A_HUMAN/sp|P0DPH8|TBA3D_HUMAN/sp|A6NHL2|TBAL3_HUMAN/sp|Q9NY65|TBA8_HUMAN/sp|P0DPH7|TBA3C_HUMAN/tr|F8VWV9|F8VWV9_HUMAN/tr|B7Z1K5|B7Z1K5_HUMAN/tr|A8JZY9|A8JZY9_HUMAN/tr|C9K0S6|C9K0S6_HUMAN/tr|F8VVB9|F8VVB9_HUMAN/tr|C9J2C0|C9J2C0_HUMAN/tr|C9JQ00|C9JQ00_HUMAN/tr|C9JEV8|C9JEV8_HUMAN/tr|F8VS66|F8VS66_HUMAN/tr|F8VQQ4|F8VQQ4_…		4.37	0		0	2	MASCOT		T
	R20211001974_UA,16491	K.FDLM*YAK.R ! K.FDLM*YAK.W ! K.FDLM*YAK.Q	903.428	0.00137	2	1	25.43	0	0.276	0|0	sp|Q9BQE3|TBA1C_HUMAN/sp|P68363|TBA1B_HUMAN/sp|Q71U36|TBA1A_HUMAN/sp|P68366|TBA4A_HUMAN/sp|P0DPH8|TBA3D_HUMAN/sp|A6NHL2|TBAL3_HUMAN/sp|Q9NY65|TBA8_HUMAN/sp|P0DPH7|TBA3C_HUMAN/tr|B7Z1K5|B7Z1K5_HUMAN/tr|A8JZY9|A8JZY9_HUMAN/tr|B4DQK4|B4DQK4_HUMAN/tr|Q15670|Q15670_HUMAN/tr|B4DDU2|B4DDU2_HUMAN/tr|C9J2C0|C9J2C0_HUMAN/tr|Q9UQM3|Q9UQM3_HUMAN/tr|Q1ZYQ1|Q1ZYQ1_HUMAN/tr|Q53GA7|Q53GA7_HUMAN/tr|B4DN58|B4DN58_…		5.84	0	15.994919 Oxidation (M)	0	2	MASCOT		T
	R20211001974_UA,27618	K.TIGGGDDSFNTFFSETGAGK.H	2007.89	0.00306	3	1	54.29	0	0.000123	0|0	sp|Q9BQE3|TBA1C_HUMAN/sp|P68363|TBA1B_HUMAN/sp|Q6PEY2|TBA3E_HUMAN/sp|Q71U36|TBA1A_HUMAN/sp|P0DPH8|TBA3D_HUMAN/sp|P0DPH7|TBA3C_HUMAN/tr|F8VXZ7|F8VXZ7_HUMAN/tr|F8VWV9|F8VWV9_HUMAN/tr|B7Z1K5|B7Z1K5_HUMAN/tr|A8JZY9|A8JZY9_HUMAN/tr|F8VVB9|F8VVB9_HUMAN/tr|F8VS66|F8VS66_HUMAN/tr|F8VQQ4|F8VQQ4_HUMAN/tr|F8VRZ4|F8VRZ4_HUMAN/tr|F8VX09|F8VX09_HUMAN/tr|Q1ZYQ1|Q1ZYQ1_HUMAN/tr|F8W0F6|F8W0F6_HUMAN/tr|Q53GA7|Q53G…		4.03	0		0	2	MASCOT		T
	R20211001974_UA,28477	R.AVFVDLEPTVIDEVR.T	1701.91	0.00329	2	1	73.45	0	4.18e-06	0|0	sp|Q9BQE3|TBA1C_HUMAN/sp|P68363|TBA1B_HUMAN/sp|Q71U36|TBA1A_HUMAN/tr|F8VWV9|F8VWV9_HUMAN/tr|B7Z1K5|B7Z1K5_HUMAN/tr|A8JZY9|A8JZY9_HUMAN/tr|F8VVB9|F8VVB9_HUMAN/tr|F8VS66|F8VS66_HUMAN/tr|F8VQQ4|F8VQQ4_HUMAN/tr|F8VRZ4|F8VRZ4_HUMAN/tr|F8VX09|F8VX09_HUMAN/tr|Q53GA7|Q53GA7_HUMAN/tr|B4DN58|B4DN58_HUMAN/tr|A0A1W2PQM2|A0A1W2PQM2_HUMAN/tr|B3KT06|B3KT06_HUMAN/tr|F5H5D3|F5H5D3_HUMAN/tr|B3KPS3|B3KPS3_HUMAN/tr|…		3.92	0		0	2	MASCOT		T
	R20211001974_UA,9814	R.EDMAALEK.D	906.424	0.00019	2	1	38.77	0	0.00693	0|0	sp|Q9BQE3|TBA1C_HUMAN/sp|P68363|TBA1B_HUMAN/sp|Q71U36|TBA1A_HUMAN/sp|P68366|TBA4A_HUMAN/tr|B7Z1K5|B7Z1K5_HUMAN/tr|A8JZY9|A8JZY9_HUMAN/tr|B4DQK4|B4DQK4_HUMAN/tr|B4DDU2|B4DDU2_HUMAN/tr|Q9UQM3|Q9UQM3_HUMAN/tr|Q53GA7|Q53GA7_HUMAN/tr|B4DN58|B4DN58_HUMAN/tr|B3KT06|B3KT06_HUMAN/tr|F5H5D3|F5H5D3_HUMAN/tr|B3KPS3|B3KPS3_HUMAN		4.14	0		0	2	MASCOT		T
	R20211001974_UA,26697	R.IHFPLATYAPVISAEK.A	1756.96	0.00516	3	1	21.91	0	1.3	0|0	sp|Q9BQE3|TBA1C_HUMAN/sp|P68363|TBA1B_HUMAN/sp|Q6PEY2|TBA3E_HUMAN/sp|Q71U36|TBA1A_HUMAN/sp|P68366|TBA4A_HUMAN/sp|P0DPH8|TBA3D_HUMAN/sp|P0DPH7|TBA3C_HUMAN/tr|B7Z1K5|B7Z1K5_HUMAN/tr|C9JDS9|C9JDS9_HUMAN/tr|B4DQK4|B4DQK4_HUMAN/tr|F8VVB9|F8VVB9_HUMAN/tr|B4DDU2|B4DDU2_HUMAN/tr|Q9UQM3|Q9UQM3_HUMAN/tr|Q1ZYQ1|Q1ZYQ1_HUMAN/tr|Q53GA7|Q53GA7_HUMAN/tr|A0A1W2PQM2|A0A1W2PQM2_HUMAN/tr|B3KT06|B3KT06_HUMAN/tr|F5H5…		6.75	0		0	2	MASCOT		T
	R20211001974_UA,16616	R.NLDIERPTYTNLNR.L	1718.88	0.00057	3	1	41.52	0	0.00718	0|0	sp|Q9BQE3|TBA1C_HUMAN/sp|P68363|TBA1B_HUMAN/sp|Q6PEY2|TBA3E_HUMAN/sp|Q71U36|TBA1A_HUMAN/sp|P68366|TBA4A_HUMAN/sp|P0DPH8|TBA3D_HUMAN/sp|Q9NY65|TBA8_HUMAN/sp|P0DPH7|TBA3C_HUMAN/tr|B7Z1K5|B7Z1K5_HUMAN/tr|C9JDS9|C9JDS9_HUMAN/tr|A8JZY9|A8JZY9_HUMAN/tr|B4DQK4|B4DQK4_HUMAN/tr|F8VVB9|F8VVB9_HUMAN/tr|B4DDU2|B4DDU2_HUMAN/tr|C9J2C0|C9J2C0_HUMAN/tr|F8VQQ4|F8VQQ4_HUMAN/tr|Q9UQM3|Q9UQM3_HUMAN/tr|Q1ZYQ1|Q1ZYQ1_…		6.07	0		0	2	MASCOT		T
	R20211001974_UA,16629	R.NLDIERPTYTNLNR.L	1718.88	0.0004	2	1	23.79	0	0.426	0|0	sp|Q9BQE3|TBA1C_HUMAN/sp|P68363|TBA1B_HUMAN/sp|Q6PEY2|TBA3E_HUMAN/sp|Q71U36|TBA1A_HUMAN/sp|P68366|TBA4A_HUMAN/sp|P0DPH8|TBA3D_HUMAN/sp|Q9NY65|TBA8_HUMAN/sp|P0DPH7|TBA3C_HUMAN/tr|B7Z1K5|B7Z1K5_HUMAN/tr|C9JDS9|C9JDS9_HUMAN/tr|A8JZY9|A8JZY9_HUMAN/tr|B4DQK4|B4DQK4_HUMAN/tr|F8VVB9|F8VVB9_HUMAN/tr|B4DDU2|B4DDU2_HUMAN/tr|C9J2C0|C9J2C0_HUMAN/tr|F8VQQ4|F8VQQ4_HUMAN/tr|Q9UQM3|Q9UQM3_HUMAN/tr|Q1ZYQ1|Q1ZYQ1_…		6.07	0		0	2	MASCOT		T
	R20211001974_UA,21643	R.QIFHPEQLITGK.E ! R.QLFHPEQLITGK.E	1410.77	0.00032	3	1	26.99	0	0.114	0|0	sp|Q9H853|TBA4B_HUMAN ! sp|Q9BQE3|TBA1C_HUMAN/sp|P68363|TBA1B_HUMAN/sp|Q6PEY2|TBA3E_HUMAN/sp|Q71U36|TBA1A_HUMAN/sp|P68366|TBA4A_HUMAN/sp|P0DPH8|TBA3D_HUMAN/sp|Q9NY65|TBA8_HUMAN/sp|P0DPH7|TBA3C_HUMAN/tr|F8VWV9|F8VWV9_HUMAN/tr|B7Z1K5|B7Z1K5_HUMAN/tr|A8JZY9|A8JZY9_HUMAN/tr|C9K0S6|C9K0S6_HUMAN/tr|F8VVB9|F8VVB9_HUMAN/tr|C9J2C0|C9J2C0_HUMAN/tr|C9JQ00|C9JQ00_HUMAN/tr|C9JEV8|C9JEV8_HUMAN/tr|F8VS66|F8VS66…		6.75	0		0	2	MASCOT		T
	R20211001974_UA,21710	R.QIFHPEQLITGK.E ! R.QLFHPEQLITGK.E	1410.77	0.00325	2	1	44.04	0	0.00263	0|0	sp|Q9H853|TBA4B_HUMAN ! sp|Q9BQE3|TBA1C_HUMAN/sp|P68363|TBA1B_HUMAN/sp|Q6PEY2|TBA3E_HUMAN/sp|Q71U36|TBA1A_HUMAN/sp|P68366|TBA4A_HUMAN/sp|P0DPH8|TBA3D_HUMAN/sp|Q9NY65|TBA8_HUMAN/sp|P0DPH7|TBA3C_HUMAN/tr|F8VWV9|F8VWV9_HUMAN/tr|B7Z1K5|B7Z1K5_HUMAN/tr|A8JZY9|A8JZY9_HUMAN/tr|C9K0S6|C9K0S6_HUMAN/tr|F8VVB9|F8VVB9_HUMAN/tr|C9J2C0|C9J2C0_HUMAN/tr|C9JQ00|C9JQ00_HUMAN/tr|C9JEV8|C9JEV8_HUMAN/tr|F8VS66|F8VS66…		6.75	0		0	2	MASCOT		T
$27-1	tr|Q8IZ29|Q8IZ29_HUMAN Tubulin beta chain OS=Homo sapiens OX=9606 GN=TUBB2C PE=2 SV=1	10	9	0.2494	49839.5	4.83
$27-2	tr|Q8N6N5|Q8N6N5_HUMAN Tubulin beta chain OS=Homo sapiens OX=9606 GN=TUBB2C PE=2 SV=1	10	9	0.2494	49807.4	4.76
$27-3	tr|Q8IWP6|Q8IWP6_HUMAN Tubulin beta chain OS=Homo sapiens OX=9606 PE=2 SV=1	10	9	0.2494	49752.4	4.82
$27-4	sp|P68371|TBB4B_HUMAN Tubulin beta-4B chain OS=Homo sapiens OX=9606 GN=TUBB4B PE=1 SV=1	10	9	0.2494	49830.5	4.79
	R20211001974_UA,9144	K.EVDEQM*LNVQNK.N ! K.EVDEQM*LNVQNK.S	1462.68	0.00033	2	1	46.08	0	0.00117	0|0	sp|P07437|TBB5_HUMAN/sp|P68371|TBB4B_HUMAN/sp|Q9BVA1|TBB2B_HUMAN/sp|Q13885|TBB2A_HUMAN/tr|B3KML9|B3KML9_HUMAN/tr|B7ZAF0|B7ZAF0_HUMAN/tr|Q8IZ29|Q8IZ29_HUMAN/tr|B4DY90|B4DY90_HUMAN/tr|Q9BUU9|Q9BUU9_HUMAN/tr|A4UCT2|A4UCT2_HUMAN/tr|B4E052|B4E052_HUMAN/tr|B4DMJ5|B4DMJ5_HUMAN/tr|Q5SU16|Q5SU16_HUMAN/tr|O43209|O43209_HUMAN/tr|Q96B85|Q96B85_HUMAN/tr|Q6P602|Q6P602_HUMAN/tr|Q6LC01|Q6LC01_HUMAN/tr|B4DXZ5|B4D…		4.14	0	15.994919 Oxidation (M)	0	2	MASCOT		T
	R20211001974_UA,14637	K.EVDEQMLNVQNK.N ! K.EVDEQMLNVQNK.S	1446.69	-0.00185	2	1	51.85	0	0.000442	0|0	sp|P07437|TBB5_HUMAN/sp|P68371|TBB4B_HUMAN/sp|Q9BVA1|TBB2B_HUMAN/sp|Q13885|TBB2A_HUMAN/tr|B3KML9|B3KML9_HUMAN/tr|B7ZAF0|B7ZAF0_HUMAN/tr|Q8IZ29|Q8IZ29_HUMAN/tr|B4DY90|B4DY90_HUMAN/tr|Q9BUU9|Q9BUU9_HUMAN/tr|A4UCT2|A4UCT2_HUMAN/tr|B4E052|B4E052_HUMAN/tr|B4DMJ5|B4DMJ5_HUMAN/tr|Q5SU16|Q5SU16_HUMAN/tr|O43209|O43209_HUMAN/tr|Q96B85|Q96B85_HUMAN/tr|Q6P602|Q6P602_HUMAN/tr|Q6LC01|Q6LC01_HUMAN/tr|B4DXZ5|B4D…		4.14	0		0	2	MASCOT		T
	R20211001974_UA,21564	K.LAVNM*VPFPR.L	1159.63	-0.0015	2	1	23.27	0	1.11	0|0	sp|Q13509|TBB3_HUMAN/sp|P07437|TBB5_HUMAN/sp|P68371|TBB4B_HUMAN/sp|Q9H4B7|TBB1_HUMAN/sp|P04350|TBB4A_HUMAN/sp|Q3ZCM7|TBB8_HUMAN/sp|A6NNZ2|TBB8B_HUMAN/sp|Q9BVA1|TBB2B_HUMAN/sp|Q13885|TBB2A_HUMAN/sp|Q9BUF5|TBB6_HUMAN/tr|A0A183YE00|A0A183YE00_HUMAN/tr|B3KML9|B3KML9_HUMAN/tr|B7ZAF0|B7ZAF0_HUMAN/tr|A0A075B736|A0A075B736_HUMAN/tr|Q5SQY0|Q5SQY0_HUMAN/tr|B4DJ43|B4DJ43_HUMAN/tr|Q8IZ29|Q8IZ29_HUMAN/tr|B4DY…		9.75	0	15.994919 Oxidation (M)	0	2	MASCOT		T
	R20211001974_UA,22054	R.AVLVDLEPGTM*DSVR.S	1617.82	-0.00327	2	1	31.12	0	0.188	0|0	sp|P68371|TBB4B_HUMAN/sp|P04350|TBB4A_HUMAN/sp|Q3ZCM7|TBB8_HUMAN/tr|A0A183YE00|A0A183YE00_HUMAN/tr|B3KML9|B3KML9_HUMAN/tr|M0QY37|M0QY37_HUMAN/tr|M0QX14|M0QX14_HUMAN/tr|B4DJ43|B4DJ43_HUMAN/tr|Q8IZ29|Q8IZ29_HUMAN/tr|M0R0X0|M0R0X0_HUMAN/tr|B4DNW1|B4DNW1_HUMAN/tr|B4DE77|B4DE77_HUMAN/tr|A0A075B724|A0A075B724_HUMAN/tr|M0QY85|M0QY85_HUMAN/tr|Q8IWP6|Q8IWP6_HUMAN/tr|Q8N6N5|Q8N6N5_HUMAN/tr|M0R278|M0R278_HU…		4.03	0	15.994919 Oxidation (M)	0	2	MASCOT		T
	R20211001974_UA,12231	R.EIVHIQAGQCGNQIGAK.F ! R.EIVHIQAGQCGNQIGAK.L ! R.EIVHLQAGQCGNQIGAK.F ! R.EIVHLQAGQCGNQIGAK.A	1822.92	0.00049	3	1	56.02	0	0.000638	0|0	sp|Q13509|TBB3_HUMAN/sp|P07437|TBB5_HUMAN/sp|Q9BVA1|TBB2B_HUMAN/sp|Q13885|TBB2A_HUMAN/tr|G3V2N6|G3V2N6_HUMAN/tr|G3V3W7|G3V3W7_HUMAN/tr|B4E052|B4E052_HUMAN/tr|B4DMJ5|B4DMJ5_HUMAN/tr|Q5SU16|Q5SU16_HUMAN/tr|G3V3R4|G3V3R4_HUMAN/tr|B4DXZ5|B4DXZ5_HUMAN/tr|A0A384MEE3|A0A384MEE3_HUMAN/tr|B2RBD5|B2RBD5_HUMAN/tr|B7Z4N1|B7Z4N1_HUMAN/tr|A0A384NYT8|A0A384NYT8_HUMAN/tr|G3V5W4|G3V5W4_HUMAN/tr|B4DMU8|B4DMU8_HUMA…		6.83	0		0	2	MASCOT		T
	R20211001974_UA,18863	R.FPGQLNADLR.K	1130.6	-0.00419	2	1	25.47	0	0.318	0|0	sp|Q13509|TBB3_HUMAN/sp|P07437|TBB5_HUMAN/sp|P68371|TBB4B_HUMAN/sp|Q9H4B7|TBB1_HUMAN/sp|P04350|TBB4A_HUMAN/sp|Q3ZCM7|TBB8_HUMAN/sp|A6NNZ2|TBB8B_HUMAN/sp|Q9BVA1|TBB2B_HUMAN/sp|Q13885|TBB2A_HUMAN/sp|Q9BUF5|TBB6_HUMAN/tr|A0A183YE00|A0A183YE00_HUMAN/tr|B3KML9|B3KML9_HUMAN/tr|B7ZAF0|B7ZAF0_HUMAN/tr|A0A075B736|A0A075B736_HUMAN/tr|Q5SQY0|Q5SQY0_HUMAN/tr|B4DJ43|B4DJ43_HUMAN/tr|Q8IZ29|Q8IZ29_HUMAN/tr|B4DY…		5.84	0		0	2	MASCOT		T
	R20211001974_UA,19083	R.IM*NTFSVVPSPK.V	1335.7	0.00018	2	1	71.87	0	1.46e-05	0|0	sp|Q13509|TBB3_HUMAN/sp|P07437|TBB5_HUMAN/sp|P68371|TBB4B_HUMAN/sp|P04350|TBB4A_HUMAN/tr|B3KML9|B3KML9_HUMAN/tr|B7ZAF0|B7ZAF0_HUMAN/tr|M0QYM7|M0QYM7_HUMAN/tr|Q8IZ29|Q8IZ29_HUMAN/tr|B4DY90|B4DY90_HUMAN/tr|G3V2A3|G3V2A3_HUMAN/tr|Q9BUU9|Q9BUU9_HUMAN/tr|B4E052|B4E052_HUMAN/tr|Q5SU16|Q5SU16_HUMAN/tr|B4DE77|B4DE77_HUMAN/tr|Q6LC01|Q6LC01_HUMAN/tr|Q5JP53|Q5JP53_HUMAN/tr|M0R042|M0R042_HUMAN/tr|Q5ST81|Q5ST…		8.75	0	15.994919 Oxidation (M)	0	2	MASCOT		T
	R20211001974_UA,13801	R.INVYYNEATGGK.Y	1328.65	0.00218	2	1	53.36	0	0.000319	0|0	sp|P68371|TBB4B_HUMAN/tr|B3KML9|B3KML9_HUMAN/tr|Q8IZ29|Q8IZ29_HUMAN/tr|B4DNW1|B4DNW1_HUMAN/tr|Q8IWP6|Q8IWP6_HUMAN/tr|Q8N6N5|Q8N6N5_HUMAN		6	0		0	2	MASCOT		T
	R20211001974_UA,26677	R.LHFFM*PGFAPLTSR.G	1636.83	-0.00189	3	1	59.04	0	0.000373	0|0	sp|P07437|TBB5_HUMAN/sp|P68371|TBB4B_HUMAN/sp|P04350|TBB4A_HUMAN/sp|Q3ZCM7|TBB8_HUMAN/sp|A6NNZ2|TBB8B_HUMAN/sp|Q9BVA1|TBB2B_HUMAN/sp|Q13885|TBB2A_HUMAN/sp|Q9BUF5|TBB6_HUMAN/tr|B3KML9|B3KML9_HUMAN/tr|B7ZAF0|B7ZAF0_HUMAN/tr|A0A075B736|A0A075B736_HUMAN/tr|Q5SQY0|Q5SQY0_HUMAN/tr|B4DJ43|B4DJ43_HUMAN/tr|Q8IZ29|Q8IZ29_HUMAN/tr|B4DY90|B4DY90_HUMAN/tr|Q9BUU9|Q9BUU9_HUMAN/tr|B4DP54|B4DP54_HUMAN/tr|B4E052|B…		9.76	0	15.994919 Oxidation (M)	0	2	MASCOT		T
	R20211001974_UA,26436	R.YLTVAAVFR.G	1039.59	-0.00018	2	1	51.78	0	0.000271	0|0	sp|P07437|TBB5_HUMAN/sp|P68371|TBB4B_HUMAN/sp|P04350|TBB4A_HUMAN/tr|B3KML9|B3KML9_HUMAN/tr|B7ZAF0|B7ZAF0_HUMAN/tr|B4DJ43|B4DJ43_HUMAN/tr|Q8IZ29|Q8IZ29_HUMAN/tr|B4DY90|B4DY90_HUMAN/tr|Q9BUU9|Q9BUU9_HUMAN/tr|A4UCT2|A4UCT2_HUMAN/tr|B4E052|B4E052_HUMAN/tr|Q5SU16|Q5SU16_HUMAN/tr|Q96B85|Q96B85_HUMAN/tr|B4DE77|B4DE77_HUMAN/tr|Q6LC01|Q6LC01_HUMAN/tr|B4DXZ5|B4DXZ5_HUMAN/tr|Q5JP53|Q5JP53_HUMAN/tr|Q5ST81|Q5…		8.75	0		0	2	MASCOT		T
$28-1	sp|P10809|CH60_HUMAN 60 kDa heat shock protein, mitochondrial OS=Homo sapiens OX=9606 GN=HSPD1 PE=1 SV=2	9	9	0.2234	61053.9	5.7
$28-2	tr|A0A024R3X4|A0A024R3X4_HUMAN 60 kDa chaperonin (Fragment) OS=Homo sapiens OX=9606 GN=HSPD1 PE=2 SV=1	9	9	0.2234	61053.9	5.7
$28-3	tr|B3GQS7|B3GQS7_HUMAN 60 kDa chaperonin OS=Homo sapiens OX=9606 GN=HSPD1 PE=2 SV=1	9	9	0.225	60679.5	5.83
	R20211001974_UA,27488	K.CEFQDAYVLLSEK.K	1601.75	0.00157	2	1	74.24	0	2.08e-06	0|0	sp|P10809|CH60_HUMAN/tr|B9VP19|B9VP19_HUMAN/tr|B3GQS7|B3GQS7_HUMAN/tr|B9VPB4|B9VPB4_HUMAN/tr|Q53QD5|Q53QD5_HUMAN/tr|B7Z4F6|B7Z4F6_HUMAN/tr|B7Z597|B7Z597_HUMAN/tr|A0A024R3X4|A0A024R3X4_HUMAN/tr|B7Z5E7|B7Z5E7_HUMAN		4.14	0		0	2	MASCOT		T
	R20211001974_UA,9003	K.GANPVEIR.R	855.468	-0.00045	2	1	53.14	0	0.000981	0|0	sp|P10809|CH60_HUMAN/tr|B9VP19|B9VP19_HUMAN/tr|B3GQS7|B3GQS7_HUMAN/tr|E7EXB4|E7EXB4_HUMAN/tr|B9VPB4|B9VPB4_HUMAN/tr|Q53SE2|Q53SE2_HUMAN/tr|A0A0S2Z415|A0A0S2Z415_HUMAN/tr|B9VP24|B9VP24_HUMAN/tr|B7Z4F6|B7Z4F6_HUMAN/tr|E7ESH4|E7ESH4_HUMAN/tr|A0A024R3X4|A0A024R3X4_HUMAN		6	0		0	2	MASCOT		T
	R20211001974_UA,20988	K.IGIEIIK.R	785.513	0.00021	2	1	46.91	0	0.00158	0|0	sp|P10809|CH60_HUMAN/tr|B3GQS7|B3GQS7_HUMAN/tr|B7Z4F6|B7Z4F6_HUMAN/tr|B7Z597|B7Z597_HUMAN/tr|A0A024R3X4|A0A024R3X4_HUMAN/tr|B7Z5E7|B7Z5E7_HUMAN		6	0		0	2	MASCOT		T
	R20211001974_UA,28105	K.ISSIQSIVPALEIANAHR.K	1919.07	0.00042	3	1	71.11	0	3.28e-06	0|0	sp|P10809|CH60_HUMAN/tr|B3GQS7|B3GQS7_HUMAN/tr|B7Z532|B7Z532_HUMAN/tr|Q53QD5|Q53QD5_HUMAN/tr|B7Z4F6|B7Z4F6_HUMAN/tr|B7Z597|B7Z597_HUMAN/tr|A0A024R3X4|A0A024R3X4_HUMAN/tr|B7Z5E7|B7Z5E7_HUMAN		6.75	0		0	2	MASCOT		T
	R20211001974_UA,17645	K.LVQDVANNTNEEAGDGTTTATVLAR.S	2560.25	-0.00031	3	1	39.64	0	0.00814	0|0	sp|P10809|CH60_HUMAN/tr|B3GQS7|B3GQS7_HUMAN/tr|E7EXB4|E7EXB4_HUMAN/tr|Q53SE2|Q53SE2_HUMAN/tr|A0A0S2Z415|A0A0S2Z415_HUMAN/tr|B7Z597|B7Z597_HUMAN/tr|C9JL25|C9JL25_HUMAN/tr|E7ESH4|E7ESH4_HUMAN/tr|A0A024R3X4|A0A024R3X4_HUMAN		3.92	0		0	2	MASCOT		T
	R20211001974_UA,5945	K.VGGTSDVEVNEK.K	1233.6	-0.00018	2	1	72.92	0	8.16e-06	0|0	sp|P10809|CH60_HUMAN/tr|B3GQS7|B3GQS7_HUMAN/tr|B7Z4F6|B7Z4F6_HUMAN/tr|B7Z597|B7Z597_HUMAN/tr|A0A024R3X4|A0A024R3X4_HUMAN/tr|B7Z5E7|B7Z5E7_HUMAN		4.14	0		0	2	MASCOT		T
	R20211001974_UA,27068	R.AAVEEGIVLGGGCALLR.C	1684.91	0.00121	2	1	64.4	0	3.05e-05	0|0	sp|P10809|CH60_HUMAN/tr|B3GQS7|B3GQS7_HUMAN/tr|B7Z4F6|B7Z4F6_HUMAN/tr|B7Z597|B7Z597_HUMAN/tr|A0A024R3X4|A0A024R3X4_HUMAN/tr|B7Z5E7|B7Z5E7_HUMAN		4.53	0		0	2	MASCOT		T
	R20211001974_UA,22962	R.CIPALDSLTPANEDQK.I	1771.85	-0.00551	2	1	28.73	0	0.325	0|0	sp|P10809|CH60_HUMAN/tr|B3GQS7|B3GQS7_HUMAN/tr|B7Z4F6|B7Z4F6_HUMAN/tr|B7Z597|B7Z597_HUMAN/tr|A0A024R3X4|A0A024R3X4_HUMAN/tr|B7Z5E7|B7Z5E7_HUMAN		4.03	0		0	2	MASCOT		T
	R20211001974_UA,19560	R.TVIIEQSWGSPK.V	1344.72	-0.00294	2	1	46.15	0	0.00221	0|0	sp|P10809|CH60_HUMAN/tr|B3GQS7|B3GQS7_HUMAN/tr|C9JL19|C9JL19_HUMAN/tr|E7EXB4|E7EXB4_HUMAN/tr|C9JCQ4|C9JCQ4_HUMAN/tr|Q53SE2|Q53SE2_HUMAN/tr|A0A0S2Z415|A0A0S2Z415_HUMAN/tr|B7Z597|B7Z597_HUMAN/tr|C9JL25|C9JL25_HUMAN/tr|E7ESH4|E7ESH4_HUMAN/tr|A0A024R3X4|A0A024R3X4_HUMAN/tr|B7Z5E7|B7Z5E7_HUMAN		5.66	0		0	2	MASCOT		T
$29-1	sp|P13639|EF2_HUMAN Elongation factor 2 OS=Homo sapiens OX=9606 GN=EEF2 PE=1 SV=4	9	9	0.1002	95337.1	6.41
$29-2	tr|A0A384N6H1|A0A384N6H1_HUMAN Epididymis secretory sperm binding protein OS=Homo sapiens OX=9606 PE=2 SV=1	9	9	0.1002	95337.1	6.41
	R20211001974_UA,7685	K.AGIIASAR.A	758.452	-0.0015	2	1	55.9	0	0.000368	0|0	sp|P13639|EF2_HUMAN/tr|A0A384N6H1|A0A384N6H1_HUMAN/tr|B4DMC6|B4DMC6_HUMAN/tr|Q6PK56|Q6PK56_HUMAN/tr|B4DPU3|B4DPU3_HUMAN/tr|B4DRE8|B4DRE8_HUMAN		9.8	0		0	2	MASCOT		T
	R20211001974_UA,4936	K.EGALCEENM*R.G	1224.5	-0.0006	2	1	30.27	0	0.0511	0|0	sp|P13639|EF2_HUMAN/tr|A0A384N6H1|A0A384N6H1_HUMAN/tr|Q8TA90|Q8TA90_HUMAN/tr|B4DPU3|B4DPU3_HUMAN		4.25	0	15.994919 Oxidation (M)	0	2	MASCOT		T
	R20211001974_UA,5728	K.GEGQLGPAER.A	1013.5	-0.00069	2	1	44.58	0	0.0241	0|0	sp|P13639|EF2_HUMAN/tr|A0A384N6H1|A0A384N6H1_HUMAN/tr|B4DMC6|B4DMC6_HUMAN/tr|Q6PK56|Q6PK56_HUMAN/tr|B4DPU3|B4DPU3_HUMAN/tr|B4DRE8|B4DRE8_HUMAN		4.53	0		0	2	MASCOT		T
	R20211001974_UA,6158	K.NPADLPK.L	754.409	-0.00056	2	1	21.21	0	0.4	0|0	sp|P13639|EF2_HUMAN/tr|A0A384N6H1|A0A384N6H1_HUMAN/tr|Q6PK56|Q6PK56_HUMAN/tr|Q8TA90|Q8TA90_HUMAN		5.84	0		0	2	MASCOT		T
	R20211001974_UA,2486	K.SATSPEGK.K	776.378	0.00102	2	1	20.11	0	0.726	0|0	sp|P13639|EF2_HUMAN/tr|A0A384N6H1|A0A384N6H1_HUMAN/tr|B4DMC6|B4DMC6_HUMAN/tr|Q6PK56|Q6PK56_HUMAN/tr|B4DRE8|B4DRE8_HUMAN		5.72	0		0	2	MASCOT		T
	R20211001974_UA,18989	R.ETVSEESNVLCLSK.S	1594.76	0.0005	2	1	88.8	0	9.52e-08	0|0	sp|P13639|EF2_HUMAN/tr|A0A384N6H1|A0A384N6H1_HUMAN/tr|Q6W6M8|Q6W6M8_HUMAN/tr|Q8TA90|Q8TA90_HUMAN/tr|B4DPU3|B4DPU3_HUMAN		4.25	0		0	2	MASCOT		T
	R20211001974_UA,17207	R.FYAFGR.V	760.378	0.0002	2	1	22.57	0	0.489	0|0	sp|P13639|EF2_HUMAN/tr|A0A384N6H1|A0A384N6H1_HUMAN/tr|Q6PK56|Q6PK56_HUMAN/tr|Q8TA90|Q8TA90_HUMAN/tr|B4DRE8|B4DRE8_HUMAN		8.75	0		0	2	MASCOT		T
	R20211001974_UA,29014	R.TFCQLILDPIFK.V	1494.8	-0.0096	2	1	45.72	0	0.00212	0|0	sp|P13639|EF2_HUMAN/tr|A0A384N6H1|A0A384N6H1_HUMAN/tr|B4DMC6|B4DMC6_HUMAN/tr|Q6PK56|Q6PK56_HUMAN/tr|B4DRE8|B4DRE8_HUMAN		5.5	0		0	2	MASCOT		T
	R20211001974_UA,21698	R.VFSGLVSTGLK.V	1107.64	-0.00017	2	1	56.21	0	0.000173	0|0	sp|P13639|EF2_HUMAN/tr|A0A384N6H1|A0A384N6H1_HUMAN/tr|Q6PK56|Q6PK56_HUMAN/tr|Q8TA90|Q8TA90_HUMAN/tr|B4DRE8|B4DRE8_HUMAN		8.72	0		0	2	MASCOT		T
$30-1	sp|P07437|TBB5_HUMAN Tubulin beta chain OS=Homo sapiens OX=9606 GN=TUBB PE=1 SV=2	9	8	0.223	49670.3	4.78
$30-2	tr|A0A384NYT8|A0A384NYT8_HUMAN Tubulin beta chain (Fragment) OS=Homo sapiens OX=9606 PE=2 SV=1	9	8	0.224	49468	4.8
$30-3	tr|Q5SU16|Q5SU16_HUMAN Tubulin beta chain OS=Homo sapiens OX=9606 GN=TUBB PE=1 SV=1	9	8	0.223	49670.3	4.78
	R20211001974_UA,9144	K.EVDEQM*LNVQNK.N ! K.EVDEQM*LNVQNK.S	1462.68	0.00033	2	1	46.08	0	0.00117	0|0	sp|P07437|TBB5_HUMAN/sp|P68371|TBB4B_HUMAN/sp|Q9BVA1|TBB2B_HUMAN/sp|Q13885|TBB2A_HUMAN/tr|B3KML9|B3KML9_HUMAN/tr|B7ZAF0|B7ZAF0_HUMAN/tr|Q8IZ29|Q8IZ29_HUMAN/tr|B4DY90|B4DY90_HUMAN/tr|Q9BUU9|Q9BUU9_HUMAN/tr|A4UCT2|A4UCT2_HUMAN/tr|B4E052|B4E052_HUMAN/tr|B4DMJ5|B4DMJ5_HUMAN/tr|Q5SU16|Q5SU16_HUMAN/tr|O43209|O43209_HUMAN/tr|Q96B85|Q96B85_HUMAN/tr|Q6P602|Q6P602_HUMAN/tr|Q6LC01|Q6LC01_HUMAN/tr|B4DXZ5|B4D…		4.14	0	15.994919 Oxidation (M)	0	2	MASCOT		T
	R20211001974_UA,14637	K.EVDEQMLNVQNK.N ! K.EVDEQMLNVQNK.S	1446.69	-0.00185	2	1	51.85	0	0.000442	0|0	sp|P07437|TBB5_HUMAN/sp|P68371|TBB4B_HUMAN/sp|Q9BVA1|TBB2B_HUMAN/sp|Q13885|TBB2A_HUMAN/tr|B3KML9|B3KML9_HUMAN/tr|B7ZAF0|B7ZAF0_HUMAN/tr|Q8IZ29|Q8IZ29_HUMAN/tr|B4DY90|B4DY90_HUMAN/tr|Q9BUU9|Q9BUU9_HUMAN/tr|A4UCT2|A4UCT2_HUMAN/tr|B4E052|B4E052_HUMAN/tr|B4DMJ5|B4DMJ5_HUMAN/tr|Q5SU16|Q5SU16_HUMAN/tr|O43209|O43209_HUMAN/tr|Q96B85|Q96B85_HUMAN/tr|Q6P602|Q6P602_HUMAN/tr|Q6LC01|Q6LC01_HUMAN/tr|B4DXZ5|B4D…		4.14	0		0	2	MASCOT		T
	R20211001974_UA,21564	K.LAVNM*VPFPR.L	1159.63	-0.0015	2	1	23.27	0	1.11	0|0	sp|Q13509|TBB3_HUMAN/sp|P07437|TBB5_HUMAN/sp|P68371|TBB4B_HUMAN/sp|Q9H4B7|TBB1_HUMAN/sp|P04350|TBB4A_HUMAN/sp|Q3ZCM7|TBB8_HUMAN/sp|A6NNZ2|TBB8B_HUMAN/sp|Q9BVA1|TBB2B_HUMAN/sp|Q13885|TBB2A_HUMAN/sp|Q9BUF5|TBB6_HUMAN/tr|A0A183YE00|A0A183YE00_HUMAN/tr|B3KML9|B3KML9_HUMAN/tr|B7ZAF0|B7ZAF0_HUMAN/tr|A0A075B736|A0A075B736_HUMAN/tr|Q5SQY0|Q5SQY0_HUMAN/tr|B4DJ43|B4DJ43_HUMAN/tr|Q8IZ29|Q8IZ29_HUMAN/tr|B4DY…		9.75	0	15.994919 Oxidation (M)	0	2	MASCOT		T
	R20211001974_UA,24051	R.AILVDLEPGTM*DSVR.S	1631.83	-0.00192	2	1	55.41	0	0.00029	0|0	sp|Q13509|TBB3_HUMAN/sp|P07437|TBB5_HUMAN/sp|Q9BVA1|TBB2B_HUMAN/sp|Q13885|TBB2A_HUMAN/tr|G3V2N6|G3V2N6_HUMAN/tr|B7ZAF0|B7ZAF0_HUMAN/tr|B4DY90|B4DY90_HUMAN/tr|B4DMJ5|B4DMJ5_HUMAN/tr|Q5SU16|Q5SU16_HUMAN/tr|G3V3R4|G3V3R4_HUMAN/tr|Q6LC01|Q6LC01_HUMAN/tr|Q5JP53|Q5JP53_HUMAN/tr|A0A384MEE3|A0A384MEE3_HUMAN/tr|A0A0B4J269|A0A0B4J269_HUMAN/tr|B2RBD5|B2RBD5_HUMAN/tr|A5D907|A5D907_HUMAN/tr|A0A384NYT8|A0A384N…		4.03	0	15.994919 Oxidation (M)	0	2	MASCOT		T
	R20211001974_UA,12231	R.EIVHIQAGQCGNQIGAK.F ! R.EIVHIQAGQCGNQIGAK.L ! R.EIVHLQAGQCGNQIGAK.F ! R.EIVHLQAGQCGNQIGAK.A	1822.92	0.00049	3	1	56.02	0	0.000638	0|0	sp|Q13509|TBB3_HUMAN/sp|P07437|TBB5_HUMAN/sp|Q9BVA1|TBB2B_HUMAN/sp|Q13885|TBB2A_HUMAN/tr|G3V2N6|G3V2N6_HUMAN/tr|G3V3W7|G3V3W7_HUMAN/tr|B4E052|B4E052_HUMAN/tr|B4DMJ5|B4DMJ5_HUMAN/tr|Q5SU16|Q5SU16_HUMAN/tr|G3V3R4|G3V3R4_HUMAN/tr|B4DXZ5|B4DXZ5_HUMAN/tr|A0A384MEE3|A0A384MEE3_HUMAN/tr|B2RBD5|B2RBD5_HUMAN/tr|B7Z4N1|B7Z4N1_HUMAN/tr|A0A384NYT8|A0A384NYT8_HUMAN/tr|G3V5W4|G3V5W4_HUMAN/tr|B4DMU8|B4DMU8_HUMA…		6.83	0		0	2	MASCOT		T
	R20211001974_UA,18863	R.FPGQLNADLR.K	1130.6	-0.00419	2	1	25.47	0	0.318	0|0	sp|Q13509|TBB3_HUMAN/sp|P07437|TBB5_HUMAN/sp|P68371|TBB4B_HUMAN/sp|Q9H4B7|TBB1_HUMAN/sp|P04350|TBB4A_HUMAN/sp|Q3ZCM7|TBB8_HUMAN/sp|A6NNZ2|TBB8B_HUMAN/sp|Q9BVA1|TBB2B_HUMAN/sp|Q13885|TBB2A_HUMAN/sp|Q9BUF5|TBB6_HUMAN/tr|A0A183YE00|A0A183YE00_HUMAN/tr|B3KML9|B3KML9_HUMAN/tr|B7ZAF0|B7ZAF0_HUMAN/tr|A0A075B736|A0A075B736_HUMAN/tr|Q5SQY0|Q5SQY0_HUMAN/tr|B4DJ43|B4DJ43_HUMAN/tr|Q8IZ29|Q8IZ29_HUMAN/tr|B4DY…		5.84	0		0	2	MASCOT		T
	R20211001974_UA,19083	R.IM*NTFSVVPSPK.V	1335.7	0.00018	2	1	71.87	0	1.46e-05	0|0	sp|Q13509|TBB3_HUMAN/sp|P07437|TBB5_HUMAN/sp|P68371|TBB4B_HUMAN/sp|P04350|TBB4A_HUMAN/tr|B3KML9|B3KML9_HUMAN/tr|B7ZAF0|B7ZAF0_HUMAN/tr|M0QYM7|M0QYM7_HUMAN/tr|Q8IZ29|Q8IZ29_HUMAN/tr|B4DY90|B4DY90_HUMAN/tr|G3V2A3|G3V2A3_HUMAN/tr|Q9BUU9|Q9BUU9_HUMAN/tr|B4E052|B4E052_HUMAN/tr|Q5SU16|Q5SU16_HUMAN/tr|B4DE77|B4DE77_HUMAN/tr|Q6LC01|Q6LC01_HUMAN/tr|Q5JP53|Q5JP53_HUMAN/tr|M0R042|M0R042_HUMAN/tr|Q5ST81|Q5ST…		8.75	0	15.994919 Oxidation (M)	0	2	MASCOT		T
	R20211001974_UA,26677	R.LHFFM*PGFAPLTSR.G	1636.83	-0.00189	3	1	59.04	0	0.000373	0|0	sp|P07437|TBB5_HUMAN/sp|P68371|TBB4B_HUMAN/sp|P04350|TBB4A_HUMAN/sp|Q3ZCM7|TBB8_HUMAN/sp|A6NNZ2|TBB8B_HUMAN/sp|Q9BVA1|TBB2B_HUMAN/sp|Q13885|TBB2A_HUMAN/sp|Q9BUF5|TBB6_HUMAN/tr|B3KML9|B3KML9_HUMAN/tr|B7ZAF0|B7ZAF0_HUMAN/tr|A0A075B736|A0A075B736_HUMAN/tr|Q5SQY0|Q5SQY0_HUMAN/tr|B4DJ43|B4DJ43_HUMAN/tr|Q8IZ29|Q8IZ29_HUMAN/tr|B4DY90|B4DY90_HUMAN/tr|Q9BUU9|Q9BUU9_HUMAN/tr|B4DP54|B4DP54_HUMAN/tr|B4E052|B…		9.76	0	15.994919 Oxidation (M)	0	2	MASCOT		T
	R20211001974_UA,26436	R.YLTVAAVFR.G	1039.59	-0.00018	2	1	51.78	0	0.000271	0|0	sp|P07437|TBB5_HUMAN/sp|P68371|TBB4B_HUMAN/sp|P04350|TBB4A_HUMAN/tr|B3KML9|B3KML9_HUMAN/tr|B7ZAF0|B7ZAF0_HUMAN/tr|B4DJ43|B4DJ43_HUMAN/tr|Q8IZ29|Q8IZ29_HUMAN/tr|B4DY90|B4DY90_HUMAN/tr|Q9BUU9|Q9BUU9_HUMAN/tr|A4UCT2|A4UCT2_HUMAN/tr|B4E052|B4E052_HUMAN/tr|Q5SU16|Q5SU16_HUMAN/tr|Q96B85|Q96B85_HUMAN/tr|B4DE77|B4DE77_HUMAN/tr|Q6LC01|Q6LC01_HUMAN/tr|B4DXZ5|B4DXZ5_HUMAN/tr|Q5JP53|Q5JP53_HUMAN/tr|Q5ST81|Q5…		8.75	0		0	2	MASCOT		T
$31-1	tr|G3V1V0|G3V1V0_HUMAN Myosin light polypeptide 6 OS=Homo sapiens OX=9606 GN=MYL6 PE=1 SV=1	9	8	0.5528	18037	4.68
$31-2	tr|G8JLA2|G8JLA2_HUMAN Myosin light polypeptide 6 OS=Homo sapiens OX=9606 GN=MYL6 PE=1 SV=1	9	8	0.5855	17089.1	4.46
$31-3	tr|B7Z6Z4|B7Z6Z4_HUMAN Myosin light polypeptide 6 OS=Homo sapiens OX=9606 GN=MYL6 PE=1 SV=1	9	8	0.3739	26706.6	5.01
$31-4	tr|F8W1R7|F8W1R7_HUMAN Myosin light polypeptide 6 OS=Homo sapiens OX=9606 GN=MYL6 PE=1 SV=1	9	8	0.6138	16290.1	4.56
$31-5	sp|P60660|MYL6_HUMAN Myosin light polypeptide 6 OS=Homo sapiens OX=9606 GN=MYL6 PE=1 SV=2	9	8	0.5894	16929.9	4.56
$31-6	tr|J3KND3|J3KND3_HUMAN Myosin light polypeptide 6 OS=Homo sapiens OX=9606 GN=MYL6 PE=1 SV=1	9	8	0.5855	17058	4.56
$31-7	tr|F8VPF3|F8VPF3_HUMAN Myosin light polypeptide 6 (Fragment) OS=Homo sapiens OX=9606 GN=MYL6 PE=1 SV=1	9	8	0.6846	14436.1	4.44
	R20211001974_UA,7123	K.EGNGTVM*GAEIR.H ! K.EGNGTVM*GAELR.H	1249.58	0.0054	2	1	46.67	0	0.00279	0|0	sp|P60660|MYL6_HUMAN/tr|G3V1Y7|G3V1Y7_HUMAN/tr|F8W1R7|F8W1R7_HUMAN/tr|J3KND3|J3KND3_HUMAN/tr|Q6IBG5|Q6IBG5_HUMAN/tr|G8JLA2|G8JLA2_HUMAN/tr|G3V1V0|G3V1V0_HUMAN/tr|H0YI43|H0YI43_HUMAN/tr|B7Z6Z4|B7Z6Z4_HUMAN/tr|F8VZU9|F8VZU9_HUMAN/tr|F8VPF3|F8VPF3_HUMAN/tr|F8W180|F8W180_HUMAN ! sp|P05976|MYL1_HUMAN/sp|P08590|MYL3_HUMAN/tr|A0A024R2Q5|A0A024R2Q5_HUMAN/tr|Q53R15|Q53R15_HUMAN		4.53	0	15.994919 Oxidation (M)	0	2	MASCOT		T
	R20211001974_UA,10956	K.ILYSQCGDVM*R.A	1357.62	-0.00222	2	1	46.53	0	0.00106	0|0	sp|P60660|MYL6_HUMAN/sp|P14649|MYL6B_HUMAN/tr|F8W1R7|F8W1R7_HUMAN/tr|J3KND3|J3KND3_HUMAN/tr|B4E368|B4E368_HUMAN/tr|G8JLA2|G8JLA2_HUMAN/tr|A0A024RB31|A0A024RB31_HUMAN/tr|G3V1V0|G3V1V0_HUMAN/tr|B7Z6Z4|B7Z6Z4_HUMAN/tr|F8W1I5|F8W1I5_HUMAN/tr|F8VPF3|F8VPF3_HUMAN		5.83	0	15.994919 Oxidation (M)	0	2	MASCOT		T
	R20211001974_UA,18565	K.NKDQGTYEDYVEGLR.V	1786.82	-0.00207	3	1	61.19	0	3.58e-05	0|0	sp|P60660|MYL6_HUMAN/tr|G3V1Y7|G3V1Y7_HUMAN/tr|F8W1R7|F8W1R7_HUMAN/tr|J3KND3|J3KND3_HUMAN/tr|Q6IBG5|Q6IBG5_HUMAN/tr|G8JLA2|G8JLA2_HUMAN/tr|G3V1V0|G3V1V0_HUMAN/tr|B7Z6Z4|B7Z6Z4_HUMAN/tr|F8VZU9|F8VZU9_HUMAN/tr|F8VPF3|F8VPF3_HUMAN/tr|F8W180|F8W180_HUMAN		4.32	1		0	2	MASCOT		T
	R20211001974_UA,18629	K.NKDQGTYEDYVEGLR.V	1786.82	-0.01605	2	1	24.09	0	0.236	0|0	sp|P60660|MYL6_HUMAN/tr|G3V1Y7|G3V1Y7_HUMAN/tr|F8W1R7|F8W1R7_HUMAN/tr|J3KND3|J3KND3_HUMAN/tr|Q6IBG5|Q6IBG5_HUMAN/tr|G8JLA2|G8JLA2_HUMAN/tr|G3V1V0|G3V1V0_HUMAN/tr|B7Z6Z4|B7Z6Z4_HUMAN/tr|F8VZU9|F8VZU9_HUMAN/tr|F8VPF3|F8VPF3_HUMAN/tr|F8W180|F8W180_HUMAN		4.32	1		0	2	MASCOT		T
	R20211001974_UA,3938	K.SDEMNVK.V	822.366	0.00073	2	1	22.05	0	0.232	0|0	sp|P60660|MYL6_HUMAN/tr|F8W1R7|F8W1R7_HUMAN/tr|J3KND3|J3KND3_HUMAN/tr|Q6IBG5|Q6IBG5_HUMAN/tr|G8JLA2|G8JLA2_HUMAN/tr|G3V1V0|G3V1V0_HUMAN/tr|B7Z6Z4|B7Z6Z4_HUMAN/tr|F8VPF3|F8VPF3_HUMAN		4.37	0		0	2	MASCOT		T
	R20211001974_UA,28685	K.VLDFEHFLPM*LQTVAK.N	1904	-0.00135	3	1	39.52	0	0.00957	0|0	sp|P60660|MYL6_HUMAN/tr|G3V1Y7|G3V1Y7_HUMAN/tr|F8W1R7|F8W1R7_HUMAN/tr|J3KND3|J3KND3_HUMAN/tr|Q6IBG5|Q6IBG5_HUMAN/tr|G8JLA2|G8JLA2_HUMAN/tr|G3V1V0|G3V1V0_HUMAN/tr|B7Z6Z4|B7Z6Z4_HUMAN/tr|F8VZU9|F8VZU9_HUMAN/tr|F8VPF3|F8VPF3_HUMAN/tr|F8W180|F8W180_HUMAN		5.32	0	15.994919 Oxidation (M)	0	2	MASCOT		T
	R20211001974_UA,3375	K.VLGNPK.S	627.382	-0.00026	2	1	30.84	0	0.0677	0|0	sp|P60660|MYL6_HUMAN/sp|P14649|MYL6B_HUMAN/tr|F8W1R7|F8W1R7_HUMAN/tr|J3KND3|J3KND3_HUMAN/tr|B4E368|B4E368_HUMAN/tr|Q6IBG5|Q6IBG5_HUMAN/tr|G8JLA2|G8JLA2_HUMAN/tr|A0A024RB31|A0A024RB31_HUMAN/tr|G3V1V0|G3V1V0_HUMAN/tr|B7Z6Z4|B7Z6Z4_HUMAN/tr|F8W1I5|F8W1I5_HUMAN/tr|F8VPF3|F8VPF3_HUMAN		8.72	0		0	2	MASCOT		T
	R20211001974_UA,13378	R.ALGQNPTNAEVLK.V	1354.73	-0.0025	2	1	31.34	0	0.0677	0|0	sp|P60660|MYL6_HUMAN/sp|P14649|MYL6B_HUMAN/tr|F8W1R7|F8W1R7_HUMAN/tr|J3KND3|J3KND3_HUMAN/tr|B4E368|B4E368_HUMAN/tr|Q6IBG5|Q6IBG5_HUMAN/tr|G8JLA2|G8JLA2_HUMAN/tr|A0A024RB31|A0A024RB31_HUMAN/tr|G3V1V0|G3V1V0_HUMAN/tr|B7Z6Z4|B7Z6Z4_HUMAN/tr|F8W1I5|F8W1I5_HUMAN/tr|F8VPF3|F8VPF3_HUMAN		6.05	0		0	2	MASCOT		T
	R20211001974_UA,11276	R.HVLVTLGEK.M	995.588	-0.00018	2	1	54.11	0	0.0001	0|0	sp|P60660|MYL6_HUMAN/tr|G3V1Y7|G3V1Y7_HUMAN/tr|F8W1R7|F8W1R7_HUMAN/tr|J3KND3|J3KND3_HUMAN/tr|F8VXL3|F8VXL3_HUMAN/tr|Q6IBG5|Q6IBG5_HUMAN/tr|G8JLA2|G8JLA2_HUMAN/tr|G3V1V0|G3V1V0_HUMAN/tr|H0YI43|H0YI43_HUMAN/tr|B7Z6Z4|B7Z6Z4_HUMAN/tr|F8VZU9|F8VZU9_HUMAN/tr|F8VPF3|F8VPF3_HUMAN/tr|F8W180|F8W180_HUMAN		6.75	0		0	2	MASCOT		T
$32-1	sp|P25705|ATPA_HUMAN ATP synthase subunit alpha, mitochondrial OS=Homo sapiens OX=9606 GN=ATP5F1A PE=1 SV=1	8	7	0.1157	59749.9	9.16
$32-2	tr|V9HW26|V9HW26_HUMAN ATP synthase subunit alpha OS=Homo sapiens OX=9606 GN=HEL-S-123m PE=1 SV=1	8	7	0.1157	59749.9	9.16
	R20211001974_UA,20114	K.AVDSLVPIGR.G	1026.59	2e-05	2	1	39.21	0	0.00486	0|0	sp|P25705|ATPA_HUMAN/tr|K7ERX7|K7ERX7_HUMAN/tr|K7EK77|K7EK77_HUMAN/tr|B4DGW3|B4DGW3_HUMAN/tr|K7ENJ4|K7ENJ4_HUMAN/tr|V9HW26|V9HW26_HUMAN		5.88	0		0	2	MASCOT		T
	R20211001974_UA,3797	K.QAVAYR.Q	707.383	-0.0003	2	1	36.21	0	0.0191	0|0	sp|P25705|ATPA_HUMAN/tr|V9HW26|V9HW26_HUMAN		8.75	0		0	2	MASCOT		T
	R20211001974_UA,21174	R.EAYPGDVFYLHSR.L	1553.74	-0.00082	3	1	30.92	0	0.0528	0|0	sp|P25705|ATPA_HUMAN/tr|V9HW26|V9HW26_HUMAN		5.32	0		0	2	MASCOT		T
	R20211001974_UA,21199	R.EAYPGDVFYLHSR.L	1553.74	-0.00269	2	1	34.08	0	0.0253	0|0	sp|P25705|ATPA_HUMAN/tr|V9HW26|V9HW26_HUMAN		5.32	0		0	2	MASCOT		T
	R20211001974_UA,14092	R.ELIIGDR.Q	815.462	0.0018	2	1	43.09	0	0.00795	0|0	sp|P25705|ATPA_HUMAN/tr|K7EK77|K7EK77_HUMAN/tr|B4DGW3|B4DGW3_HUMAN/tr|K7ENJ4|K7ENJ4_HUMAN/tr|V9HW26|V9HW26_HUMAN		4.37	0		0	2	MASCOT		T
	R20211001974_UA,13762	R.LTELLK.Q	716.455	-0.0003	2	1	36.8	0	0.0226	0|0	sp|P25705|ATPA_HUMAN/tr|V9HW26|V9HW26_HUMAN		6	0		0	2	MASCOT		T
	R20211001974_UA,18261	R.VLSIGDGIAR.V	1000.58	-0.00016	2	1	37.03	0	0.017	0|0	sp|P25705|ATPA_HUMAN/tr|K7EQH4|K7EQH4_HUMAN/tr|K7ERX7|K7ERX7_HUMAN/tr|K7EK77|K7EK77_HUMAN/tr|B4DGW3|B4DGW3_HUMAN/tr|K7EJP1|K7EJP1_HUMAN/tr|V9HW26|V9HW26_HUMAN		5.81	0		0	2	MASCOT		T
	R20211001974_UA,17037	R.VVDALGNAIDGK.G ! R.VVDALGNAIDGK.-	1171.63	0.00038	2	1	77.58	0	1.49e-06	0|0	sp|P25705|ATPA_HUMAN/tr|K7ERX7|K7ERX7_HUMAN/tr|K7EK77|K7EK77_HUMAN/tr|B4DGW3|B4DGW3_HUMAN/tr|K7EJP1|K7EJP1_HUMAN/tr|K7ENJ4|K7ENJ4_HUMAN/tr|V9HW26|V9HW26_HUMAN ! tr|K7EQH4|K7EQH4_HUMAN		4.21	0		0	2	MASCOT		T
$33-1	sp|P42166|LAP2A_HUMAN Lamina-associated polypeptide 2, isoform alpha OS=Homo sapiens OX=9606 GN=TMPO PE=1 SV=2	7	7	0.121	75491.1	7.56
	R20211001974_UA,10704	K.LASTPFK.G	763.435	0.00011	2	1	20.42	0	2.03	0|0	sp|P42166|LAP2A_HUMAN		8.75	0		0	2	MASCOT		T
	R20211001974_UA,17706	K.SELVANNVTLPAGEQR.K	1697.88	-0.00182	2	1	70.18	0	7.88e-06	0|0	sp|P42167|LAP2B_HUMAN/sp|P42166|LAP2A_HUMAN/tr|Q59G12|Q59G12_HUMAN/tr|A0A024RBE7|A0A024RBE7_HUMAN/tr|A0A024RBH7|A0A024RBH7_HUMAN/tr|G5E972|G5E972_HUMAN		4.53	0		0	2	MASCOT		T
	R20211001974_UA,17449	K.VIEEEWQQVDR.Q	1430.69	-0.0002	2	1	64.66	0	2.31e-05	0|0	sp|P42166|LAP2A_HUMAN		4	0		0	2	MASCOT		T
	R20211001974_UA,16481	K.YGVNPGPIVGTTR.K	1330.71	-0.00233	2	1	42.83	0	0.00546	0|0	sp|P42167|LAP2B_HUMAN/sp|P42166|LAP2A_HUMAN/tr|H0YJH7|H0YJH7_HUMAN/tr|Q59G12|Q59G12_HUMAN/tr|A0A024RBE7|A0A024RBE7_HUMAN/tr|A0A024RBH7|A0A024RBH7_HUMAN/tr|G5E972|G5E972_HUMAN		8.75	0		0	2	MASCOT		T
	R20211001974_UA,16849	R.EATQILSVPK.V	1085.62	-0.00102	2	1	24.61	0	0.27	0|0	sp|P42166|LAP2A_HUMAN		6.1	0		0	2	MASCOT		T
	R20211001974_UA,16871	R.EPLVATNLPGR.G	1166.65	-0.0006	2	1	26.73	0	0.108	0|0	sp|P42166|LAP2A_HUMAN		6.1	0		0	2	MASCOT		T
	R20211001974_UA,15652	R.SSTPLPTISSSAENTR.Q	1647.82	0.00068	2	1	43.34	0	0.034	0|0	sp|P42167|LAP2B_HUMAN/sp|P42166|LAP2A_HUMAN/tr|H0YJH7|H0YJH7_HUMAN/tr|Q59G12|Q59G12_HUMAN/tr|A0A024RBE7|A0A024RBE7_HUMAN/tr|A0A024RBH7|A0A024RBH7_HUMAN/tr|G5E972|G5E972_HUMAN		5.72	0		0	2	MASCOT		T
$34-1	tr|A0A0A0MTS7|A0A0A0MTS7_HUMAN Titin OS=Homo sapiens OX=9606 GN=TTN PE=1 SV=1	7	7	0.0013	3.99461e+06	6.05
$34-2	sp|Q8WZ42|TITIN_HUMAN Titin OS=Homo sapiens OX=9606 GN=TTN PE=1 SV=4	7	7	0.0013	3.81598e+06	6.02
	R20211001974_UA,21704	K.AGIRGIPPK.I	908.568	0.01191	2	1	20.02	0	0.182	0|0	sp|Q8WZ42|TITIN_HUMAN/tr|A0A0A0MRA3|A0A0A0MRA3_HUMAN/tr|A0A0A0MTS7|A0A0A0MTS7_HUMAN/tr|D3DPG0|D3DPG0_HUMAN/tr|C0JYZ2|C0JYZ2_HUMAN/tr|D3DPF9|D3DPF9_HUMAN		11	1		0	2	MASCOT		T
	R20211001974_UA,15232	K.DNWIR.C	703.352	-0.00094	2	1	24.41	0	0.483	0|0	sp|Q8WZ42|TITIN_HUMAN/tr|A0A0A0MRA3|A0A0A0MRA3_HUMAN/tr|A0A0A0MTS7|A0A0A0MTS7_HUMAN/tr|D3DPG0|D3DPG0_HUMAN/tr|C0JYZ2|C0JYZ2_HUMAN/tr|D3DPF9|D3DPF9_HUMAN		5.84	0		0	2	MASCOT		T
	R20211001974_UA,15125	K.IILPR.S ! K.IILPR.H ! K.IILPR.L ! M.ILIPR.M ! K.LIIPR.G ! R.LIIPR.L ! R.LILPR.F ! K.LILPR.E ! R.LLIPR.K ! R.LLIPR.W ! R.LLIPR.S ! R.LLLPR.F ! K.LLLPR.G ! R.LLLPR.I ! K.LLLPR.A ! R.LLLPR.V ! R.LLLPR.H ! R.LLLPR.L ! R.LLLPR.G ! K.LLLPR.L	611.424	-4e-05	2	1	42.9	0	0.000456	0|0	sp|Q53FD0|ZC21C_HUMAN/tr|B4E1K6|B4E1K6_HUMAN/tr|J3KMY6|J3KMY6_HUMAN/tr|H0YE08|H0YE08_HUMAN/tr|A0A669KB15|A0A669KB15_HUMAN/tr|A0A024R6E6|A0A024R6E6_HUMAN ! sp|Q96DX4|RSPRY_HUMAN/tr|B3KNH9|B3KNH9_HUMAN/tr|A0A024R6U0|A0A024R6U0_HUMAN ! sp|Q2TAA2|IAH1_HUMAN/tr|Q05D21|Q05D21_HUMAN/tr|Q6PCA9|Q6PCA9_HUMAN/tr|A0A140VJL6|A0A140VJL6_HUMAN/tr|C9JE02|C9JE02_HUMAN/tr|H7C5G1|H7C5G1_HUMAN/tr|Q6NVV8|Q6NVV8_HUMAN…		9.75	0		0	2	MASCOT		T
	R20211001974_UA,11114	R.DGVLLR.D	672.404	7e-05	2	1	25.59	0	0.292	0|0	sp|Q8WZ42|TITIN_HUMAN/tr|A0A0A0MTS7|A0A0A0MTS7_HUMAN/tr|D3DPG0|D3DPG0_HUMAN/tr|C0JYZ2|C0JYZ2_HUMAN		5.84	0		0	2	MASCOT		T
	R20211001974_UA,7892	R.LGNKEK.T	688.399	0.01122	2	1	22.29	0	0.714	0|0	sp|Q8WZ42|TITIN_HUMAN/tr|A0A0A0MRA3|A0A0A0MRA3_HUMAN/tr|A0A0A0MTS7|A0A0A0MTS7_HUMAN/tr|D3DPG0|D3DPG0_HUMAN/tr|C0JYZ2|C0JYZ2_HUMAN/tr|D3DPF9|D3DPF9_HUMAN		8.59	1		0	2	MASCOT		T
	R20211001974_UA,4113	R.VAAVNVK.G	700.435	-9e-05	2	1	28.57	0	0.0967	0|0	sp|Q8WZ42|TITIN_HUMAN/tr|A0A0A0MRA3|A0A0A0MRA3_HUMAN/tr|A0A0A0MTS7|A0A0A0MTS7_HUMAN/tr|D3DPG0|D3DPG0_HUMAN/tr|C0JYZ2|C0JYZ2_HUMAN/tr|D3DPF9|D3DPF9_HUMAN		8.72	0		0	2	MASCOT		T
	R20211001974_UA,14053	R.VANLEEGK.S	859.452	-0.01422	2	1	20.2	0	1.12	0|0	sp|Q8WZ42|TITIN_HUMAN/tr|A0A0A0MRA3|A0A0A0MRA3_HUMAN/tr|A0A0A0MTS7|A0A0A0MTS7_HUMAN		4.53	0		0	2	MASCOT		T
$35-1	tr|Q6NSF2|Q6NSF2_HUMAN RPLP0 protein OS=Homo sapiens OX=9606 GN=RPLP0 PE=2 SV=1	7	6	0.2559	27298.3	8.36
	R20211001974_UA,16622	K.CFIVGADNVGSK.Q	1266.61	-0.00107	2	1	23.65	0	0.302	0|0	sp|Q8NHW5|RLA0L_HUMAN/sp|P05388|RLA0_HUMAN/tr|Q53HK9|Q53HK9_HUMAN/tr|F8VU65|F8VU65_HUMAN/tr|Q53HW2|Q53HW2_HUMAN/tr|A8K4Z4|A8K4Z4_HUMAN/tr|F8VS58|F8VS58_HUMAN/tr|F8VZS0|F8VZS0_HUMAN/tr|F8VWS0|F8VWS0_HUMAN/tr|G3V210|G3V210_HUMAN/tr|F8VRK7|F8VRK7_HUMAN/tr|F8VWV4|F8VWV4_HUMAN/tr|F8VQY6|F8VQY6_HUMAN/tr|F8VPE8|F8VPE8_HUMAN/tr|Q6NSF2|Q6NSF2_HUMAN/tr|A0A024RBS2|A0A024RBS2_HUMAN		5.83	0		0	2	MASCOT		T
	R20211001974_UA,13896	K.ILPIR.A ! R.ILPLR.F ! R.LIPLR.V ! R.LLPLR.Q ! K.LLPLR.A ! K.LLPLR.T ! K.LLPLR.R ! R.LLPLR.L ! R.LLPLR.E ! R.LLPLR.F ! R.LLPLR.R ! K.LLPLR.G	611.424	0.00078	2	1	43.11	0	0.000384	0|0	sp|A6NKG5|RTL1_HUMAN/tr|B9EK54|B9EK54_HUMAN ! sp|Q96KD3|F71F1_HUMAN/tr|H7C4R1|H7C4R1_HUMAN/tr|F8WC62|F8WC62_HUMAN/tr|A0A140VJJ3|A0A140VJJ3_HUMAN ! sp|Q9NY72|SCN3B_HUMAN/tr|A0A024R3H7|A0A024R3H7_HUMAN/tr|A0A590UJQ5|A0A590UJQ5_HUMAN/tr|A0A590UJ13|A0A590UJ13_HUMAN ! sp|P39023|RL3_HUMAN/tr|H7C422|H7C422_HUMAN/tr|Q8TBW1|Q8TBW1_HUMAN/tr|Q9NY85|Q9NY85_HUMAN/tr|Q49AJ9|Q49AJ9_HUMAN/tr|B5MCW2|B5MCW2_HUMAN/…		9.75	0		0	2	MASCOT		T
	R20211001974_UA,14421	K.SNYFLK.I	771.404	-0.00024	2	1	35.12	0	0.0153	0|0	sp|Q8NHW5|RLA0L_HUMAN/sp|P05388|RLA0_HUMAN/tr|Q53HK9|Q53HK9_HUMAN/tr|F8VU65|F8VU65_HUMAN/tr|Q53HW2|Q53HW2_HUMAN/tr|A8K4Z4|A8K4Z4_HUMAN/tr|B4E3D5|B4E3D5_HUMAN/tr|F8VS58|F8VS58_HUMAN/tr|F8VZS0|F8VZS0_HUMAN/tr|F8VWS0|F8VWS0_HUMAN/tr|G3V210|G3V210_HUMAN/tr|F8VYN4|F8VYN4_HUMAN/tr|F8VRK7|F8VRK7_HUMAN/tr|F8VW21|F8VW21_HUMAN/tr|F8VQY6|F8VQY6_HUMAN/tr|Q6NSF2|Q6NSF2_HUMAN/tr|A0A024RBS2|A0A024RBS2_HUMAN		8.31	0		0	2	MASCOT		T
	R20211001974_UA,19835	R.AGAIAPCEVTVPAQNTGLGPEK.T	2180.1	0.0029	3	1	32.8	0	0.0553	0|0	sp|Q8NHW5|RLA0L_HUMAN/sp|P05388|RLA0_HUMAN/tr|Q53HK9|Q53HK9_HUMAN/tr|F8VU65|F8VU65_HUMAN/tr|Q53HW2|Q53HW2_HUMAN/tr|A8K4Z4|A8K4Z4_HUMAN/tr|B4E3D5|B4E3D5_HUMAN/tr|F8VWS0|F8VWS0_HUMAN/tr|G3V210|G3V210_HUMAN/tr|F8VRK7|F8VRK7_HUMAN/tr|F8VW21|F8VW21_HUMAN/tr|F8VQY6|F8VQY6_HUMAN/tr|F8VPE8|F8VPE8_HUMAN/tr|Q6NSF2|Q6NSF2_HUMAN/tr|A0A024RBS2|A0A024RBS2_HUMAN		4.53	0		0	2	MASCOT		T
	R20211001974_UA,5304	R.GHLENNPALEK.L	1221.62	-0.00175	2	1	49.43	0	0.00997	0|0	sp|Q8NHW5|RLA0L_HUMAN/sp|P05388|RLA0_HUMAN/tr|Q53HK9|Q53HK9_HUMAN/tr|F8VU65|F8VU65_HUMAN/tr|Q53HW2|Q53HW2_HUMAN/tr|A8K4Z4|A8K4Z4_HUMAN/tr|F8VS58|F8VS58_HUMAN/tr|F8VZS0|F8VZS0_HUMAN/tr|F8VWS0|F8VWS0_HUMAN/tr|G3V210|G3V210_HUMAN/tr|F8VRK7|F8VRK7_HUMAN/tr|F8VWV4|F8VWV4_HUMAN/tr|F8VW21|F8VW21_HUMAN/tr|F8VQY6|F8VQY6_HUMAN/tr|F8VPE8|F8VPE8_HUMAN/tr|Q6NSF2|Q6NSF2_HUMAN/tr|A0A024RBS2|A0A024RBS2_HUMAN		5.4	0		0	2	MASCOT		T
	R20211001974_UA,5319	R.GHLENNPALEK.L	1221.62	-0.00059	3	1	25.42	0	2.49	0|0	sp|Q8NHW5|RLA0L_HUMAN/sp|P05388|RLA0_HUMAN/tr|Q53HK9|Q53HK9_HUMAN/tr|F8VU65|F8VU65_HUMAN/tr|Q53HW2|Q53HW2_HUMAN/tr|A8K4Z4|A8K4Z4_HUMAN/tr|F8VS58|F8VS58_HUMAN/tr|F8VZS0|F8VZS0_HUMAN/tr|F8VWS0|F8VWS0_HUMAN/tr|G3V210|G3V210_HUMAN/tr|F8VRK7|F8VRK7_HUMAN/tr|F8VWV4|F8VWV4_HUMAN/tr|F8VW21|F8VW21_HUMAN/tr|F8VQY6|F8VQY6_HUMAN/tr|F8VPE8|F8VPE8_HUMAN/tr|Q6NSF2|Q6NSF2_HUMAN/tr|A0A024RBS2|A0A024RBS2_HUMAN		5.4	0		0	2	MASCOT		T
	R20211001974_UA,20329	R.GNVGFVFTK.E	968.52	0.00029	2	1	31.03	0	0.0493	0|0	sp|P05388|RLA0_HUMAN/tr|Q53HK9|Q53HK9_HUMAN/tr|F8VU65|F8VU65_HUMAN/tr|Q53HW2|Q53HW2_HUMAN/tr|A8K4Z4|A8K4Z4_HUMAN/tr|F8VS58|F8VS58_HUMAN/tr|F8VZS0|F8VZS0_HUMAN/tr|F8VWS0|F8VWS0_HUMAN/tr|G3V210|G3V210_HUMAN/tr|F8VRK7|F8VRK7_HUMAN/tr|F8VWV4|F8VWV4_HUMAN/tr|F8VW21|F8VW21_HUMAN/tr|F8VQY6|F8VQY6_HUMAN/tr|F8VPE8|F8VPE8_HUMAN/tr|Q6NSF2|Q6NSF2_HUMAN/tr|A0A024RBS2|A0A024RBS2_HUMAN		8.75	0		0	2	MASCOT		T
$36-1	sp|Q06830|PRDX1_HUMAN Peroxiredoxin-1 OS=Homo sapiens OX=9606 GN=PRDX1 PE=1 SV=1	6	6	0.2764	22110.1	8.27
$36-2	tr|A0A384NPQ2|A0A384NPQ2_HUMAN Epididymis secretory sperm binding protein OS=Homo sapiens OX=9606 PE=2 SV=1	6	6	0.2764	22110.1	8.27
$36-3	tr|A0A0A0MSI0|A0A0A0MSI0_HUMAN Peroxiredoxin-1 (Fragment) OS=Homo sapiens OX=9606 GN=PRDX1 PE=1 SV=1	6	6	0.3216	18975.5	6.42
	R20211001974_UA,13115	K.ADEGISFR.G	894.432	-0.00196	2	1	35.51	0	0.0196	0|0	sp|Q06830|PRDX1_HUMAN/tr|B2R4P2|B2R4P2_HUMAN/tr|A0A0A0MSI0|A0A0A0MSI0_HUMAN/tr|A0A384NPQ2|A0A384NPQ2_HUMAN		4.37	0		0	2	MASCOT		T
	R20211001974_UA,16515	K.DISLSDYK.G	940.462	-0.00042	2	1	30.02	0	0.0641	0|0	sp|Q06830|PRDX1_HUMAN/tr|A0A0A0MSI0|A0A0A0MSI0_HUMAN/tr|A0A384NPQ2|A0A384NPQ2_HUMAN		4.21	0		0	2	MASCOT		T
	R20211001974_UA,24878	R.GLFIIDDK.G	920.509	-0.00077	2	1	35.17	0	0.0232	0|0	sp|Q13162|PRDX4_HUMAN/sp|Q06830|PRDX1_HUMAN/tr|A0A0A0MRQ5|A0A0A0MRQ5_HUMAN/tr|V9HW63|V9HW63_HUMAN/tr|H7C3T4|H7C3T4_HUMAN/tr|B2R4P2|B2R4P2_HUMAN/tr|A0A0A0MSI0|A0A0A0MSI0_HUMAN/tr|A0A384NPQ2|A0A384NPQ2_HUMAN		4.21	0		0	2	MASCOT		T
	R20211001974_UA,21452	R.LVQAFQFTDK.H	1196.63	0.00107	2	1	66.21	0	1.72e-05	0|0	sp|Q06830|PRDX1_HUMAN/tr|A0A0A0MRQ5|A0A0A0MRQ5_HUMAN/tr|B2R4P2|B2R4P2_HUMAN/tr|A0A0A0MSI0|A0A0A0MSI0_HUMAN/tr|A0A384NPQ2|A0A384NPQ2_HUMAN		5.84	0		0	2	MASCOT		T
	R20211001974_UA,19451	R.QITVNDLPVGR.S	1211.67	-0.00032	2	1	44.88	0	0.00188	0|0	sp|P32119|PRDX2_HUMAN/sp|Q06830|PRDX1_HUMAN/tr|A0A0A0MRQ5|A0A0A0MRQ5_HUMAN/tr|V9HW12|V9HW12_HUMAN/tr|B2R4P2|B2R4P2_HUMAN/tr|A0A0A0MSI0|A0A0A0MSI0_HUMAN/tr|A0A384NPQ2|A0A384NPQ2_HUMAN/tr|B4DF70|B4DF70_HUMAN		5.84	0		0	2	MASCOT		T
	R20211001974_UA,17418	R.TIAQDYGVLK.A	1107.6	-0.00072	2	1	34.79	0	0.0336	0|0	sp|Q06830|PRDX1_HUMAN/tr|B2R4P2|B2R4P2_HUMAN/tr|A0A0A0MSI0|A0A0A0MSI0_HUMAN/tr|A0A384NPQ2|A0A384NPQ2_HUMAN		5.5	0		0	2	MASCOT		T
$37-1	sp|Q13200|PSMD2_HUMAN 26S proteasome non-ATPase regulatory subunit 2 OS=Homo sapiens OX=9606 GN=PSMD2 PE=1 SV=3	6	6	0.0694	100199	5.08
$37-2	tr|Q59EG8|Q59EG8_HUMAN 26S proteasome non-ATPase regulatory subunit 2 (Fragment) OS=Homo sapiens OX=9606 PE=2 SV=1	6	6	0.069	100587	5.04
	R20211001974_UA,8175	K.DIDENAYAK.V	1038.47	0.00237	2	1	26.18	0	0.0684	0|0	sp|Q13200|PSMD2_HUMAN/tr|Q9NSM5|Q9NSM5_HUMAN/tr|B4DM22|B4DM22_HUMAN/tr|Q59EG8|Q59EG8_HUMAN		4.03	0		0	2	MASCOT		T
	R20211001974_UA,18405	K.YLYSSEDYIK.S	1280.6	0.00813	2	1	35.34	0	0.0158	0|0	sp|Q13200|PSMD2_HUMAN/tr|Q9NSM5|Q9NSM5_HUMAN/tr|B4DM22|B4DM22_HUMAN/tr|Q13041|Q13041_HUMAN/tr|Q59EG8|Q59EG8_HUMAN		4.37	0		0	2	MASCOT		T
	R20211001974_UA,23402	R.EPLLTLVK.E	912.576	0.00011	2	1	39.05	0	0.00284	0|0	sp|Q13200|PSMD2_HUMAN/tr|Q9NSM5|Q9NSM5_HUMAN/tr|Q59EG8|Q59EG8_HUMAN		6.1	0		0	2	MASCOT		T
	R20211001974_UA,5382	R.FGGSGSQVDSAR.M	1167.54	-0.00068	2	1	91.29	0	4.78e-08	0|0	sp|Q13200|PSMD2_HUMAN/tr|Q9NSM5|Q9NSM5_HUMAN/tr|B4DM22|B4DM22_HUMAN/tr|Q59EG8|Q59EG8_HUMAN		5.84	0		0	2	MASCOT		T
	R20211001974_UA,26168	R.LNILDTLSK.F	1016.6	0.00231	2	1	42.72	0	0.00354	0|0	sp|Q13200|PSMD2_HUMAN/tr|B4DM22|B4DM22_HUMAN/tr|H7C1H2|H7C1H2_HUMAN/tr|Q13041|Q13041_HUMAN/tr|Q59EG8|Q59EG8_HUMAN		5.84	0		0	2	MASCOT		T
	R20211001974_UA,8784	R.VGQAVDVVGQAGKPK.T	1452.82	0.0002	3	1	40.69	0	0.00738	0|0	sp|Q13200|PSMD2_HUMAN/tr|B4DM22|B4DM22_HUMAN/tr|Q13041|Q13041_HUMAN/tr|Q59EG8|Q59EG8_HUMAN		8.56	0		0	2	MASCOT		T
$38-1	tr|A0A140VK70|A0A140VK70_HUMAN 26S proteasome AAA-ATPase subunit RPT1 OS=Homo sapiens OX=9606 PE=2 SV=1	6	6	0.127	48633.3	5.71
$38-2	sp|P35998|PRS7_HUMAN 26S proteasome regulatory subunit 7 OS=Homo sapiens OX=9606 GN=PSMC2 PE=1 SV=3	6	6	0.127	48633.3	5.71
	R20211001974_UA,4814	K.FSATPR.Y	678.357	-0.001	2	1	25.26	0	0.222	0|0	sp|P35998|PRS7_HUMAN/tr|Q75L23|Q75L23_HUMAN/tr|A0A140VK70|A0A140VK70_HUMAN		9.75	0		0	2	MASCOT		T
	R20211001974_UA,5885	K.IINADSEDPK.Y	1101.54	0.0049	2	1	47.02	0	0.0038	0|0	sp|P35998|PRS7_HUMAN/tr|Q75L23|Q75L23_HUMAN/tr|A0A140VK70|A0A140VK70_HUMAN/tr|B7Z571|B7Z571_HUMAN/tr|C9JLS9|C9JLS9_HUMAN		4.03	0		0	2	MASCOT		T
	R20211001974_UA,4659	K.TYGQSTYSR.Q	1062.49	-0.00126	2	1	27.89	0	0.0646	0|0	sp|P35998|PRS7_HUMAN/tr|Q75L23|Q75L23_HUMAN/tr|A0A140VK70|A0A140VK70_HUMAN/tr|B7Z571|B7Z571_HUMAN/tr|C9JLS9|C9JLS9_HUMAN		8.25	0		0	2	MASCOT		T
	R20211001974_UA,15113	K.YIINVK.Q	749.456	-0.00121	2	1	21.64	0	0.22	0|0	sp|P35998|PRS7_HUMAN/tr|Q75L23|Q75L23_HUMAN/tr|A0A140VK70|A0A140VK70_HUMAN/tr|B7Z571|B7Z571_HUMAN/tr|C9JLS9|C9JLS9_HUMAN		8.59	0		0	2	MASCOT		T
	R20211001974_UA,23931	R.ALDEGDIALLK.T	1157.64	0.00068	2	1	52.76	0	0.000465	0|0	sp|P35998|PRS7_HUMAN/tr|A0A140VK70|A0A140VK70_HUMAN/tr|C9JLS9|C9JLS9_HUMAN		4.03	0		0	2	MASCOT		T
	R20211001974_UA,6801	R.FDDGAGGDNEVQR.T	1379.58	-0.0017	2	1	100.15	0	5.66e-09	0|0	sp|P35998|PRS7_HUMAN/tr|Q75L23|Q75L23_HUMAN/tr|A0A140VK70|A0A140VK70_HUMAN		3.84	0		0	2	MASCOT		T
$39-1	tr|A0A1W2PPS1|A0A1W2PPS1_HUMAN Heterogeneous nuclear ribonucleoprotein U OS=Homo sapiens OX=9606 GN=HNRNPU PE=1 SV=1	6	6	0.0622	88317.1	5.61
$39-2	tr|B3KX72|B3KX72_HUMAN cDNA FLJ44920 fis, clone BRAMY3011501, highly similar to Heterogeneous nuclear ribonucleoprotein U OS=Homo sapiens OX=9606 PE=2 SV=1	6	6	0.0667	83084.1	8.95
$39-3	sp|Q00839|HNRPU_HUMAN Heterogeneous nuclear ribonucleoprotein U OS=Homo sapiens OX=9606 GN=HNRNPU PE=1 SV=6	6	6	0.0606	90583.4	5.76
$39-4	tr|B4DLR3|B4DLR3_HUMAN cDNA FLJ54020, highly similar to Heterogeneous nuclear ribonucleoprotein U OS=Homo sapiens OX=9606 PE=2 SV=1	6	6	0.0638	86859.6	6.07
	R20211001974_UA,11113	K.DIDIHEVR.I	996.511	0.00039	3	1	21.51	0	0.437	0|0	sp|Q00839|HNRPU_HUMAN/tr|Q5RI18|Q5RI18_HUMAN/tr|A0A1W2PQ74|A0A1W2PQ74_HUMAN/tr|B3KX72|B3KX72_HUMAN/tr|Q7Z4Q5|Q7Z4Q5_HUMAN/tr|Q96BA7|Q96BA7_HUMAN/tr|A0A1W2PP34|A0A1W2PP34_HUMAN/tr|A0A1W2PQL0|A0A1W2PQL0_HUMAN/tr|A0A1W2PPH7|A0A1W2PPH7_HUMAN/tr|B4DLR3|B4DLR3_HUMAN/tr|A0A1W2PPL4|A0A1W2PPL4_HUMAN/tr|A0A1W2PP35|A0A1W2PP35_HUMAN/tr|A0A1W2PPS1|A0A1W2PPS1_HUMAN/tr|A0A1X7SBS1|A0A1X7SBS1_HUMAN/tr|A0A1W2PRZ7|…		4.54	0		0	2	MASCOT		T
	R20211001974_UA,20595	K.GLKAELM*ER.L	1062.56	0.00373	2	1	21.93	0	0.624	0|0	sp|Q00839|HNRPU_HUMAN/tr|B3KX72|B3KX72_HUMAN/tr|B4DLR3|B4DLR3_HUMAN/tr|Q9UEL2|Q9UEL2_HUMAN/tr|A0A1W2PPS1|A0A1W2PPS1_HUMAN/tr|A0A1X7SBS1|A0A1X7SBS1_HUMAN		6.14	1	15.994919 Oxidation (M)	0	2	MASCOT		T
	R20211001974_UA,7324	K.LLEQYKEESK.K	1266.66	0.00049	3	1	43.14	0	0.00404	0|0	sp|Q00839|HNRPU_HUMAN/tr|Q5RI18|Q5RI18_HUMAN/tr|B3KX72|B3KX72_HUMAN/tr|Q7Z4Q5|Q7Z4Q5_HUMAN/tr|Q96BA7|Q96BA7_HUMAN/tr|A0A1W2PP34|A0A1W2PP34_HUMAN/tr|A0A1W2PQL0|A0A1W2PQL0_HUMAN/tr|A0A1W2PPH7|A0A1W2PPH7_HUMAN/tr|B4DLR3|B4DLR3_HUMAN/tr|A0A1W2PQD4|A0A1W2PQD4_HUMAN/tr|A0A1W2PPL4|A0A1W2PPL4_HUMAN/tr|A0A1W2PP35|A0A1W2PP35_HUMAN/tr|A0A1W2PPS1|A0A1W2PPS1_HUMAN/tr|A0A1X7SBS1|A0A1X7SBS1_HUMAN		4.79	1		0	2	MASCOT		T
	R20211001974_UA,13154	K.LNTLLQR.A	857.52	0.0018	2	1	48.82	0	0.00463	0|0	sp|Q00839|HNRPU_HUMAN/tr|Q5RI18|Q5RI18_HUMAN/tr|A0A1W2PQ74|A0A1W2PQ74_HUMAN/tr|B3KX72|B3KX72_HUMAN/tr|Q7Z4Q5|Q7Z4Q5_HUMAN/tr|Q96BA7|Q96BA7_HUMAN/tr|A0A1W2PP34|A0A1W2PP34_HUMAN/tr|A0A1W2PQL0|A0A1W2PQL0_HUMAN/tr|A0A1W2PPE9|A0A1W2PPE9_HUMAN/tr|A0A1W2PPH7|A0A1W2PPH7_HUMAN/tr|B4DLR3|B4DLR3_HUMAN/tr|A0A1W2PQD4|A0A1W2PQD4_HUMAN/tr|A0A1W2PPL4|A0A1W2PPL4_HUMAN/tr|A0A1W2PP35|A0A1W2PP35_HUMAN/tr|A0A1W2PPS1|…		9.75	0		0	2	MASCOT		T
	R20211001974_UA,8030	K.TTWVTK.H	735.404	-0.00055	2	1	26.83	0	0.541	0|0	sp|Q00839|HNRPU_HUMAN/tr|Q5RI18|Q5RI18_HUMAN/tr|A0A1W2PQ74|A0A1W2PQ74_HUMAN/tr|B3KX72|B3KX72_HUMAN/tr|Q7Z4Q5|Q7Z4Q5_HUMAN/tr|Q96BA7|Q96BA7_HUMAN/tr|A0A1W2PP34|A0A1W2PP34_HUMAN/tr|A0A1W2PQL0|A0A1W2PQL0_HUMAN/tr|A0A1W2PPH7|A0A1W2PPH7_HUMAN/tr|B4DLR3|B4DLR3_HUMAN/tr|A0A1W2PQD4|A0A1W2PQD4_HUMAN/tr|A0A1W2PPL4|A0A1W2PPL4_HUMAN/tr|A0A1W2PP35|A0A1W2PP35_HUMAN/tr|A0A1W2PPS1|A0A1W2PPS1_HUMAN/tr|A0A1X7SBS1|…		8.41	0		0	2	MASCOT		T
	R20211001974_UA,21921	R.GYFEYIEENK.Y	1291.58	0.00111	2	1	27.22	0	0.0596	0|0	sp|Q00839|HNRPU_HUMAN/tr|Q5RI18|Q5RI18_HUMAN/tr|B3KX72|B3KX72_HUMAN/tr|Q96BA7|Q96BA7_HUMAN/tr|B4DLR3|B4DLR3_HUMAN/tr|A0A1W2PP35|A0A1W2PP35_HUMAN/tr|A0A1W2PPS1|A0A1W2PPS1_HUMAN/tr|A0A1W2PRI6|A0A1W2PRI6_HUMAN		4.25	0		0	2	MASCOT		T
$40-1	tr|A0A2R8YHD2|A0A2R8YHD2_HUMAN Tropomyosin alpha-4 chain (Fragment) OS=Homo sapiens OX=9606 GN=TPM4 PE=1 SV=2	6	6	0.2379	28704.7	4.62
	R20211001974_UA,11548	K.ASDAEGDVAALNR.R	1288.61	-0.00076	2	1	40.92	0	0.00492	0|0	tr|A0A2R8YHD2|A0A2R8YHD2_HUMAN/tr|A0A2R8YEU4|A0A2R8YEU4_HUMAN		4.03	0		0	2	MASCOT		T
	R20211001974_UA,6710	K.EDKYEEEIK.L ! K.EDKYEEEIK.I	1182.55	0.0013	2	1	39.27	0	0.00506	0|0	sp|P07951|TPM2_HUMAN/sp|P67936|TPM4_HUMAN/tr|A0A5F9UN72|A0A5F9UN72_HUMAN/tr|K7EPB9|K7EPB9_HUMAN/tr|A0A2R8YH90|A0A2R8YH90_HUMAN/tr|B4DVY2|B4DVY2_HUMAN/tr|U3KQK2|U3KQK2_HUMAN/tr|B4DTB1|B4DTB1_HUMAN/tr|V9HW25|V9HW25_HUMAN/tr|K7ENT6|K7ENT6_HUMAN/tr|A0A2R8Y5V9|A0A2R8Y5V9_HUMAN/tr|Q5TCU3|Q5TCU3_HUMAN/tr|A0A2R8YHD2|A0A2R8YHD2_HUMAN/tr|A7XZE4|A7XZE4_HUMAN/tr|A0A2R8Y6A3|A0A2R8Y6A3_HUMAN/tr|A0A2R8YE05|A0A2…		4.25	1		0	2	MASCOT		T
	R20211001974_UA,2664	K.HIAEEADR.K	940.448	0.00117	2	1	35.97	0	0.0124	0|0	sp|P67936|TPM4_HUMAN/sp|P06753|TPM3_HUMAN/tr|A0A5F9UN72|A0A5F9UN72_HUMAN/tr|B4DQ80|B4DQ80_HUMAN/tr|Q8NAG3|Q8NAG3_HUMAN/tr|A0A087WWU8|A0A087WWU8_HUMAN/tr|A0A2R8YH90|A0A2R8YH90_HUMAN/tr|Q5HYB6|Q5HYB6_HUMAN/tr|B4DWT5|B4DWT5_HUMAN/tr|B2RDE1|B2RDE1_HUMAN/tr|J3KN67|J3KN67_HUMAN/tr|A0A0S2Z4G4|A0A0S2Z4G4_HUMAN/tr|M1VPF4|M1VPF4_HUMAN/tr|K7ENT6|K7ENT6_HUMAN/tr|A0A2R8Y5V9|A0A2R8Y5V9_HUMAN/tr|A0A494C0P6|A0A4…		4.65	0		0	2	MASCOT		T
	R20211001974_UA,3476	K.SLEAASEK.Y ! K.SLEAASEK.R	834.42	0.0001	2	1	45.22	0	0.00261	0|0	sp|P67936|TPM4_HUMAN/tr|A0A5F9UN72|A0A5F9UN72_HUMAN/tr|K7EPB9|K7EPB9_HUMAN/tr|A0A2R8YH90|A0A2R8YH90_HUMAN/tr|B4DVY2|B4DVY2_HUMAN/tr|K7ENT6|K7ENT6_HUMAN/tr|A0A2R8Y5V9|A0A2R8Y5V9_HUMAN/tr|A0A2R8YHD2|A0A2R8YHD2_HUMAN/tr|A0A2R8YE05|A0A2R8YE05_HUMAN/tr|V9HW56|V9HW56_HUMAN ! tr|A0A2R8YGX3|A0A2R8YGX3_HUMAN/tr|A0A2R8YEU4|A0A2R8YEU4_HUMAN		4.53	0		0	2	MASCOT		T
	R20211001974_UA,20384	R.IQLVEEELDR.A	1243.65	-1e-05	2	1	61.3	0	5.85e-05	0|0	sp|P09493|TPM1_HUMAN/sp|P07951|TPM2_HUMAN/sp|P67936|TPM4_HUMAN/sp|P06753|TPM3_HUMAN/tr|B4DGC2|B4DGC2_HUMAN/tr|C9IZA2|C9IZA2_HUMAN/tr|D6R904|D6R904_HUMAN/tr|A0A087WWU8|A0A087WWU8_HUMAN/tr|A0A2R8YH90|A0A2R8YH90_HUMAN/tr|H0YKX5|H0YKX5_HUMAN/tr|B4DVY2|B4DVY2_HUMAN/tr|Q15657|Q15657_HUMAN/tr|B4DTB1|B4DTB1_HUMAN/tr|H0YKP3|H0YKP3_HUMAN/tr|F5H7S3|F5H7S3_HUMAN/tr|V9HW25|V9HW25_HUMAN/tr|D9YZV7|D9YZV7_HUMAN/…		4	0		0	2	MASCOT		T
	R20211001974_UA,20261	R.KLVILEGELER.S ! R.KLVILEGELER.A	1298.77	1e-05	3	1	37.7	0	0.0081	0|0	sp|P07951|TPM2_HUMAN/tr|B4DGC2|B4DGC2_HUMAN/tr|U3KQK2|U3KQK2_HUMAN/tr|V9HW25|V9HW25_HUMAN/tr|B4E3P1|B4E3P1_HUMAN/tr|Q5TCU3|Q5TCU3_HUMAN/tr|A7XZE4|A7XZE4_HUMAN ! sp|P67936|TPM4_HUMAN/tr|A0A5F9UN72|A0A5F9UN72_HUMAN/tr|A0A2R8YH90|A0A2R8YH90_HUMAN/tr|B4DVY2|B4DVY2_HUMAN/tr|K7ENT6|K7ENT6_HUMAN/tr|A0A2R8Y5V9|A0A2R8Y5V9_HUMAN/tr|A0A2R8YGX3|A0A2R8YGX3_HUMAN/tr|A0A2R8YHD2|A0A2R8YHD2_HUMAN/tr|A0A2R8YEU4|A0…		4.79	1		0	2	MASCOT		T
$41-1	tr|B0YJC4|B0YJC4_HUMAN Vimentin OS=Homo sapiens OX=9606 GN=VIM PE=1 SV=1	6	6	0.1439	49652.8	5.19
$41-2	tr|V9HWE1|V9HWE1_HUMAN Vimentin OS=Homo sapiens OX=9606 GN=HEL113 PE=2 SV=1	6	6	0.133	53651.1	5.06
$41-3	sp|P08670|VIME_HUMAN Vimentin OS=Homo sapiens OX=9606 GN=VIM PE=1 SV=4	6	6	0.133	53651.1	5.06
$41-4	tr|Q53HU8|Q53HU8_HUMAN Vimentin (Fragment) OS=Homo sapiens OX=9606 PE=2 SV=1	6	6	0.133	53683.1	5.06
	R20211001974_UA,12733	K.FADLSEAANR.N	1093.53	0.00437	2	1	51.81	0	0.000614	0|0	sp|P08670|VIME_HUMAN/tr|B3KRK8|B3KRK8_HUMAN/tr|Q53HU8|Q53HU8_HUMAN/tr|B0YJC5|B0YJC5_HUMAN/tr|V9HWE1|V9HWE1_HUMAN/tr|B0YJC4|B0YJC4_HUMAN		4.37	0		0	2	MASCOT		T
	R20211001974_UA,13826	K.VELQELNDR.F	1115.57	0.00118	2	1	74.89	0	2.1e-06	0|0	sp|P08670|VIME_HUMAN/sp|P17661|DESM_HUMAN/tr|L7RDA5|L7RDA5_HUMAN/tr|Q45VM6|Q45VM6_HUMAN/tr|B3KRK8|B3KRK8_HUMAN/tr|B4DUI0|B4DUI0_HUMAN/tr|Q9H319|Q9H319_HUMAN/tr|Q53SB5|Q53SB5_HUMAN/tr|Q53HU8|Q53HU8_HUMAN/tr|Q45VM7|Q45VM7_HUMAN/tr|Q45VM8|Q45VM8_HUMAN/tr|A5Z217|A5Z217_HUMAN/tr|A0A1B0GTT5|A0A1B0GTT5_HUMAN/tr|V9HWE1|V9HWE1_HUMAN/tr|A0A384NPX1|A0A384NPX1_HUMAN/tr|B0YJC4|B0YJC4_HUMAN		4.14	0		0	2	MASCOT		T
	R20211001974_UA,15441	R.EEAENTLQSFR.Q	1323.62	0	2	1	55.95	0	0.000137	0|0	sp|P08670|VIME_HUMAN/tr|B3KRK8|B3KRK8_HUMAN/tr|Q53HU8|Q53HU8_HUMAN/tr|B0YJC5|B0YJC5_HUMAN/tr|V9HWE1|V9HWE1_HUMAN/tr|B0YJC4|B0YJC4_HUMAN		4.25	0		0	2	MASCOT		T
	R20211001974_UA,28900	R.ISLPLPNFSSLNLR.E ! R.ISLPLPNFSSLNLR.G	1570.9	0.00308	2	1	42.37	0	0.0028	0|0	sp|P08670|VIME_HUMAN/tr|Q53HU8|Q53HU8_HUMAN/tr|V9HWE1|V9HWE1_HUMAN ! tr|B0YJC4|B0YJC4_HUMAN		9.75	0		0	2	MASCOT		T
	R20211001974_UA,4656	R.QQYESVAAK.N	1023.51	0.0005	2	1	50	0	0.000676	0|0	sp|P08670|VIME_HUMAN/tr|B3KRK8|B3KRK8_HUMAN/tr|Q53HU8|Q53HU8_HUMAN/tr|B0YJC5|B0YJC5_HUMAN/tr|V9HWE1|V9HWE1_HUMAN/tr|B0YJC4|B0YJC4_HUMAN		6	0		0	2	MASCOT		T
	R20211001974_UA,5433	R.QVDQLTNDK.A	1060.53	0.00176	2	1	36.63	0	0.0199	0|0	sp|P08670|VIME_HUMAN/tr|B3KRK8|B3KRK8_HUMAN/tr|Q53HU8|Q53HU8_HUMAN/tr|V9HWE1|V9HWE1_HUMAN/tr|B0YJC4|B0YJC4_HUMAN		4.21	0		0	2	MASCOT		T
$42-1	tr|Q53HV1|Q53HV1_HUMAN Ribosomal protein S4, X-linked X isoform variant (Fragment) OS=Homo sapiens OX=9606 PE=2 SV=1	6	6	0.1673	29578.3	10.11
$42-2	sp|P62701|RS4X_HUMAN 40S ribosomal protein S4, X isoform OS=Homo sapiens OX=9606 GN=RPS4X PE=1 SV=2	6	6	0.1673	29597.4	10.16
$42-3	tr|B2R491|B2R491_HUMAN 40S ribosomal protein S4 OS=Homo sapiens OX=9606 GN=RPS4X PE=2 SV=1	6	6	0.1673	29597.4	10.16
$42-4	tr|Q96IR1|Q96IR1_HUMAN RPS4X protein (Fragment) OS=Homo sapiens OX=9606 GN=RPS4X PE=2 SV=2	6	6	0.1811	27259.5	9.95
	R20211001974_UA,8497	K.IFVGTK.G	664.403	0.00012	2	1	30.37	0	0.0382	0|0	sp|P62701|RS4X_HUMAN/tr|Q53HV1|Q53HV1_HUMAN/tr|Q96IR1|Q96IR1_HUMAN/tr|B2R491|B2R491_HUMAN		8.75	0		0	2	MASCOT		T
	R20211001974_UA,14947	K.ITDFIK.F	736.424	-0.0003	2	1	27.23	0	0.101	0|0	sp|P62701|RS4X_HUMAN/tr|Q53HV1|Q53HV1_HUMAN/tr|Q96IR1|Q96IR1_HUMAN/tr|B2R491|B2R491_HUMAN		5.84	0		0	2	MASCOT		T
	R20211001974_UA,29337	R.ECLPLIIFLR.N	1273.73	-0.00027	2	1	45.91	0	0.00153	0|0	sp|P62701|RS4X_HUMAN/tr|Q53HV1|Q53HV1_HUMAN/tr|Q96IR1|Q96IR1_HUMAN/tr|B7Z1M6|B7Z1M6_HUMAN/tr|B2R491|B2R491_HUMAN		6.09	0		0	2	MASCOT		T
	R20211001974_UA,8973	R.IGVITNR.E	772.468	-0.00053	2	1	32.39	0	0.0717	0|0	sp|P62701|RS4X_HUMAN/tr|Q53HV1|Q53HV1_HUMAN/tr|Q96IR1|Q96IR1_HUMAN/tr|B2R491|B2R491_HUMAN		9.75	0		0	2	MASCOT		T
	R20211001974_UA,9016	R.LIYDTK.G	752.419	-0.00018	2	1	28.49	0	0.0612	0|0	sp|P62701|RS4X_HUMAN/tr|Q53HV1|Q53HV1_HUMAN/tr|Q96IR1|Q96IR1_HUMAN/tr|B7Z1M6|B7Z1M6_HUMAN/tr|B2R491|B2R491_HUMAN		5.84	0		0	2	MASCOT		T
	R20211001974_UA,24766	R.LSNIFVIGK.G	990.598	-0.00013	2	1	71.63	0	3.26e-06	0|0	sp|P62701|RS4X_HUMAN/tr|Q53HV1|Q53HV1_HUMAN/tr|Q96IR1|Q96IR1_HUMAN/tr|B2R491|B2R491_HUMAN		8.75	0		0	2	MASCOT		T
$43-1	tr|Q5HYB6|Q5HYB6_HUMAN Epididymis luminal protein 189 OS=Homo sapiens OX=9606 GN=DKFZp686J1372 PE=1 SV=1	6	6	0.2759	27175.2	4.71
$43-2	tr|A0A0S2Z4G8|A0A0S2Z4G8_HUMAN Tropomyosin 3 isoform 2 OS=Homo sapiens OX=9606 GN=TPM3 PE=2 SV=1	6	6	0.2581	28759.8	4.7
$43-3	tr|A0A0S2Z4I4|A0A0S2Z4I4_HUMAN Tropomyosin 3 isoform 3 (Fragment) OS=Homo sapiens OX=9606 GN=TPM3 PE=2 SV=1	6	6	0.2581	28870	4.73
$43-4	tr|A0A0S2Z4G4|A0A0S2Z4G4_HUMAN Tropomyosin 3 isoform 1 (Fragment) OS=Homo sapiens OX=9606 GN=TPM3 PE=2 SV=1	6	6	0.2581	29032.3	4.75
$43-5	tr|B2RDE1|B2RDE1_HUMAN cDNA, FLJ96568, highly similar to Homo sapiens tropomyosin 3 (TPM3), mRNA OS=Homo sapiens OX=9606 PE=2 SV=1	6	6	0.2581	29017.3	4.72
	R20211001974_UA,6710	K.EDKYEEEIK.L ! K.EDKYEEEIK.I	1182.55	0.0013	2	1	39.27	0	0.00506	0|0	sp|P07951|TPM2_HUMAN/sp|P67936|TPM4_HUMAN/tr|A0A5F9UN72|A0A5F9UN72_HUMAN/tr|K7EPB9|K7EPB9_HUMAN/tr|A0A2R8YH90|A0A2R8YH90_HUMAN/tr|B4DVY2|B4DVY2_HUMAN/tr|U3KQK2|U3KQK2_HUMAN/tr|B4DTB1|B4DTB1_HUMAN/tr|V9HW25|V9HW25_HUMAN/tr|K7ENT6|K7ENT6_HUMAN/tr|A0A2R8Y5V9|A0A2R8Y5V9_HUMAN/tr|Q5TCU3|Q5TCU3_HUMAN/tr|A0A2R8YHD2|A0A2R8YHD2_HUMAN/tr|A7XZE4|A7XZE4_HUMAN/tr|A0A2R8Y6A3|A0A2R8Y6A3_HUMAN/tr|A0A2R8YE05|A0A2…		4.25	1		0	2	MASCOT		T
	R20211001974_UA,2664	K.HIAEEADR.K	940.448	0.00117	2	1	35.97	0	0.0124	0|0	sp|P67936|TPM4_HUMAN/sp|P06753|TPM3_HUMAN/tr|A0A5F9UN72|A0A5F9UN72_HUMAN/tr|B4DQ80|B4DQ80_HUMAN/tr|Q8NAG3|Q8NAG3_HUMAN/tr|A0A087WWU8|A0A087WWU8_HUMAN/tr|A0A2R8YH90|A0A2R8YH90_HUMAN/tr|Q5HYB6|Q5HYB6_HUMAN/tr|B4DWT5|B4DWT5_HUMAN/tr|B2RDE1|B2RDE1_HUMAN/tr|J3KN67|J3KN67_HUMAN/tr|A0A0S2Z4G4|A0A0S2Z4G4_HUMAN/tr|M1VPF4|M1VPF4_HUMAN/tr|K7ENT6|K7ENT6_HUMAN/tr|A0A2R8Y5V9|A0A2R8Y5V9_HUMAN/tr|A0A494C0P6|A0A4…		4.65	0		0	2	MASCOT		T
	R20211001974_UA,13245	K.IQVLQQQADDAEER.A	1642.8	-0.00024	2	1	110.76	0	6.65e-10	0|0	tr|Q8NAG3|Q8NAG3_HUMAN/tr|D6R904|D6R904_HUMAN/tr|A0A087WWU8|A0A087WWU8_HUMAN/tr|Q5HYB6|Q5HYB6_HUMAN/tr|B4DWT5|B4DWT5_HUMAN/tr|B2RDE1|B2RDE1_HUMAN/tr|A0A0S2Z4G4|A0A0S2Z4G4_HUMAN/tr|Q5VU61|Q5VU61_HUMAN/tr|A0A0S2Z4G8|A0A0S2Z4G8_HUMAN/tr|A0A0S2Z4I4|A0A0S2Z4I4_HUMAN		3.92	0		0	2	MASCOT		T
	R20211001974_UA,11972	R.EQAEAEVASLNR.R	1316.64	-0.00108	2	1	49.73	0	0.000741	0|0	tr|D6R904|D6R904_HUMAN/tr|A0A087WWU8|A0A087WWU8_HUMAN/tr|Q5HYB6|Q5HYB6_HUMAN/tr|B2RDE1|B2RDE1_HUMAN/tr|A0A0S2Z4G4|A0A0S2Z4G4_HUMAN/tr|A0A494C0G0|A0A494C0G0_HUMAN/tr|A0A0S2Z4G8|A0A0S2Z4G8_HUMAN/tr|A0A0S2Z4I4|A0A0S2Z4I4_HUMAN		4.25	0		0	2	MASCOT		T
	R20211001974_UA,20384	R.IQLVEEELDR.A	1243.65	-1e-05	2	1	61.3	0	5.85e-05	0|0	sp|P09493|TPM1_HUMAN/sp|P07951|TPM2_HUMAN/sp|P67936|TPM4_HUMAN/sp|P06753|TPM3_HUMAN/tr|B4DGC2|B4DGC2_HUMAN/tr|C9IZA2|C9IZA2_HUMAN/tr|D6R904|D6R904_HUMAN/tr|A0A087WWU8|A0A087WWU8_HUMAN/tr|A0A2R8YH90|A0A2R8YH90_HUMAN/tr|H0YKX5|H0YKX5_HUMAN/tr|B4DVY2|B4DVY2_HUMAN/tr|Q15657|Q15657_HUMAN/tr|B4DTB1|B4DTB1_HUMAN/tr|H0YKP3|H0YKP3_HUMAN/tr|F5H7S3|F5H7S3_HUMAN/tr|V9HW25|V9HW25_HUMAN/tr|D9YZV7|D9YZV7_HUMAN/…		4	0		0	2	MASCOT		T
	R20211001974_UA,18263	R.KLVIIEGDLER.T	1284.75	0.0004	3	1	52.02	0	0.000339	0|0	sp|P06753|TPM3_HUMAN/tr|B4DQ80|B4DQ80_HUMAN/tr|Q8NAG3|Q8NAG3_HUMAN/tr|A0A087WWU8|A0A087WWU8_HUMAN/tr|Q5HYB6|Q5HYB6_HUMAN/tr|B4DWT5|B4DWT5_HUMAN/tr|B2RDE1|B2RDE1_HUMAN/tr|J3KN67|J3KN67_HUMAN/tr|A0A0S2Z4G4|A0A0S2Z4G4_HUMAN/tr|M1VPF4|M1VPF4_HUMAN/tr|A0A494C0P6|A0A494C0P6_HUMAN/tr|Q5VU62|Q5VU62_HUMAN/tr|A0A0S2Z4G8|A0A0S2Z4G8_HUMAN/tr|Q6LDX7|Q6LDX7_HUMAN/tr|Q8NAH0|Q8NAH0_HUMAN/tr|A0A2R2Y2Q3|A0A2R2Y2Q3…		4.68	1		0	2	MASCOT		T
$44-1	sp|P07195|LDHB_HUMAN L-lactate dehydrogenase B chain OS=Homo sapiens OX=9606 GN=LDHB PE=1 SV=2	5	5	0.1527	36638.1	5.71
$44-2	tr|Q5U077|Q5U077_HUMAN L-lactate dehydrogenase OS=Homo sapiens OX=9606 GN=LDHB PE=2 SV=1	5	5	0.1527	36638.1	5.71
$44-3	tr|A0A5F9ZHM4|A0A5F9ZHM4_HUMAN L-lactate dehydrogenase OS=Homo sapiens OX=9606 GN=LDHB PE=1 SV=1	5	5	0.1496	37293.9	5.86
	R20211001974_UA,26921	K.FIIPQIVK.Y	957.613	3e-05	2	1	31.47	0	0.0189	0|0	sp|P07195|LDHB_HUMAN/tr|A8MW50|A8MW50_HUMAN/tr|A0A3B3IS95|A0A3B3IS95_HUMAN/tr|C9J7H8|C9J7H8_HUMAN/tr|Q5U077|Q5U077_HUMAN/tr|A0A5F9ZHM4|A0A5F9ZHM4_HUMAN		8.75	0		0	2	MASCOT		T
	R20211001974_UA,21702	K.SADTLWDIQK.D	1176.59	-0.00232	2	1	31.28	0	0.139	0|0	sp|P07195|LDHB_HUMAN/tr|Q5U077|Q5U077_HUMAN/tr|A0A5F9ZHM4|A0A5F9ZHM4_HUMAN		4.21	0		0	2	MASCOT		T
	R20211001974_UA,29177	K.SLADELALVDVLEDK.L	1629.86	0.00241	2	1	72.23	0	4.86e-05	0|0	sp|P07195|LDHB_HUMAN/tr|A8MW50|A8MW50_HUMAN/tr|A0A3B3IS95|A0A3B3IS95_HUMAN/tr|C9J7H8|C9J7H8_HUMAN/tr|Q5U077|Q5U077_HUMAN/tr|A0A5F9ZHM4|A0A5F9ZHM4_HUMAN/tr|F5H793|F5H793_HUMAN		3.77	0		0	2	MASCOT		T
	R20211001974_UA,10671	R.LNLVQR.N	742.457	-0.00134	2	1	21.21	0	1.03	0|0	sp|Q9BYZ2|LDH6B_HUMAN/sp|P07195|LDHB_HUMAN/sp|P00338|LDHA_HUMAN/tr|A8MW50|A8MW50_HUMAN/tr|A0A140VJM9|A0A140VJM9_HUMAN/tr|F5GXY2|F5GXY2_HUMAN/tr|V9HWB9|V9HWB9_HUMAN/tr|A0A3B3IS95|A0A3B3IS95_HUMAN/tr|C9J7H8|C9J7H8_HUMAN/tr|F5GYU2|F5GYU2_HUMAN/tr|F5GXH2|F5GXH2_HUMAN/tr|Q5U077|Q5U077_HUMAN/tr|A0A5F9ZHM4|A0A5F9ZHM4_HUMAN/tr|B4DJI1|B4DJI1_HUMAN		9.75	0		0	2	MASCOT		T
	R20211001974_UA,9220	R.VIGSGCNLDSAR.F	1248.6	-0.00177	2	1	80.53	0	6.01e-07	0|0	sp|P07195|LDHB_HUMAN/sp|P00338|LDHA_HUMAN/sp|Q6ZMR3|LDH6A_HUMAN/sp|P07864|LDHC_HUMAN/tr|G9BCY8|G9BCY8_HUMAN/tr|A8MW50|A8MW50_HUMAN/tr|D6NKH9|D6NKH9_HUMAN/tr|Q96L19|Q96L19_HUMAN/tr|F5H155|F5H155_HUMAN/tr|A0A140VKA7|A0A140VKA7_HUMAN/tr|V9HWB9|V9HWB9_HUMAN/tr|A0A3B3IS95|A0A3B3IS95_HUMAN/tr|G9BCY7|G9BCY7_HUMAN/tr|G3XAP5|G3XAP5_HUMAN/tr|F5H5G7|F5H5G7_HUMAN/tr|A0A087WUM2|A0A087WUM2_HUMAN/tr|Q5U077|Q5U0…		5.8	0		0	2	MASCOT		T
$45-1	sp|P0C0S8|H2A1_HUMAN Histone H2A type 1 OS=Homo sapiens OX=9606 GN=H2AC11 PE=1 SV=2	5	5	0.3769	14091.3	10.9
$45-2	tr|A0A024R017|A0A024R017_HUMAN Histone H2A OS=Homo sapiens OX=9606 GN=HIST1H2AC PE=3 SV=1	5	5	0.3769	14105.3	11.05
$45-3	tr|A0A024RAS2|A0A024RAS2_HUMAN Histone H2A OS=Homo sapiens OX=9606 GN=H2AFJ PE=3 SV=1	5	5	0.3798	14019.2	10.9
$45-4	tr|A4FTV9|A4FTV9_HUMAN Histone H2A OS=Homo sapiens OX=9606 GN=HIST1H2AK PE=1 SV=1	5	5	0.3769	14091.3	10.9
$45-5	sp|Q6FI13|H2A2A_HUMAN Histone H2A type 2-A OS=Homo sapiens OX=9606 GN=H2AC18 PE=1 SV=3	5	5	0.3769	14095.3	10.9
$45-6	tr|A3KPC7|A3KPC7_HUMAN Histone H2A OS=Homo sapiens OX=9606 GN=HIST1H2AH PE=2 SV=1	5	5	0.3828	13906.1	10.88
$45-7	tr|B2R5B3|B2R5B3_HUMAN Histone H2A OS=Homo sapiens OX=9606 PE=2 SV=1	5	5	0.3769	14110.4	11.06
$45-8	sp|Q99878|H2A1J_HUMAN Histone H2A type 1-J OS=Homo sapiens OX=9606 GN=H2AC14 PE=1 SV=3	5	5	0.3828	13936.1	10.88
$45-9	sp|Q9BTM1|H2AJ_HUMAN Histone H2A.J OS=Homo sapiens OX=9606 GN=H2AJ PE=1 SV=1	5	5	0.3798	14019.2	10.9
$45-10	sp|Q16777|H2A2C_HUMAN Histone H2A type 2-C OS=Homo sapiens OX=9606 GN=H2AC20 PE=1 SV=4	5	5	0.3798	13988.2	10.9
$45-11	sp|Q93077|H2A1C_HUMAN Histone H2A type 1-C OS=Homo sapiens OX=9606 GN=H2AC6 PE=1 SV=3	5	5	0.3769	14105.3	11.05
$45-12	sp|Q96KK5|H2A1H_HUMAN Histone H2A type 1-H OS=Homo sapiens OX=9606 GN=H2AC12 PE=1 SV=3	5	5	0.3828	13906.1	10.88
	R20211001974_UA,28879	K.VTIAQGGVLPNIQAVLLPK.K ! R.VTIAQGGVLPNIQAVLLPK.K	1931.17	0.0004	2	1	58.31	0	6.35e-06	0|0	sp|Q9BTM1|H2AJ_HUMAN/sp|Q96KK5|H2A1H_HUMAN/sp|P0C0S8|H2A1_HUMAN/sp|Q16777|H2A2C_HUMAN/sp|P20671|H2A1D_HUMAN/sp|Q99878|H2A1J_HUMAN/sp|Q6FI13|H2A2A_HUMAN/tr|A0A024RAS2|A0A024RAS2_HUMAN/tr|A3KPC7|A3KPC7_HUMAN/tr|B2R5B3|B2R5B3_HUMAN/tr|H0YFX9|H0YFX9_HUMAN/tr|B4E0B3|B4E0B3_HUMAN/tr|A0A0U1RR32|A0A0U1RR32_HUMAN/tr|A4FTV9|A4FTV9_HUMAN/tr|A0A0U1RRH7|A0A0U1RRH7_HUMAN ! sp|Q93077|H2A1C_HUMAN/sp|P04908|H2A1B…		8.72	0		0	2	MASCOT		T
	R20211001974_UA,19874	R.AGLQFPVGR.V ! R.AGLQFPVGR.I	944.531	0.00015	2	1	42.67	0	0.0062	0|0	sp|Q9BTM1|H2AJ_HUMAN/sp|Q96KK5|H2A1H_HUMAN/sp|Q93077|H2A1C_HUMAN/sp|P04908|H2A1B_HUMAN/sp|P0C0S8|H2A1_HUMAN/sp|Q16777|H2A2C_HUMAN/sp|Q7L7L0|H2A3_HUMAN/sp|P20671|H2A1D_HUMAN/sp|Q99878|H2A1J_HUMAN/sp|P16104|H2AX_HUMAN/sp|Q8IUE6|H2A2B_HUMAN/sp|Q6FI13|H2A2A_HUMAN/tr|V9GZN0|V9GZN0_HUMAN/tr|A0A024RAS2|A0A024RAS2_HUMAN/tr|A3KPC7|A3KPC7_HUMAN/tr|B2R5B3|B2R5B3_HUMAN/tr|A0A3B3IS11|A0A3B3IS11_HUMAN/tr|A0A0U…		9.8	0		0	2	MASCOT		T
	R20211001974_UA,12136	R.HLQLAIR.N ! R.HLQLAIR.G	850.526	-0.00022	2	1	29.87	0	0.0198	0|0	sp|Q9BTM1|H2AJ_HUMAN/sp|Q96KK5|H2A1H_HUMAN/sp|Q93077|H2A1C_HUMAN/sp|P04908|H2A1B_HUMAN/sp|P0C0S8|H2A1_HUMAN/sp|Q16777|H2A2C_HUMAN/sp|Q7L7L0|H2A3_HUMAN/sp|P20671|H2A1D_HUMAN/sp|Q99878|H2A1J_HUMAN/sp|P16104|H2AX_HUMAN/sp|Q96QV6|H2A1A_HUMAN/sp|Q6FI13|H2A2A_HUMAN/tr|A0A024RAS2|A0A024RAS2_HUMAN/tr|A3KPC7|A3KPC7_HUMAN/tr|B2R5B3|B2R5B3_HUMAN/tr|A0A3B3IS11|A0A3B3IS11_HUMAN/tr|H0YFX9|H0YFX9_HUMAN/tr|B4E0B…		9.76	0		0	2	MASCOT		T
	R20211001974_UA,2485	R.KGNYAER.V ! R.KGNYAER.I	837.421	0.00014	2	1	55.92	0	0.000177	0|0	sp|Q9BTM1|H2AJ_HUMAN/sp|Q96KK5|H2A1H_HUMAN/sp|Q93077|H2A1C_HUMAN/sp|P0C0S8|H2A1_HUMAN/sp|Q16777|H2A2C_HUMAN/sp|Q99878|H2A1J_HUMAN/sp|Q8IUE6|H2A2B_HUMAN/sp|Q6FI13|H2A2A_HUMAN/tr|V9GZN0|V9GZN0_HUMAN/tr|A0A024RAS2|A0A024RAS2_HUMAN/tr|A3KPC7|A3KPC7_HUMAN/tr|B2R5B3|B2R5B3_HUMAN/tr|B4E0B3|B4E0B3_HUMAN/tr|A4FTV9|A4FTV9_HUMAN/tr|A0A024R017|A0A024R017_HUMAN ! sp|Q96QV6|H2A1A_HUMAN		8.59	1		0	2	MASCOT		T
	R20211001974_UA,3046	R.NDEELNK.L	861.395	-8e-05	2	1	41.91	0	0.00197	0|0	sp|Q9BTM1|H2AJ_HUMAN/sp|Q96KK5|H2A1H_HUMAN/sp|Q93077|H2A1C_HUMAN/sp|P04908|H2A1B_HUMAN/sp|P0C0S8|H2A1_HUMAN/sp|Q16777|H2A2C_HUMAN/sp|Q7L7L0|H2A3_HUMAN/sp|P20671|H2A1D_HUMAN/sp|Q99878|H2A1J_HUMAN/sp|P16104|H2AX_HUMAN/sp|Q8IUE6|H2A2B_HUMAN/sp|Q96QV6|H2A1A_HUMAN/sp|Q6FI13|H2A2A_HUMAN/tr|A0A024RAS2|A0A024RAS2_HUMAN/tr|A3KPC7|A3KPC7_HUMAN/tr|B2R5B3|B2R5B3_HUMAN/tr|A0A3B3IS11|A0A3B3IS11_HUMAN/tr|H0YFX9…		4.14	0		0	2	MASCOT		T
$46-1	sp|P39019|RS19_HUMAN 40S ribosomal protein S19 OS=Homo sapiens OX=9606 GN=RPS19 PE=1 SV=2	5	5	0.2483	16060.3	10.31
$46-2	tr|Q8WVX7|Q8WVX7_HUMAN 40S ribosomal protein S19 (Fragment) OS=Homo sapiens OX=9606 PE=2 SV=1	5	5	0.2293	17281.6	10.52
$46-3	tr|B0ZBD0|B0ZBD0_HUMAN 40S ribosomal protein S19 OS=Homo sapiens OX=9606 GN=RPS19 PE=2 SV=1	5	5	0.2483	16060.3	10.31
	R20211001974_UA,11772	K.DVNQQEFVR.A	1134.55	-0.00113	2	1	39.82	0	0.00907	0|0	sp|P39019|RS19_HUMAN/tr|Q8WVX7|Q8WVX7_HUMAN/tr|M0QYF7|M0QYF7_HUMAN/tr|M0R2L9|M0R2L9_HUMAN/tr|M0R140|M0R140_HUMAN/tr|B0ZBD0|B0ZBD0_HUMAN		4.37	0		0	2	MASCOT		T
	R20211001974_UA,22068	K.LKVPEWVDTVK.L	1313.75	0.00124	3	1	26.19	0	0.147	0|0	sp|P39019|RS19_HUMAN/tr|Q8WVX7|Q8WVX7_HUMAN/tr|M0QYF7|M0QYF7_HUMAN/tr|M0R2L9|M0R2L9_HUMAN/tr|M0R140|M0R140_HUMAN/tr|B0ZBD0|B0ZBD0_HUMAN		6.07	1		0	2	MASCOT		T
	R20211001974_UA,19410	K.VPEWVDTVK.L	1072.57	1e-05	2	1	21.55	0	1.49	0|0	sp|P39019|RS19_HUMAN/tr|Q8WVX7|Q8WVX7_HUMAN/tr|M0QYF7|M0QYF7_HUMAN/tr|M0R2L9|M0R2L9_HUMAN/tr|M0R140|M0R140_HUMAN/tr|B0ZBD0|B0ZBD0_HUMAN		4.37	0		0	2	MASCOT		T
	R20211001974_UA,20743	R.ALAAFLK.K	733.461	-0.00022	2	1	31.69	0	0.0195	0|0	sp|P39019|RS19_HUMAN/tr|Q8WVX7|Q8WVX7_HUMAN/tr|M0QYF7|M0QYF7_HUMAN/tr|M0R2L9|M0R2L9_HUMAN/tr|M0R140|M0R140_HUMAN/tr|B0ZBD0|B0ZBD0_HUMAN		8.8	0		0	2	MASCOT		T
	R20211001974_UA,20489	R.VLQALEGLK.M	970.593	-0.00113	2	1	55.76	0	0.000105	0|0	sp|P39019|RS19_HUMAN/tr|Q8WVX7|Q8WVX7_HUMAN/tr|A0A075B6E2|A0A075B6E2_HUMAN/tr|B0ZBD0|B0ZBD0_HUMAN		5.97	0		0	2	MASCOT		T
$47-1	sp|P62195|PRS8_HUMAN 26S proteasome regulatory subunit 8 OS=Homo sapiens OX=9606 GN=PSMC5 PE=1 SV=1	5	5	0.1281	45625.5	7.11
$47-2	tr|A0A140VJS3|A0A140VJS3_HUMAN Testicular tissue protein Li 149 OS=Homo sapiens OX=9606 PE=2 SV=1	5	5	0.1281	45625.5	7.11
	R20211001974_UA,19245	K.GVILYGPPGTGK.T ! K.GVLLYGPPGTGK.T ! R.GVLLYGPPGTGK.T	1158.65	-0.00048	2	1	30.15	0	0.109	0|0	sp|P62191|PRS4_HUMAN/tr|Q53XL8|Q53XL8_HUMAN/tr|G3V4X1|G3V4X1_HUMAN/tr|Q53HB3|Q53HB3_HUMAN ! sp|P62195|PRS8_HUMAN/tr|Q59GS3|Q59GS3_HUMAN/tr|J3QLH6|J3QLH6_HUMAN/tr|A0A140VJS3|A0A140VJS3_HUMAN/tr|J3KRP2|J3KRP2_HUMAN/tr|J3QQM1|J3QQM1_HUMAN/tr|J3QSA9|J3QSA9_HUMAN/tr|J3QRR3|J3QRR3_HUMAN/tr|J3QRW1|J3QRW1_HUMAN ! sp|Q8NB90|AFG2H_HUMAN/tr|A0A6Q8PGU6|A0A6Q8PGU6_HUMAN		8.59	0		0	2	MASCOT		T
	R20211001974_UA,14937	K.IDIIK.G ! K.IDIIK.H ! K.LDIIK.K ! K.LDILK.N ! K.LDILK.S ! R.LDILK.I ! K.LDILK.R ! R.LDILK.M ! R.LDILK.R ! K.LDLIK.R ! K.LDLIK.E ! K.LDLLK.S ! R.LDLLK.L ! R.LDLLK.D ! K.LDLLK.Y ! R.LDLLK.Q ! K.LDLLK.L	601.392	6e-05	2	1	27.52	0	0.159	0|0	sp|P18858|DNLI1_HUMAN/tr|B4DM52|B4DM52_HUMAN/tr|B4DUE1|B4DUE1_HUMAN/tr|F5GZ28|F5GZ28_HUMAN/tr|Q59HG7|Q59HG7_HUMAN/tr|M0R0Q7|M0R0Q7_HUMAN ! sp|Q8N5C7|DTWD1_HUMAN/tr|H0YML0|H0YML0_HUMAN/tr|A8K2B9|A8K2B9_HUMAN/tr|H0YL61|H0YL61_HUMAN ! sp|Q4W5G0|TIGD2_HUMAN/sp|Q9Y4A0|JERKL_HUMAN/tr|B3KNK0|B3KNK0_HUMAN/tr|V9HWD1|V9HWD1_HUMAN ! sp|O60343|TBCD4_HUMAN/tr|A0A3B3IRT3|A0A3B3IRT3_HUMAN/tr|Q5JU47|Q5JU47_HUMAN…		5.84	0		0	2	MASCOT		T
	R20211001974_UA,26881	R.IDILDSALLRPGR.I	1438.84	-0.00103	3	1	24.47	0	0.692	0|0	sp|P62195|PRS8_HUMAN/tr|Q59GS3|Q59GS3_HUMAN/tr|A0A140VJS3|A0A140VJS3_HUMAN		5.96	0		0	2	MASCOT		T
	R20211001974_UA,3740	R.LEGGSGGDSEVQR.T	1290.59	0.00353	2	1	91.8	0	2.7e-08	0|0	sp|P62195|PRS8_HUMAN/tr|Q59GS3|Q59GS3_HUMAN/tr|A0A140VJS3|A0A140VJS3_HUMAN/tr|J3QQM1|J3QQM1_HUMAN		4.14	0		0	2	MASCOT		T
	R20211001974_UA,6936	R.VSGSELVQK.F	946.52	-0.00116	2	1	44.34	0	0.00393	0|0	sp|P62195|PRS8_HUMAN/tr|Q59GS3|Q59GS3_HUMAN/tr|J3QLH6|J3QLH6_HUMAN/tr|A0A140VJS3|A0A140VJS3_HUMAN/tr|J3KRP2|J3KRP2_HUMAN/tr|J3QQM1|J3QQM1_HUMAN/tr|J3QSA9|J3QSA9_HUMAN/tr|J3QRR3|J3QRR3_HUMAN		5.97	0		0	2	MASCOT		T
$48-1	sp|P62424|RL7A_HUMAN 60S ribosomal protein L7a OS=Homo sapiens OX=9606 GN=RPL7A PE=1 SV=2	5	5	0.188	29995.2	10.61
	R20211001974_UA,13880	K.KVVNPLFEK.R	1073.64	0.0008	3	1	20.44	0	0.558	0|0	sp|P62424|RL7A_HUMAN/tr|Q5T8U3|Q5T8U3_HUMAN		8.59	1		0	2	MASCOT		T
	R20211001974_UA,14832	K.TCTTVAFTQVNSEDK.G	1700.78	0.00269	2	1	65.24	0	1.32e-05	0|0	sp|P62424|RL7A_HUMAN/tr|Q9BY74|Q9BY74_HUMAN/tr|Q5T8U2|Q5T8U2_HUMAN		4.37	0		0	2	MASCOT		T
	R20211001974_UA,18589	R.AGVNTVTTLVENK.K	1345.73	0.00083	2	1	62.92	0	7.1e-05	0|0	sp|P62424|RL7A_HUMAN/tr|Q9BY74|Q9BY74_HUMAN/tr|Q5T8U2|Q5T8U2_HUMAN/tr|Q5T8U3|Q5T8U3_HUMAN		6.05	0		0	2	MASCOT		T
	R20211001974_UA,10668	R.QTATQLLK.L	902.531	6e-05	2	1	62.58	0	5.07e-05	0|0	sp|P62424|RL7A_HUMAN/tr|Q5T8U3|Q5T8U3_HUMAN		8.75	0		0	2	MASCOT		T
	R20211001974_UA,5174	R.YDEIR.R	695.336	-0.00118	2	1	25.68	0	0.184	0|0	sp|P62424|RL7A_HUMAN/tr|Q9BY74|Q9BY74_HUMAN/tr|Q5T8U2|Q5T8U2_HUMAN		4.37	0		0	2	MASCOT		T
$49-1	sp|Q13838|DX39B_HUMAN Spliceosome RNA helicase DDX39B OS=Homo sapiens OX=9606 GN=DDX39B PE=1 SV=1	5	5	0.0958	48990.8	5.44
$49-2	tr|A0A024RCM3|A0A024RCM3_HUMAN RNA helicase OS=Homo sapiens OX=9606 GN=hCG_2005638 PE=4 SV=1	5	5	0.0958	48990.8	5.44
	R20211001974_UA,7949	K.ILNDVQDR.F	972.511	-0.00053	2	1	31.73	0	0.0731	0|0	sp|Q13838|DX39B_HUMAN/sp|O00148|DX39A_HUMAN/tr|B4DX78|B4DX78_HUMAN/tr|Q69YT6|Q69YT6_HUMAN/tr|H0Y400|H0Y400_HUMAN/tr|B4DP52|B4DP52_HUMAN/tr|A0A024RCM3|A0A024RCM3_HUMAN/tr|A0A0G2JJZ9|A0A0G2JJZ9_HUMAN		4.21	0		0	2	MASCOT		T
	R20211001974_UA,26930	R.DFLLKPELLR.A	1243.74	-0.00149	3	1	29.39	0	0.213	0|0	sp|Q13838|DX39B_HUMAN/sp|O00148|DX39A_HUMAN/tr|Q5STU3|Q5STU3_HUMAN/tr|F6U6E2|F6U6E2_HUMAN/tr|K7EN69|K7EN69_HUMAN/tr|F6TRA5|F6TRA5_HUMAN/tr|A0A0G2JJL7|A0A0G2JJL7_HUMAN/tr|K7EPJ3|K7EPJ3_HUMAN/tr|K7EIL8|K7EIL8_HUMAN/tr|Q59G92|Q59G92_HUMAN/tr|A0A286SD67|A0A286SD67_HUMAN/tr|A0A286SD52|A0A286SD52_HUMAN/tr|A0A286SD63|A0A286SD63_HUMAN/tr|Q7KYK3|Q7KYK3_HUMAN/tr|B4DX78|B4DX78_HUMAN/tr|K7EQN7|K7EQN7_HUMAN/t…		6.07	0		0	2	MASCOT		T
	R20211001974_UA,19044	R.DVQEIFR.M ! R.DVQEIFR.L	906.468	-0.00037	2	1	29.17	0	0.115	0|0	sp|Q13838|DX39B_HUMAN/tr|Q5STU3|Q5STU3_HUMAN/tr|F6UJC5|F6UJC5_HUMAN/tr|F6TRA5|F6TRA5_HUMAN/tr|Q59G92|Q59G92_HUMAN/tr|A0A140T9K1|A0A140T9K1_HUMAN/tr|B4DIJ6|B4DIJ6_HUMAN/tr|A0A140T9X9|A0A140T9X9_HUMAN/tr|A0A140T996|A0A140T996_HUMAN/tr|F6WLT2|F6WLT2_HUMAN/tr|A0A140TA18|A0A140TA18_HUMAN/tr|B4DIZ8|B4DIZ8_HUMAN/tr|A0A140T9X3|A0A140T9X3_HUMAN/tr|B4DP52|B4DP52_HUMAN/tr|A0A140T973|A0A140T973_HUMAN/tr|F6S4…		4.37	0		0	2	MASCOT		T
	R20211001974_UA,13273	R.ILALAR.N ! R.ILALAR.K	656.445	-0.00158	2	1	32.32	0	0.0174	0|0	sp|Q13838|DX39B_HUMAN/tr|Q5STU3|Q5STU3_HUMAN/tr|F6UJC5|F6UJC5_HUMAN/tr|F6TRA5|F6TRA5_HUMAN/tr|Q59G92|Q59G92_HUMAN/tr|A0A140T9K1|A0A140T9K1_HUMAN/tr|B4DIJ6|B4DIJ6_HUMAN/tr|A0A140T9X9|A0A140T9X9_HUMAN/tr|A0A140T996|A0A140T996_HUMAN/tr|F6WLT2|F6WLT2_HUMAN/tr|A0A140TA18|A0A140TA18_HUMAN/tr|B4DIZ8|B4DIZ8_HUMAN/tr|A0A140T9X3|A0A140T9X3_HUMAN/tr|B4DP52|B4DP52_HUMAN/tr|A0A140T973|A0A140T973_HUMAN/tr|F6S4…		9.75	0		0	2	MASCOT		T
	R20211001974_UA,26616	R.ILVATNLFGR.G	1103.66	2e-05	2	1	57.99	0	9.64e-05	0|0	sp|Q13838|DX39B_HUMAN/sp|O00148|DX39A_HUMAN/tr|Q5STU3|Q5STU3_HUMAN/tr|B4DX78|B4DX78_HUMAN/tr|Q69YT6|Q69YT6_HUMAN/tr|H0Y400|H0Y400_HUMAN/tr|A0A140T9X3|A0A140T9X3_HUMAN/tr|B4DP52|B4DP52_HUMAN/tr|A0A024RCM3|A0A024RCM3_HUMAN/tr|A0A0G2JJZ9|A0A0G2JJZ9_HUMAN		9.75	0		0	2	MASCOT		T
$50-1	tr|A0A024R5Z9|A0A024R5Z9_HUMAN Pyruvate kinase OS=Homo sapiens OX=9606 GN=PKM2 PE=3 SV=1	5	5	0.1224	58061.4	7.61
$50-2	sp|P14618|KPYM_HUMAN Pyruvate kinase PKM OS=Homo sapiens OX=9606 GN=PKM PE=1 SV=4	5	5	0.1224	57936.2	7.96
$50-3	tr|V9HWB8|V9HWB8_HUMAN Pyruvate kinase OS=Homo sapiens OX=9606 GN=HEL-S-30 PE=1 SV=1	5	5	0.1224	57936.2	7.96
$50-4	tr|H3BTN5|H3BTN5_HUMAN Pyruvate kinase (Fragment) OS=Homo sapiens OX=9606 GN=PKM PE=1 SV=1	5	5	0.134	53044.6	6.39
	R20211001974_UA,8276	K.GSGTAEVELK.K	990.51	-0.00178	2	1	52.02	0	0.000689	0|0	sp|P14618|KPYM_HUMAN/tr|A0A024R5Z9|A0A024R5Z9_HUMAN/tr|V9HWB8|V9HWB8_HUMAN/tr|H3BUW1|H3BUW1_HUMAN/tr|H3BTJ2|H3BTJ2_HUMAN/tr|A0A024R609|A0A024R609_HUMAN/tr|H3BTN5|H3BTN5_HUMAN/tr|H3BT25|H3BT25_HUMAN/tr|B4DRT3|B4DRT3_HUMAN/tr|H3BQ34|H3BQ34_HUMAN		4.53	0		0	2	MASCOT		T
	R20211001974_UA,25062	K.GVNLPGAAVDLPAVSEK.D	1636.89	0.00473	2	1	44.8	0	0.00259	0|0	sp|P14618|KPYM_HUMAN/tr|B4DNK4|B4DNK4_HUMAN/tr|Q8WUW7|Q8WUW7_HUMAN/tr|A0A024R5Z9|A0A024R5Z9_HUMAN/tr|V9HWB8|V9HWB8_HUMAN/tr|H3BR70|H3BR70_HUMAN/tr|A0A024R609|A0A024R609_HUMAN/tr|H3BTN5|H3BTN5_HUMAN/tr|Q504U3|Q504U3_HUMAN/tr|B4DRT3|B4DRT3_HUMAN/tr|H3BQ34|H3BQ34_HUMAN		4.37	0		0	2	MASCOT		T
	R20211001974_UA,3620	K.VVEVGSK.I	717.414	-0.00089	2	1	39.56	0	0.0134	0|0	sp|P14618|KPYM_HUMAN/tr|B4DNK4|B4DNK4_HUMAN/tr|A0A024R5Z9|A0A024R5Z9_HUMAN/tr|V9HWB8|V9HWB8_HUMAN/tr|A0A024R609|A0A024R609_HUMAN/tr|H3BTN5|H3BTN5_HUMAN/tr|B4DRT3|B4DRT3_HUMAN/tr|H3BQ34|H3BQ34_HUMAN		5.97	0		0	2	MASCOT		T
	R20211001974_UA,25120	R.GIFPVLCK.D	933.523	-0.00108	2	1	25.6	0	0.511	0|0	sp|P14618|KPYM_HUMAN/tr|B4DNK4|B4DNK4_HUMAN/tr|Q8WUW7|Q8WUW7_HUMAN/tr|A0A024R5Z9|A0A024R5Z9_HUMAN/tr|V9HWB8|V9HWB8_HUMAN/tr|H3BR70|H3BR70_HUMAN/tr|H3BTN5|H3BTN5_HUMAN/tr|Q504U3|Q504U3_HUMAN/tr|B4DRT3|B4DRT3_HUMAN		8.22	0		0	2	MASCOT		T
	R20211001974_UA,28189	R.TATESFASDPILYRPVAVALDTK.G	2465.29	-0.00294	3	1	36.85	0	0.014	0|0	sp|P14618|KPYM_HUMAN/tr|A0A024R5Z9|A0A024R5Z9_HUMAN/tr|V9HWB8|V9HWB8_HUMAN/tr|H3BUW1|H3BUW1_HUMAN/tr|H3BTJ2|H3BTJ2_HUMAN/tr|A0A024R609|A0A024R609_HUMAN/tr|H3BTN5|H3BTN5_HUMAN/tr|H3BT25|H3BT25_HUMAN/tr|H3BQ34|H3BQ34_HUMAN		4.56	0		0	2	MASCOT		T
$51-1	tr|A8K4C8|A8K4C8_HUMAN 60S ribosomal protein L13 OS=Homo sapiens OX=9606 GN=RPL13 PE=2 SV=1	5	5	0.2038	24261.2	11.65
$51-2	tr|Q6NZ55|Q6NZ55_HUMAN 60S ribosomal protein L13 OS=Homo sapiens OX=9606 GN=RPL13 PE=1 SV=1	5	5	0.2038	24265.2	11.65
$51-3	sp|P26373|RL13_HUMAN 60S ribosomal protein L13 OS=Homo sapiens OX=9606 GN=RPL13 PE=1 SV=4	5	5	0.2038	24261.2	11.65
	R20211001974_UA,17209	K.LATQLTGPVM*PVR.N	1398.78	-0.00113	2	1	32.4	0	0.0419	0|0	sp|P26373|RL13_HUMAN/tr|A8K4C8|A8K4C8_HUMAN/tr|O60250|O60250_HUMAN/tr|Q6NZ55|Q6NZ55_HUMAN		9.75	0	15.994919 Oxidation (M)	0	2	MASCOT		T
	R20211001974_UA,24038	K.LILFPR.K	758.492	0.00026	2	1	36.25	0	0.0166	0|0	sp|P26373|RL13_HUMAN/tr|A8K4C8|A8K4C8_HUMAN/tr|Q6NZ55|Q6NZ55_HUMAN		9.75	0		0	2	MASCOT		T
	R20211001974_UA,7507	K.STESLQANVQR.L	1232.62	-0.00059	2	1	67.47	0	1.86e-05	0|0	sp|P26373|RL13_HUMAN/tr|J3QSB4|J3QSB4_HUMAN/tr|A8K4C8|A8K4C8_HUMAN/tr|Q6NZ55|Q6NZ55_HUMAN		5.72	0		0	2	MASCOT		T
	R20211001974_UA,19397	M.LFGIR.I ! R.LFGIR.A ! R.LFGIR.F	605.377	0.00063	2	1	25.02	0	0.189	0|0	sp|Q9HAA7|YG046_HUMAN ! sp|P26373|RL13_HUMAN/tr|A8K4C8|A8K4C8_HUMAN/tr|O60250|O60250_HUMAN/tr|J3KS98|J3KS98_HUMAN/tr|Q6NZ55|Q6NZ55_HUMAN/tr|H3BUK8|H3BUK8_HUMAN ! tr|B4DLE6|B4DLE6_HUMAN/tr|B4DZL0|B4DZL0_HUMAN		9.75	0		0	2	MASCOT		T
	R20211001974_UA,23422	R.GFSLEELR.V	950.494	-0.00239	2	1	34.87	0	0.0274	0|0	sp|P26373|RL13_HUMAN/tr|J3QSB4|J3QSB4_HUMAN/tr|A8K4C8|A8K4C8_HUMAN/tr|Q6NZ55|Q6NZ55_HUMAN		4.53	0		0	2	MASCOT		T
$52-1	tr|E9PCW0|E9PCW0_HUMAN Prohibitin (Fragment) OS=Homo sapiens OX=9606 GN=PHB PE=1 SV=2	5	5	0.1944	23824	5.98
$52-2	tr|C9JW96|C9JW96_HUMAN Prohibitin (Fragment) OS=Homo sapiens OX=9606 GN=PHB PE=1 SV=2	5	5	0.1707	26891.4	5.29
$52-3	tr|Q6FHP5|Q6FHP5_HUMAN Prohibitin (Fragment) OS=Homo sapiens OX=9606 GN=PHB PE=2 SV=1	5	5	0.1544	29831.8	5.57
$52-4	tr|C9JZ20|C9JZ20_HUMAN Prohibitin (Fragment) OS=Homo sapiens OX=9606 GN=PHB PE=1 SV=1	5	5	0.209	22270.2	5.71
$52-5	sp|P35232|PHB_HUMAN Prohibitin OS=Homo sapiens OX=9606 GN=PHB PE=1 SV=1	5	5	0.1544	29803.7	5.57
$52-6	tr|E7ESE2|E7ESE2_HUMAN Prohibitin (Fragment) OS=Homo sapiens OX=9606 GN=PHB PE=1 SV=2	5	5	0.2079	22398.4	5.97
$52-7	tr|Q6PUJ7|Q6PUJ7_HUMAN Prohibitin OS=Homo sapiens OX=9606 GN=HEL-215 PE=2 SV=1	5	5	0.1544	29819.8	5.57
$52-8	tr|A8K401|A8K401_HUMAN Prohibitin OS=Homo sapiens OX=9606 GN=PHB PE=2 SV=1	5	5	0.1544	29803.7	5.57
$52-9	tr|Q53FV0|Q53FV0_HUMAN Prohibitin (Fragment) OS=Homo sapiens OX=9606 PE=2 SV=1	5	5	0.1544	29802.8	6.02
	R20211001974_UA,9963	K.EFTEAVEAK.Q	1023.5	0.00257	2	1	31.62	0	0.0414	0|0	sp|P35232|PHB_HUMAN/tr|C9JZ20|C9JZ20_HUMAN/tr|Q53FV0|Q53FV0_HUMAN/tr|Q6PUJ7|Q6PUJ7_HUMAN/tr|A8K401|A8K401_HUMAN/tr|E7ESE2|E7ESE2_HUMAN/tr|Q6FHP5|Q6FHP5_HUMAN/tr|E9PCW0|E9PCW0_HUMAN/tr|A8K9G2|A8K9G2_HUMAN/tr|C9JW96|C9JW96_HUMAN		4.25	0		0	2	MASCOT		T
	R20211001974_UA,10859	K.VFESIGK.F	779.43	-0.00059	2	1	26.84	0	0.172	0|0	sp|P35232|PHB_HUMAN/tr|C9JZ20|C9JZ20_HUMAN/tr|Q53FV0|Q53FV0_HUMAN/tr|Q6PUJ7|Q6PUJ7_HUMAN/tr|A8K401|A8K401_HUMAN/tr|D6RBK0|D6RBK0_HUMAN/tr|Q9BSE8|Q9BSE8_HUMAN/tr|E7ESE2|E7ESE2_HUMAN/tr|Q6FHP5|Q6FHP5_HUMAN/tr|E9PCW0|E9PCW0_HUMAN/tr|C9JW96|C9JW96_HUMAN		5.97	0		0	2	MASCOT		T
	R20211001974_UA,12953	R.AVIFDR.F	720.404	-0.00019	2	1	31.99	0	0.0945	0|0	sp|P35232|PHB_HUMAN/tr|C9JZ20|C9JZ20_HUMAN/tr|Q53FV0|Q53FV0_HUMAN/tr|Q6PUJ7|Q6PUJ7_HUMAN/tr|A8K401|A8K401_HUMAN/tr|D6RBK0|D6RBK0_HUMAN/tr|E7ESE2|E7ESE2_HUMAN/tr|Q6FHP5|Q6FHP5_HUMAN/tr|E9PCW0|E9PCW0_HUMAN/tr|C9JW96|C9JW96_HUMAN		5.88	0		0	2	MASCOT		T
	R20211001974_UA,7971	R.QVSDDLTER.A ! R.QVSDDLTER.V	1062.51	0.00047	2	1	31.24	0	0.0515	0|0	sp|P35232|PHB_HUMAN/tr|C9JZ20|C9JZ20_HUMAN/tr|Q53FV0|Q53FV0_HUMAN/tr|Q6PUJ7|Q6PUJ7_HUMAN/tr|A8K401|A8K401_HUMAN/tr|E7ESE2|E7ESE2_HUMAN/tr|E9PCW0|E9PCW0_HUMAN/tr|C9JW96|C9JW96_HUMAN ! tr|Q6FHP5|Q6FHP5_HUMAN		4.03	0		0	2	MASCOT		T
	R20211001974_UA,26712	R.VLPSITTEILK.S	1213.74	0.00076	2	1	40.5	0	0.00352	0|0	sp|P35232|PHB_HUMAN/tr|C9JZ20|C9JZ20_HUMAN/tr|Q53FV0|Q53FV0_HUMAN/tr|Q6PUJ7|Q6PUJ7_HUMAN/tr|A8K401|A8K401_HUMAN/tr|E7ESE2|E7ESE2_HUMAN/tr|Q6FHP5|Q6FHP5_HUMAN/tr|E9PCW0|E9PCW0_HUMAN/tr|C9JW96|C9JW96_HUMAN		5.97	0		0	2	MASCOT		T
$53-1	tr|Q53G83|Q53G83_HUMAN 40S ribosomal protein S3 (Fragment) OS=Homo sapiens OX=9606 PE=2 SV=1	5	5	0.2099	26688.9	9.55
$53-2	sp|P23396|RS3_HUMAN 40S ribosomal protein S3 OS=Homo sapiens OX=9606 GN=RPS3 PE=1 SV=2	5	5	0.2099	26688	9.68
	R20211001974_UA,21542	K.AELNEFLTR.E	1092.57	0.00343	2	1	37.34	0	0.0173	0|0	sp|P23396|RS3_HUMAN/tr|F2Z2S8|F2Z2S8_HUMAN/tr|H0YEU2|H0YEU2_HUMAN/tr|Q53G83|Q53G83_HUMAN/tr|H0YF32|H0YF32_HUMAN/tr|E9PQX2|E9PQX2_HUMAN/tr|E9PL09|E9PL09_HUMAN/tr|H0YES8|H0YES8_HUMAN/tr|E9PQ96|E9PQ96_HUMAN/tr|E9PPU1|E9PPU1_HUMAN/tr|E9PJH4|E9PJH4_HUMAN/tr|E9PK82|E9PK82_HUMAN/tr|H0YCJ7|H0YCJ7_HUMAN		4.53	0		0	2	MASCOT		T
	R20211001974_UA,5692	K.GCEVVVSGK.L	934.466	-0.00154	2	1	42.83	0	0.00482	0|0	sp|P23396|RS3_HUMAN/tr|Q9NQS8|Q9NQS8_HUMAN/tr|H0YEU2|H0YEU2_HUMAN/tr|Q53G83|Q53G83_HUMAN/tr|A7E2S3|A7E2S3_HUMAN/tr|E9PL09|E9PL09_HUMAN/tr|E9PSF4|E9PSF4_HUMAN/tr|E9PJN9|E9PJN9_HUMAN		5.99	0		0	2	MASCOT		T
	R20211001974_UA,18484	K.LLGGLAVR.R	798.52	-0.00035	2	1	36.82	0	0.00565	0|0	sp|P23396|RS3_HUMAN/tr|F2Z2S8|F2Z2S8_HUMAN/tr|Q9NQS8|Q9NQS8_HUMAN/tr|Q53G83|Q53G83_HUMAN/tr|H0YF32|H0YF32_HUMAN/tr|A7E2S3|A7E2S3_HUMAN/tr|E9PL09|E9PL09_HUMAN/tr|H0YCJ7|H0YCJ7_HUMAN		9.75	0		0	2	MASCOT		T
	R20211001974_UA,15223	R.ELAEDGYSGVEVR.V	1423.67	0.00041	2	1	54.21	0	0.000219	0|0	sp|P23396|RS3_HUMAN/tr|F2Z2S8|F2Z2S8_HUMAN/tr|H0YEU2|H0YEU2_HUMAN/tr|Q53G83|Q53G83_HUMAN/tr|H0YF32|H0YF32_HUMAN/tr|E9PL09|E9PL09_HUMAN/tr|E9PQ96|E9PQ96_HUMAN/tr|E9PPU1|E9PPU1_HUMAN/tr|E9PJH4|E9PJH4_HUMAN/tr|E9PK82|E9PK82_HUMAN/tr|H0YCJ7|H0YCJ7_HUMAN		4	0		0	2	MASCOT		T
	R20211001974_UA,20641	R.GLCAIAQAESLR.Y	1288.67	0.00128	2	1	43.94	0	0.00387	0|0	sp|P23396|RS3_HUMAN/tr|F2Z2S8|F2Z2S8_HUMAN/tr|Q9NQS8|Q9NQS8_HUMAN/tr|Q53G83|Q53G83_HUMAN/tr|H0YF32|H0YF32_HUMAN/tr|A7E2S3|A7E2S3_HUMAN/tr|H0YCJ7|H0YCJ7_HUMAN		6	0		0	2	MASCOT		T
$54-1	tr|Q59FI9|Q59FI9_HUMAN 60S ribosomal protein L12 (Fragment) OS=Homo sapiens OX=9606 PE=2 SV=1	5	5	0.3147	21482.6	10.12
$54-2	sp|P30050|RL12_HUMAN 60S ribosomal protein L12 OS=Homo sapiens OX=9606 GN=RPL12 PE=1 SV=1	5	5	0.3758	17818.4	9.48
	R20211001974_UA,4375	K.ATGDWK.G	677.325	0.00021	2	1	22.98	0	0.198	0|0	sp|P30050|RL12_HUMAN/tr|Q59FI9|Q59FI9_HUMAN/tr|Q76P68|Q76P68_HUMAN/tr|D3DS95|D3DS95_HUMAN		5.88	0		0	2	MASCOT		T
	R20211001974_UA,15937	K.EILGTAQSVGCNVDGR.H	1675.81	-0.0011	2	1	78.7	0	2.86e-06	0|0	sp|P30050|RL12_HUMAN/tr|Q59FI9|Q59FI9_HUMAN		4.37	0		0	2	MASCOT		T
	R20211001974_UA,18194	K.IGPLGLSPK.K	881.545	-0.00076	2	1	38.76	0	0.00206	0|0	sp|P30050|RL12_HUMAN/tr|Q59FI9|Q59FI9_HUMAN/tr|Q76P68|Q76P68_HUMAN/tr|D3DS95|D3DS95_HUMAN		8.75	0		0	2	MASCOT		T
	R20211001974_UA,11657	R.CTGGEVGATSALAPK.I	1418.69	-0.00171	2	1	42.34	0	0.00476	0|0	sp|P30050|RL12_HUMAN/tr|Q59FI9|Q59FI9_HUMAN/tr|D3DS95|D3DS95_HUMAN		5.99	0		0	2	MASCOT		T
	R20211001974_UA,27387	R.QAQIEVVPSASALIIK.A	1666.97	0.00086	2	1	52.46	0	0.000127	0|0	sp|P30050|RL12_HUMAN/tr|Q59FI9|Q59FI9_HUMAN/tr|D3DS95|D3DS95_HUMAN		6	0		0	2	MASCOT		T
$55-1	tr|V9HW25|V9HW25_HUMAN Epididymis secretory protein Li 273 OS=Homo sapiens OX=9606 GN=HEL-S-273 PE=2 SV=1	5	5	0.1972	32989.4	4.63
$55-2	tr|Q5TCU3|Q5TCU3_HUMAN Tropomyosin beta chain OS=Homo sapiens OX=9606 GN=TPM2 PE=1 SV=1	5	5	0.1972	32814.3	4.64
	R20211001974_UA,12968	K.ATDAEADVASLNR.R ! K.ATDAEADVASLNR.G	1332.64	0.00211	2	1	85.64	0	1.72e-07	0|0	sp|P09493|TPM1_HUMAN/sp|P07951|TPM2_HUMAN/tr|B4DGC2|B4DGC2_HUMAN/tr|C9IZA2|C9IZA2_HUMAN/tr|H0YKX5|H0YKX5_HUMAN/tr|Q15657|Q15657_HUMAN/tr|H0YKP3|H0YKP3_HUMAN/tr|V9HW25|V9HW25_HUMAN/tr|D9YZV4|D9YZV4_HUMAN/tr|B4DTK3|B4DTK3_HUMAN/tr|A0A0K0K1I0|A0A0K0K1I0_HUMAN/tr|D9YZV5|D9YZV5_HUMAN/tr|Q5TCU3|Q5TCU3_HUMAN/tr|A0A0S2Z4G6|A0A0S2Z4G6_HUMAN/tr|A7XZE4|A7XZE4_HUMAN/tr|Q6ZN40|Q6ZN40_HUMAN ! tr|B4E3P1|B4E3P1_…		4.03	0		0	2	MASCOT		T
	R20211001974_UA,6710	K.EDKYEEEIK.L ! K.EDKYEEEIK.I	1182.55	0.0013	2	1	39.27	0	0.00506	0|0	sp|P07951|TPM2_HUMAN/sp|P67936|TPM4_HUMAN/tr|A0A5F9UN72|A0A5F9UN72_HUMAN/tr|K7EPB9|K7EPB9_HUMAN/tr|A0A2R8YH90|A0A2R8YH90_HUMAN/tr|B4DVY2|B4DVY2_HUMAN/tr|U3KQK2|U3KQK2_HUMAN/tr|B4DTB1|B4DTB1_HUMAN/tr|V9HW25|V9HW25_HUMAN/tr|K7ENT6|K7ENT6_HUMAN/tr|A0A2R8Y5V9|A0A2R8Y5V9_HUMAN/tr|Q5TCU3|Q5TCU3_HUMAN/tr|A0A2R8YHD2|A0A2R8YHD2_HUMAN/tr|A7XZE4|A7XZE4_HUMAN/tr|A0A2R8Y6A3|A0A2R8Y6A3_HUMAN/tr|A0A2R8YE05|A0A2…		4.25	1		0	2	MASCOT		T
	R20211001974_UA,24678	K.TIDDLEETLASAK.E	1405.71	0.00093	2	1	54.65	0	0.00109	0|0	tr|V9HW25|V9HW25_HUMAN/tr|Q5TCU3|Q5TCU3_HUMAN		3.92	0		0	2	MASCOT		T
	R20211001974_UA,20384	R.IQLVEEELDR.A	1243.65	-1e-05	2	1	61.3	0	5.85e-05	0|0	sp|P09493|TPM1_HUMAN/sp|P07951|TPM2_HUMAN/sp|P67936|TPM4_HUMAN/sp|P06753|TPM3_HUMAN/tr|B4DGC2|B4DGC2_HUMAN/tr|C9IZA2|C9IZA2_HUMAN/tr|D6R904|D6R904_HUMAN/tr|A0A087WWU8|A0A087WWU8_HUMAN/tr|A0A2R8YH90|A0A2R8YH90_HUMAN/tr|H0YKX5|H0YKX5_HUMAN/tr|B4DVY2|B4DVY2_HUMAN/tr|Q15657|Q15657_HUMAN/tr|B4DTB1|B4DTB1_HUMAN/tr|H0YKP3|H0YKP3_HUMAN/tr|F5H7S3|F5H7S3_HUMAN/tr|V9HW25|V9HW25_HUMAN/tr|D9YZV7|D9YZV7_HUMAN/…		4	0		0	2	MASCOT		T
	R20211001974_UA,20261	R.KLVILEGELER.S ! R.KLVILEGELER.A	1298.77	1e-05	3	1	37.7	0	0.0081	0|0	sp|P07951|TPM2_HUMAN/tr|B4DGC2|B4DGC2_HUMAN/tr|U3KQK2|U3KQK2_HUMAN/tr|V9HW25|V9HW25_HUMAN/tr|B4E3P1|B4E3P1_HUMAN/tr|Q5TCU3|Q5TCU3_HUMAN/tr|A7XZE4|A7XZE4_HUMAN ! sp|P67936|TPM4_HUMAN/tr|A0A5F9UN72|A0A5F9UN72_HUMAN/tr|A0A2R8YH90|A0A2R8YH90_HUMAN/tr|B4DVY2|B4DVY2_HUMAN/tr|K7ENT6|K7ENT6_HUMAN/tr|A0A2R8Y5V9|A0A2R8Y5V9_HUMAN/tr|A0A2R8YGX3|A0A2R8YGX3_HUMAN/tr|A0A2R8YHD2|A0A2R8YHD2_HUMAN/tr|A0A2R8YEU4|A0…		4.79	1		0	2	MASCOT		T
$56-1	sp|P20700|LMNB1_HUMAN Lamin-B1 OS=Homo sapiens OX=9606 GN=LMNB1 PE=1 SV=2	5	4	0.058	66407.6	5.11
	R20211001974_UA,6808	K.LLEGEEER.L ! K.LLEGEEER.-	974.479	0.0005	2	1	38.7	0	0.00929	0|0	sp|P02545|LMNA_HUMAN/sp|Q03252|LMNB2_HUMAN/sp|P20700|LMNB1_HUMAN/tr|A0A6Q8PHQ9|A0A6Q8PHQ9_HUMAN/tr|A0A384MQX1|A0A384MQX1_HUMAN/tr|B4DZT3|B4DZT3_HUMAN/tr|Q8N519|Q8N519_HUMAN/tr|A0A384NPH0|A0A384NPH0_HUMAN/tr|B4DFR3|B4DFR3_HUMAN/tr|W8QEH3|W8QEH3_HUMAN/tr|A0A0A7M1X5|A0A0A7M1X5_HUMAN/tr|Q5I6Y5|Q5I6Y5_HUMAN/tr|A0A6Q8PFJ0|A0A6Q8PFJ0_HUMAN/tr|Q5TCI8|Q5TCI8_HUMAN/tr|Q3BDU5|Q3BDU5_HUMAN/tr|A0A0C4DGC5|A0A0…		4.09	0		0	2	MASCOT		T
	R20211001974_UA,9236	K.NQNSWGTGEDVK.V	1334.6	-0.00199	2	1	38.24	0	0.0164	0|0	sp|P20700|LMNB1_HUMAN/tr|B4DZT3|B4DZT3_HUMAN		4.37	0		0	2	MASCOT		T
	R20211001974_UA,3546	R.EELM*ESR.M	909.398	-0.00933	2	1	21.91	0	0.426	0|0	sp|P20700|LMNB1_HUMAN/tr|E9PBF6|E9PBF6_HUMAN/tr|B4DZT3|B4DZT3_HUMAN/tr|Q6DC98|Q6DC98_HUMAN/tr|A0A0D9SFE5|A0A0D9SFE5_HUMAN		4.25	0	15.994919 Oxidation (M)	0	2	MASCOT		T
	R20211001974_UA,16280	R.LQIEIGK.L ! K.LQIELGK.C	800.488	0.00108	2	1	35.31	0	0.0345	0|0	sp|Q03252|LMNB2_HUMAN/tr|A0A384NPH0|A0A384NPH0_HUMAN ! sp|P20700|LMNB1_HUMAN/tr|E9PBF6|E9PBF6_HUMAN/tr|Q6DC98|Q6DC98_HUMAN/tr|A0A0D9SFY5|A0A0D9SFY5_HUMAN/tr|A0A0D9SFE5|A0A0D9SFE5_HUMAN		6	0		0	2	MASCOT		T
	R20211001974_UA,16747	R.LQIEIGK.L ! K.LQIELGK.C	800.488	0.00104	2	1	26.47	0	0.264	0|0	sp|Q03252|LMNB2_HUMAN/tr|A0A384NPH0|A0A384NPH0_HUMAN ! sp|P20700|LMNB1_HUMAN/tr|E9PBF6|E9PBF6_HUMAN/tr|Q6DC98|Q6DC98_HUMAN/tr|A0A0D9SFY5|A0A0D9SFY5_HUMAN/tr|A0A0D9SFE5|A0A0D9SFE5_HUMAN		6	0		0	2	MASCOT		T
$57-1	sp|P50402|EMD_HUMAN Emerin OS=Homo sapiens OX=9606 GN=EMD PE=1 SV=1	5	4	0.1929	28993.5	5.29
	R20211001974_UA,13074	K.IFEYETQR.R	1085.53	-0.0016	2	1	42.76	0	0.00295	0|0	sp|P50402|EMD_HUMAN		4.53	0		0	2	MASCOT		T
	R20211001974_UA,8976	K.KEDALLYQSK.G	1194.64	-0.0017	2	1	62.72	0	4.66e-05	0|0	sp|P50402|EMD_HUMAN/tr|Q5HY57|Q5HY57_HUMAN		6.07	1		0	2	MASCOT		T
	R20211001974_UA,8991	K.KEDALLYQSK.G	1194.64	0.00019	3	1	45.33	0	0.00257	0|0	sp|P50402|EMD_HUMAN/tr|Q5HY57|Q5HY57_HUMAN		6.07	1		0	2	MASCOT		T
	R20211001974_UA,12536	R.GDADM*YDLPK.K	1140.49	-0.00076	2	1	38.11	0	0.00272	0|0	sp|P50402|EMD_HUMAN/tr|Q5HY57|Q5HY57_HUMAN		3.93	0	15.994919 Oxidation (M)	0	2	MASCOT		T
	R20211001974_UA,21119	R.LSPPSSSAASSYSFSDLNSTR.G	2161	1e-05	3	1	28.14	0	0.0833	0|0	sp|P50402|EMD_HUMAN		5.84	0		0	2	MASCOT		T
$58-1	tr|A0A2R8YFE2|A0A2R8YFE2_HUMAN Actin, cytoplasmic 1 (Fragment) OS=Homo sapiens OX=9606 GN=ACTB PE=1 SV=1	5	4	0.5949	8677.04	9.25
	R20211001974_UA,17601	-.XVLSGGTTM*YPGIADR.M	1654.81	-0.00201	2	1	65.96	0	2.61e-05	0|0	tr|A0A2R8YFE2|A0A2R8YFE2_HUMAN		5.84	0	15.994919 Oxidation (M)	0	2	MASCOT		T
	R20211001974_UA,12221	K.EITALAPSTM*K.I	1177.61	-0.0003	2	1	54.23	0	0.000393	0|0	sp|P60709|ACTB_HUMAN/sp|P62736|ACTA_HUMAN/sp|P63261|ACTG_HUMAN/sp|P68032|ACTC_HUMAN/sp|P68133|ACTS_HUMAN/sp|P63267|ACTH_HUMAN/tr|Q7Z7J6|Q7Z7J6_HUMAN/tr|B7Z6P1|B7Z6P1_HUMAN/tr|Q6PJ43|Q6PJ43_HUMAN/tr|A8K3K1|A8K3K1_HUMAN/tr|B3KUD3|B3KUD3_HUMAN/tr|B4E3A4|B4E3A4_HUMAN/tr|B4DVQ0|B4DVQ0_HUMAN/tr|A4UCT3|A4UCT3_HUMAN/tr|B4E335|B4E335_HUMAN/tr|A5GZ75|A5GZ75_HUMAN/tr|Q96FU6|Q96FU6_HUMAN/tr|B4DUI8|B4DUI8_HUM…		6.1	0	15.994919 Oxidation (M)	0	2	MASCOT		T
	R20211001974_UA,16514	K.EITALAPSTMK.I	1161.62	-0.0007	2	1	45.32	0	0.00319	0|0	sp|P60709|ACTB_HUMAN/sp|P62736|ACTA_HUMAN/sp|P63261|ACTG_HUMAN/sp|P68032|ACTC_HUMAN/sp|P68133|ACTS_HUMAN/sp|P63267|ACTH_HUMAN/tr|Q7Z7J6|Q7Z7J6_HUMAN/tr|B7Z6P1|B7Z6P1_HUMAN/tr|Q6PJ43|Q6PJ43_HUMAN/tr|A8K3K1|A8K3K1_HUMAN/tr|B3KUD3|B3KUD3_HUMAN/tr|B4E3A4|B4E3A4_HUMAN/tr|B4DVQ0|B4DVQ0_HUMAN/tr|A4UCT3|A4UCT3_HUMAN/tr|B4E335|B4E335_HUMAN/tr|A5GZ75|A5GZ75_HUMAN/tr|Q96FU6|Q96FU6_HUMAN/tr|B4DUI8|B4DUI8_HUM…		6.1	0		0	2	MASCOT		T
	R20211001974_UA,8732	K.IIAPPER.K ! K.IIAPPER.R	795.472	-0.0004	2	1	42.7	0	0.00165	0|0	sp|P60709|ACTB_HUMAN/sp|P62736|ACTA_HUMAN/sp|P63261|ACTG_HUMAN/sp|P68032|ACTC_HUMAN/sp|Q562R1|ACTBL_HUMAN/sp|P68133|ACTS_HUMAN/sp|P63267|ACTH_HUMAN/tr|Q7Z7J6|Q7Z7J6_HUMAN/tr|B7Z6P1|B7Z6P1_HUMAN/tr|Q6PJ43|Q6PJ43_HUMAN/tr|B3KUD3|B3KUD3_HUMAN/tr|V9HVZ7|V9HVZ7_HUMAN/tr|B4E3A4|B4E3A4_HUMAN/tr|B4DVQ0|B4DVQ0_HUMAN/tr|A4UCT3|A4UCT3_HUMAN/tr|B4E335|B4E335_HUMAN/tr|A5GZ75|A5GZ75_HUMAN/tr|Q96FU6|Q96FU6_HUMA…		6	0		0	2	MASCOT		T
	R20211001974_UA,9719	K.QEYDESGPSIVHR.K	1516.7	-0.00013	3	1	56.44	0	0.000112	0|0	sp|P0CG38|POTEI_HUMAN/sp|Q6S8J3|POTEE_HUMAN/sp|P0CG39|POTEJ_HUMAN/sp|A5A3E0|POTEF_HUMAN/sp|P60709|ACTB_HUMAN/sp|P63261|ACTG_HUMAN/sp|Q9BYX7|ACTBM_HUMAN/tr|Q6PJ43|Q6PJ43_HUMAN/tr|V9HVZ7|V9HVZ7_HUMAN/tr|B4E3A4|B4E3A4_HUMAN/tr|B4DVQ0|B4DVQ0_HUMAN/tr|B4E335|B4E335_HUMAN/tr|Q96FU6|Q96FU6_HUMAN/tr|A0A2R8YFE2|A0A2R8YFE2_HUMAN/tr|B7ZAP6|B7ZAP6_HUMAN/tr|Q8WVW5|Q8WVW5_HUMAN/tr|Q53G76|Q53G76_HUMAN/tr|B4DW52…		4.65	0		0	2	MASCOT		T
$59-1	sp|O43175|SERA_HUMAN D-3-phosphoglycerate dehydrogenase OS=Homo sapiens OX=9606 GN=PHGDH PE=1 SV=4	4	4	0.0826	56649.9	6.29
$59-2	tr|A0A286YF22|A0A286YF22_HUMAN D-3-phosphoglycerate dehydrogenase OS=Homo sapiens OX=9606 GN=PHGDH PE=1 SV=1	4	4	0.0837	55938.1	6.29
$59-3	tr|A0A2C9F2M7|A0A2C9F2M7_HUMAN D-3-phosphoglycerate dehydrogenase OS=Homo sapiens OX=9606 GN=PHGDH PE=1 SV=1	4	4	0.0827	56111.3	7.89
$59-4	tr|A0A286YFA2|A0A286YFA2_HUMAN D-3-phosphoglycerate dehydrogenase OS=Homo sapiens OX=9606 GN=PHGDH PE=1 SV=1	4	4	0.0989	47603.4	5.63
	R20211001974_UA,17556	K.ILQDGGLQVVEK.Q	1298.73	0.00212	2	1	25.24	0	0.488	0|0	sp|O43175|SERA_HUMAN/tr|A0A286YFK5|A0A286YFK5_HUMAN/tr|A0A286YFM8|A0A286YFM8_HUMAN/tr|A0A286YFF3|A0A286YFF3_HUMAN/tr|A0A286YER3|A0A286YER3_HUMAN/tr|A0A286YF34|A0A286YF34_HUMAN/tr|A0A286YFB2|A0A286YFB2_HUMAN/tr|A0A286YFC8|A0A286YFC8_HUMAN/tr|A0A286YFA2|A0A286YFA2_HUMAN/tr|A0A286YFL2|A0A286YFL2_HUMAN/tr|A0A2C9F2M7|A0A2C9F2M7_HUMAN/tr|A0A286YF22|A0A286YF22_HUMAN		4.37	0		0	2	MASCOT		T
	R20211001974_UA,25794	K.TLGILGLGR.I	899.567	-0.00031	2	1	30.85	0	0.0424	0|0	sp|O43175|SERA_HUMAN/tr|A0A286YFM8|A0A286YFM8_HUMAN/tr|A0A286YF78|A0A286YF78_HUMAN/tr|Q9UMY2|Q9UMY2_HUMAN/tr|V9HW79|V9HW79_HUMAN/tr|A0A286YFE1|A0A286YFE1_HUMAN/tr|A0A286YFA2|A0A286YFA2_HUMAN/tr|A0A286YFL2|A0A286YFL2_HUMAN/tr|B3KSC3|B3KSC3_HUMAN/tr|A0A2C9F2M7|A0A2C9F2M7_HUMAN/tr|A0A286YF22|A0A286YF22_HUMAN		9.41	0		0	2	MASCOT		T
	R20211001974_UA,15978	R.AGTGVDNVDLEAATR.K	1488.73	0.00295	2	1	66.18	0	1.82e-05	0|0	sp|O43175|SERA_HUMAN/tr|A0A286YFM8|A0A286YFM8_HUMAN/tr|A0A286YER3|A0A286YER3_HUMAN/tr|V9HW79|V9HW79_HUMAN/tr|A0A286YFB2|A0A286YFB2_HUMAN/tr|A0A286YFC8|A0A286YFC8_HUMAN/tr|A0A286YFA2|A0A286YFA2_HUMAN/tr|A0A286YFL2|A0A286YFL2_HUMAN/tr|B3KSC3|B3KSC3_HUMAN/tr|A0A2C9F2M7|A0A2C9F2M7_HUMAN/tr|A0A286YF22|A0A286YF22_HUMAN		4.03	0		0	2	MASCOT		T
	R20211001974_UA,29260	R.DLPLLLFR.T	986.603	-0.00027	2	1	41.03	0	0.00512	0|0	sp|O43175|SERA_HUMAN/tr|Q96RV6|Q96RV6_HUMAN/tr|Q9UMY2|Q9UMY2_HUMAN/tr|V9HW79|V9HW79_HUMAN/tr|Q96RV7|Q96RV7_HUMAN/tr|A0A286YFA2|A0A286YFA2_HUMAN/tr|B3KSC3|B3KSC3_HUMAN/tr|A0A2C9F2M7|A0A2C9F2M7_HUMAN/tr|A0A286YF22|A0A286YF22_HUMAN/tr|Q8N5M8|Q8N5M8_HUMAN/tr|Q9UMY3|Q9UMY3_HUMAN		5.84	0		0	2	MASCOT		T
$60-1	sp|P05109|S10A8_HUMAN Protein S100-A8 OS=Homo sapiens OX=9606 GN=S100A8 PE=1 SV=1	4	4	0.3656	10834.4	6.51
	R20211001974_UA,19753	K.ALNSIIDVYHK.Y	1272.69	-0.00047	3	1	26.44	0	0.215	0|0	sp|P05109|S10A8_HUMAN		6.79	0		0	2	MASCOT		T
	R20211001974_UA,19822	K.GADVWFK.E	822.414	-0.00039	2	1	22.63	0	0.396	0|0	sp|P05109|S10A8_HUMAN		5.84	0		0	2	MASCOT		T
	R20211001974_UA,17294	K.LLETECPQYIR.K	1421.71	-0.00116	2	1	49.88	0	0.00504	0|0	sp|P05109|S10A8_HUMAN		4.53	0		0	2	MASCOT		T
	R20211001974_UA,11774	K.YSLIK.G ! K.YSLLK.L	623.376	-0.00062	2	1	23.04	0	0.0859	0|0	sp|P05109|S10A8_HUMAN ! sp|Q96QB1|RHG07_HUMAN/tr|A8K119|A8K119_HUMAN/tr|A8K6L7|A8K6L7_HUMAN/tr|A0A2X0SYX6|A0A2X0SYX6_HUMAN/tr|A0A384MTV1|A0A384MTV1_HUMAN		8.59	0		0	2	MASCOT		T
$61-1	sp|P05141|ADT2_HUMAN ADP/ATP translocase 2 OS=Homo sapiens OX=9606 GN=SLC25A5 PE=1 SV=7	4	4	0.1242	32851.8	9.71
$61-2	tr|Q6NVC0|Q6NVC0_HUMAN SLC25A5 protein (Fragment) OS=Homo sapiens OX=9606 GN=SLC25A5 PE=2 SV=1	4	4	0.1146	35293.5	9.83
	R20211001974_UA,27846	K.EQGVLSFWR.G	1121.57	-0.00046	2	1	37.83	0	0.0151	0|0	sp|P05141|ADT2_HUMAN/sp|P12236|ADT3_HUMAN/tr|Q6NVC0|Q6NVC0_HUMAN/tr|Q6I9V5|Q6I9V5_HUMAN/tr|Q59EI9|Q59EI9_HUMAN		6.1	0		0	2	MASCOT		T
	R20211001974_UA,11370	K.LLLQVQHASK.Q	1136.68	-0.00041	3	1	37.5	0	0.00437	0|0	sp|P05141|ADT2_HUMAN/sp|P12236|ADT3_HUMAN/sp|P12235|ADT1_HUMAN/tr|Q6NVC0|Q6NVC0_HUMAN/tr|A0A0S2Z359|A0A0S2Z359_HUMAN/tr|Q6I9V5|Q6I9V5_HUMAN/tr|A0A0S2Z3H3|A0A0S2Z3H3_HUMAN/tr|Q59EI9|Q59EI9_HUMAN/tr|V9GYG0|V9GYG0_HUMAN/tr|A8K787|A8K787_HUMAN		8.76	0		0	2	MASCOT		T
	R20211001974_UA,14079	K.QIFLGGVDKR.T	1132.65	0.00097	3	1	27.59	0	0.156	0|0	sp|P05141|ADT2_HUMAN/tr|Q6NVC0|Q6NVC0_HUMAN		8.75	1		0	2	MASCOT		T
	R20211001974_UA,7692	K.TAVAPIER.V	856.489	0.00015	2	1	54.54	0	0.000175	0|0	sp|P05141|ADT2_HUMAN/sp|P12236|ADT3_HUMAN/sp|P12235|ADT1_HUMAN/sp|Q9H0C2|ADT4_HUMAN/tr|Q6NVC0|Q6NVC0_HUMAN/tr|A0A0S2Z359|A0A0S2Z359_HUMAN/tr|Q6I9V5|Q6I9V5_HUMAN/tr|A0A0S2Z3H3|A0A0S2Z3H3_HUMAN/tr|Q59EI9|Q59EI9_HUMAN/tr|V9GYG0|V9GYG0_HUMAN/tr|A8K787|A8K787_HUMAN		5.66	0		0	2	MASCOT		T
$62-1	sp|P06733|ENOA_HUMAN Alpha-enolase OS=Homo sapiens OX=9606 GN=ENO1 PE=1 SV=2	4	4	0.0922	47168.4	7.01
$62-2	tr|A0A024R4F1|A0A024R4F1_HUMAN 2-phospho-D-glycerate hydro-lyase OS=Homo sapiens OX=9606 GN=HEL-S-17 PE=2 SV=1	4	4	0.0922	47168.4	7.01
$62-3	tr|A0A2R8Y6G6|A0A2R8Y6G6_HUMAN 2-phospho-D-glycerate hydro-lyase OS=Homo sapiens OX=9606 GN=ENO1 PE=1 SV=1	4	4	0.0922	47326.6	6.57
	R20211001974_UA,24638	K.DATNVGDEGGFAPNILENK.E	1960.92	-0.00486	2	1	69.8	0	1.19e-05	0|0	sp|P06733|ENOA_HUMAN/tr|A0A2R8Y6G6|A0A2R8Y6G6_HUMAN/tr|E2DRY6|E2DRY6_HUMAN/tr|A0A024R4F1|A0A024R4F1_HUMAN		3.92	0		0	2	MASCOT		T
	R20211001974_UA,20048	K.EGLELLK.T	801.472	-7e-05	2	1	55.85	0	0.000457	0|0	sp|P06733|ENOA_HUMAN/tr|A0A2R8Y6G6|A0A2R8Y6G6_HUMAN/tr|E2DRY6|E2DRY6_HUMAN/tr|A0A024R4F1|A0A024R4F1_HUMAN/tr|L0R849|L0R849_HUMAN		4.53	0		0	2	MASCOT		T
	R20211001974_UA,5485	K.LNVTEQEK.I	960.5	0.00151	2	1	42.15	0	0.0065	0|0	sp|P06733|ENOA_HUMAN/tr|A0A2R8Y879|A0A2R8Y879_HUMAN/tr|A0A2R8Y6G6|A0A2R8Y6G6_HUMAN/tr|A0A2R8YEM5|A0A2R8YEM5_HUMAN/tr|K7EM90|K7EM90_HUMAN/tr|A4UCS8|A4UCS8_HUMAN/tr|A0A2R8Y6I8|A0A2R8Y6I8_HUMAN/tr|A0A024R4F1|A0A024R4F1_HUMAN/tr|L0R849|L0R849_HUMAN		4.53	0		0	2	MASCOT		T
	R20211001974_UA,9923	K.YNQLLR.I	806.452	0.00028	2	1	36.6	0	0.0192	0|0	sp|P06733|ENOA_HUMAN/tr|A4QMW8|A4QMW8_HUMAN/tr|A0A2R8Y6G6|A0A2R8Y6G6_HUMAN/tr|E2DRY6|E2DRY6_HUMAN/tr|A0A024R4F1|A0A024R4F1_HUMAN		8.75	0		0	2	MASCOT		T
$63-1	sp|P15880|RS2_HUMAN 40S ribosomal protein S2 OS=Homo sapiens OX=9606 GN=RPS2 PE=1 SV=2	4	4	0.0956	31324.1	10.25
$63-2	tr|H0YEN5|H0YEN5_HUMAN 40S ribosomal protein S2 (Fragment) OS=Homo sapiens OX=9606 GN=RPS2 PE=1 SV=1	4	4	0.1436	21153.7	9.86
$63-3	tr|Q8N5L9|Q8N5L9_HUMAN 40S ribosomal protein S2 OS=Homo sapiens OX=9606 GN=RPS2 PE=2 SV=1	4	4	0.0956	31336.1	10.25
$63-4	tr|Q6IPX5|Q6IPX5_HUMAN 40S ribosomal protein S2 OS=Homo sapiens OX=9606 GN=RPS2 PE=2 SV=1	4	4	0.0956	31296	10.25
	R20211001974_UA,11365	K.ATFDAISK.T	852.446	5e-05	2	1	36.09	0	0.0158	0|0	sp|P15880|RS2_HUMAN/tr|E9PQD7|E9PQD7_HUMAN/tr|H0YEN5|H0YEN5_HUMAN/tr|Q8N5L9|Q8N5L9_HUMAN/tr|O60249|O60249_HUMAN/tr|Q6IPX5|Q6IPX5_HUMAN/tr|Q6ZNN8|Q6ZNN8_HUMAN/tr|Q8NI62|Q8NI62_HUMAN/tr|Q9BSW5|Q9BSW5_HUMAN		5.88	0		0	2	MASCOT		T
	R20211001974_UA,6018	K.EVATAIR.G	759.436	-0.00043	2	1	39.31	0	0.0193	0|0	sp|P15880|RS2_HUMAN/tr|Q8NI61|Q8NI61_HUMAN/tr|I3L404|I3L404_HUMAN/tr|H0YEN5|H0YEN5_HUMAN/tr|Q8N5L9|Q8N5L9_HUMAN/tr|E9PM36|E9PM36_HUMAN/tr|E9PPT0|E9PPT0_HUMAN/tr|Q6IPX5|Q6IPX5_HUMAN/tr|Q3KQT6|Q3KQT6_HUMAN/tr|E9PMM9|E9PMM9_HUMAN/tr|Q8J014|Q8J014_HUMAN		6.1	0		0	2	MASCOT		T
	R20211001974_UA,17725	K.LSIVPVR.R	783.509	3e-05	2	1	29.8	0	0.0144	0|0	sp|P15880|RS2_HUMAN/tr|A4D0Y7|A4D0Y7_HUMAN/tr|Q8NI61|Q8NI61_HUMAN/tr|I3L404|I3L404_HUMAN/tr|H0YEN5|H0YEN5_HUMAN/tr|Q8N5L9|Q8N5L9_HUMAN/tr|E9PM36|E9PM36_HUMAN/tr|E9PPT0|E9PPT0_HUMAN/tr|Q6IPX5|Q6IPX5_HUMAN/tr|Q3KQT6|Q3KQT6_HUMAN/tr|E9PMM9|E9PMM9_HUMAN/tr|Q8J014|Q8J014_HUMAN		9.75	0		0	2	MASCOT		T
	R20211001974_UA,8513	R.LIPAPR.G ! R.LLPAPR.A	666.43	-0.00028	2	1	23.94	0	0.0751	0|0	sp|P15880|RS2_HUMAN/tr|E9PQD7|E9PQD7_HUMAN/tr|I3L404|I3L404_HUMAN/tr|H0YEN5|H0YEN5_HUMAN/tr|Q8N5L9|Q8N5L9_HUMAN/tr|E9PM36|E9PM36_HUMAN/tr|Q6IPX5|Q6IPX5_HUMAN/tr|Q3KQT6|Q3KQT6_HUMAN/tr|E9PMM9|E9PMM9_HUMAN/tr|Q8J014|Q8J014_HUMAN ! sp|Q86UK7|ZN598_HUMAN/tr|H3BQQ2|H3BQQ2_HUMAN/tr|H3BPG6|H3BPG6_HUMAN		9.75	0		0	2	MASCOT		T
$64-1	sp|P27824|CALX_HUMAN Calnexin OS=Homo sapiens OX=9606 GN=CANX PE=1 SV=2	4	4	0.0929	67567.5	4.47
	R20211001974_UA,26444	K.APVPTGEVYFADSFDR.G	1770.83	0.00529	2	1	73.65	0	2.41e-06	0|0	sp|P27824|CALX_HUMAN/tr|D6RD16|D6RD16_HUMAN/tr|D6RAU8|D6RAU8_HUMAN/tr|D6RAQ8|D6RAQ8_HUMAN/tr|H0Y9Q7|H0Y9Q7_HUMAN/tr|Q16094|Q16094_HUMAN/tr|D6RDP7|D6RDP7_HUMAN/tr|D6RB85|D6RB85_HUMAN/tr|D6RHJ3|D6RHJ3_HUMAN		4.03	0		0	2	MASCOT		T
	R20211001974_UA,19016	K.IPDPEAVKPDDWDEDAPAK.I	2107.98	-0.00369	3	1	44.96	0	0.00185	0|0	sp|P27824|CALX_HUMAN/tr|Q6ZP56|Q6ZP56_HUMAN/tr|D6RGY2|D6RGY2_HUMAN		3.85	0		0	2	MASCOT		T
	R20211001974_UA,18531	K.TPELNLDQFHDK.T	1456.71	-0.00303	3	1	26.54	0	0.145	0|0	sp|P27824|CALX_HUMAN/tr|Q6ZP56|Q6ZP56_HUMAN/tr|D6RGY2|D6RGY2_HUMAN/tr|D6RFL1|D6RFL1_HUMAN/tr|H0Y9H1|H0Y9H1_HUMAN/tr|H0Y9Q7|H0Y9Q7_HUMAN		4.53	0		0	2	MASCOT		T
	R20211001974_UA,5842	R.EIEDPEDR.K	1002.44	-0.0005	2	1	24.98	0	0.0543	0|0	sp|P27824|CALX_HUMAN/tr|Q6ZP56|Q6ZP56_HUMAN/tr|D6RGY2|D6RGY2_HUMAN/tr|Q16094|Q16094_HUMAN		3.83	0		0	2	MASCOT		T
$65-1	sp|P36578|RL4_HUMAN 60S ribosomal protein L4 OS=Homo sapiens OX=9606 GN=RPL4 PE=1 SV=5	4	4	0.1148	47696.8	11.07
$65-2	tr|Q59GY2|Q59GY2_HUMAN 60S ribosomal protein L4 (Fragment) OS=Homo sapiens OX=9606 PE=2 SV=1	4	4	0.1111	48995.3	11.02
	R20211001974_UA,7251	K.AAAAAAALQAK.S	956.552	0.00106	2	1	71.99	0	4.02e-06	0|0	sp|P36578|RL4_HUMAN/tr|Q59GY2|Q59GY2_HUMAN/tr|B4DMJ6|B4DMJ6_HUMAN/tr|H3BU31|H3BU31_HUMAN/tr|H3BM89|H3BM89_HUMAN		8.8	0		0	2	MASCOT		T
	R20211001974_UA,19604	K.EAVLLLK.K	785.513	-0.00027	2	1	66.42	0	1.76e-05	0|0	sp|P36578|RL4_HUMAN/tr|Q59GY2|Q59GY2_HUMAN/tr|Q53G74|Q53G74_HUMAN/tr|H3BTP7|H3BTP7_HUMAN/tr|B4DMJ2|B4DMJ2_HUMAN/tr|B4DFI6|B4DFI6_HUMAN/tr|H3BM89|H3BM89_HUMAN		6.1	0		0	2	MASCOT		T
	R20211001974_UA,24441	K.NVTLPAVFK.A	988.583	0.00015	2	1	30.22	0	0.0789	0|0	sp|P36578|RL4_HUMAN/tr|Q59GY2|Q59GY2_HUMAN/tr|Q53G74|Q53G74_HUMAN/tr|B4DP82|B4DP82_HUMAN/tr|H3BTP7|H3BTP7_HUMAN/tr|B4DFI6|B4DFI6_HUMAN/tr|B4DMJ6|B4DMJ6_HUMAN/tr|H3BU31|H3BU31_HUMAN		8.75	0		0	2	MASCOT		T
	R20211001974_UA,19089	R.QPYAVSELAGHQTSAESWGTGR.A	2332.1	0.00241	3	1	54.5	0	0.000196	0|0	sp|P36578|RL4_HUMAN/tr|Q59GY2|Q59GY2_HUMAN/tr|Q53G74|Q53G74_HUMAN/tr|B4DP82|B4DP82_HUMAN/tr|H3BTP7|H3BTP7_HUMAN/tr|B4DFI6|B4DFI6_HUMAN/tr|B4DMJ6|B4DMJ6_HUMAN/tr|H3BU31|H3BU31_HUMAN		5.4	0		0	2	MASCOT		T
$66-1	sp|P42704|LPPRC_HUMAN Leucine-rich PPR motif-containing protein, mitochondrial OS=Homo sapiens OX=9606 GN=LRPPRC PE=1 SV=3	4	4	0.033	157903	5.81
$66-2	tr|E5KNY5|E5KNY5_HUMAN Leucine-rich PPR-motif containing OS=Homo sapiens OX=9606 GN=LRPPRC PE=4 SV=1	4	4	0.033	157903	5.81
	R20211001974_UA,21565	K.LQDAINILK.E	1027.61	0.00047	2	1	21.13	0	0.749	0|0	sp|P42704|LPPRC_HUMAN/tr|B4DSR0|B4DSR0_HUMAN/tr|E5KNY5|E5KNY5_HUMAN		5.84	0		0	2	MASCOT		T
	R20211001974_UA,29367	K.VIEPQYFGLAYLFR.K	1715.92	0.01288	2	1	56.72	0	0.000197	0|0	sp|P42704|LPPRC_HUMAN/tr|E5KNY5|E5KNY5_HUMAN		5.97	0		0	2	MASCOT		T
	R20211001974_UA,19441	R.LIASYCNVGDIEGASK.I	1696.82	0.00272	2	1	74.47	0	2.88e-06	0|0	sp|P42704|LPPRC_HUMAN/tr|B4DSR0|B4DSR0_HUMAN/tr|B8ZZ38|B8ZZ38_HUMAN/tr|A0A0C4DG06|A0A0C4DG06_HUMAN/tr|C9JCA9|C9JCA9_HUMAN/tr|E5KNY5|E5KNY5_HUMAN		4.37	0		0	2	MASCOT		T
	R20211001974_UA,22712	R.LLAEILR.E	827.535	0.00036	2	1	44.52	0	0.0012	0|0	sp|P42704|LPPRC_HUMAN/tr|B4DSR0|B4DSR0_HUMAN/tr|E5KNY5|E5KNY5_HUMAN		6	0		0	2	MASCOT		T
$67-1	sp|P62249|RS16_HUMAN 40S ribosomal protein S16 OS=Homo sapiens OX=9606 GN=RPS16 PE=1 SV=2	4	4	0.1918	16445.1	10.21
$67-2	tr|M0R210|M0R210_HUMAN 40S ribosomal protein S16 OS=Homo sapiens OX=9606 GN=RPS16 PE=1 SV=1	4	4	0.2171	14418.8	10.24
	R20211001974_UA,19584	K.DILIQYDR.T	1035.55	-0.00141	2	1	35.24	0	0.097	0|0	sp|P62249|RS16_HUMAN/tr|M0R210|M0R210_HUMAN		4.21	0		0	2	MASCOT		T
	R20211001974_UA,22010	K.EIKDILIQYDR.T	1405.77	-0.00323	3	1	20.39	0	1.48	0|0	sp|P62249|RS16_HUMAN/tr|M0R210|M0R210_HUMAN		4.56	1		0	2	MASCOT		T
	R20211001974_UA,28665	K.LLEPVLLLGK.E ! -.LLEPVLLLGK.E	1094.72	-0.00175	2	1	64.36	0	1.78e-06	0|0	sp|P62249|RS16_HUMAN/tr|M0R1M5|M0R1M5_HUMAN/tr|M0R210|M0R210_HUMAN/tr|M0R3H0|M0R3H0_HUMAN/tr|Q6IPX4|Q6IPX4_HUMAN ! tr|M0QX76|M0QX76_HUMAN		6	0		0	2	MASCOT		T
	R20211001974_UA,15931	R.FAGVDIR.V	777.425	-0.00042	2	1	29.76	0	0.111	0|0	sp|P62249|RS16_HUMAN/tr|M0R1M5|M0R1M5_HUMAN/tr|B4DP32|B4DP32_HUMAN/tr|M0QX76|M0QX76_HUMAN/tr|M0R210|M0R210_HUMAN/tr|M0R3H0|M0R3H0_HUMAN/tr|Q6IPX4|Q6IPX4_HUMAN		5.84	0		0	2	MASCOT		T
$68-1	sp|P62277|RS13_HUMAN 40S ribosomal protein S13 OS=Homo sapiens OX=9606 GN=RPS13 PE=1 SV=2	4	4	0.2185	17222.1	10.53
	R20211001974_UA,14759	K.GLSQSALPYR.R	1091.58	0.00062	2	1	45.92	0	0.00246	0|0	sp|P62277|RS13_HUMAN/tr|J3KMX5|J3KMX5_HUMAN/tr|E9PS50|E9PS50_HUMAN		8.75	0		0	2	MASCOT		T
	R20211001974_UA,3205	R.DSHGVAQVR.F	968.491	-0.00026	2	1	23.96	0	0.218	0|0	sp|P62277|RS13_HUMAN/tr|J3KMX5|J3KMX5_HUMAN/tr|E9PS50|E9PS50_HUMAN		6.74	0		0	2	MASCOT		T
	R20211001974_UA,18420	R.LILIESR.I	843.53	-0.00097	2	1	33.41	0	0.0325	0|0	sp|P62277|RS13_HUMAN		6	0		0	2	MASCOT		T
	R20211001974_UA,19176	R.SVPTWLK.L	830.477	0.0003	2	1	31.07	0	0.177	0|0	sp|P62277|RS13_HUMAN/tr|J3KMX5|J3KMX5_HUMAN/tr|E9PS50|E9PS50_HUMAN		8.47	0		0	2	MASCOT		T
$69-1	sp|P62851|RS25_HUMAN 40S ribosomal protein S25 OS=Homo sapiens OX=9606 GN=RPS25 PE=1 SV=1	4	4	0.24	13742	10.12
	R20211001974_UA,17181	K.LITPAVVSER.L	1084.64	-0.00027	2	1	39.15	0	0.00586	0|0	sp|P62851|RS25_HUMAN		6	0		0	2	MASCOT		T
	R20211001974_UA,24398	K.LNNLVLFDK.A	1075.61	-0.00218	2	1	38.03	0	0.0114	0|0	sp|P62851|RS25_HUMAN		5.84	0		0	2	MASCOT		T
	R20211001974_UA,21684	R.AALQELLSK.G	972.572	-0.00166	2	1	57.45	0	0.000263	0|0	sp|P62851|RS25_HUMAN		6.05	0		0	2	MASCOT		T
	R20211001974_UA,23126	R.DKLNNLVLFDK.A	1318.74	-0.00044	3	1	27.78	0	0.241	0|0	sp|P62851|RS25_HUMAN		5.96	1		0	2	MASCOT		T
$70-1	sp|Q86YZ3|HORN_HUMAN Hornerin OS=Homo sapiens OX=9606 GN=HRNR PE=1 SV=2	4	4	0.014	282387	10.05
	R20211001974_UA,2712	R.GSGSSQSSGYGR.H	1129.49	0.00108	2	1	62.81	0	7.44e-06	0|0	sp|Q86YZ3|HORN_HUMAN		8.75	0		0	2	MASCOT		T
	R20211001974_UA,1556	R.QGSGSGQSPGHGQR.G	1339.61	0.00013	3	1	46.63	0	0.000936	0|0	sp|Q86YZ3|HORN_HUMAN		9.76	0		0	2	MASCOT		T
	R20211001974_UA,2076	R.QGSGSGQSPSR.G	1047.48	-0.00054	2	1	76.55	0	3.36e-06	0|0	sp|Q86YZ3|HORN_HUMAN		9.75	0		0	2	MASCOT		T
	R20211001974_UA,2879	R.YGQQGSGSGQSPSR.G	1395.62	0.00083	2	1	63.4	0	4.25e-05	0|0	sp|Q86YZ3|HORN_HUMAN		8.75	0		0	2	MASCOT		T
$71-1	sp|Q96F44|TRI11_HUMAN E3 ubiquitin-protein ligase TRIM11 OS=Homo sapiens OX=9606 GN=TRIM11 PE=1 SV=2	4	4	0.094	52773.6	5.5
$71-2	tr|R4GMV1|R4GMV1_HUMAN E3 ubiquitin-protein ligase TRIM11 OS=Homo sapiens OX=9606 GN=TRIM11 PE=1 SV=1	4	4	0.1283	38709.6	5.38
	R20211001974_UA,18385	R.FDPGPCVLGQER.F	1374.65	0.00253	2	1	25.34	0	0.176	0|0	sp|Q96F44|TRI11_HUMAN/tr|R4GMV1|R4GMV1_HUMAN/tr|R4GNB9|R4GNB9_HUMAN		4.37	0		0	2	MASCOT		T
	R20211001974_UA,22814	R.LEEEELEVLPR.L	1355.71	0.00142	2	1	46.58	0	0.00169	0|0	sp|Q96F44|TRI11_HUMAN/tr|R4GMV1|R4GMV1_HUMAN		3.98	0		0	2	MASCOT		T
	R20211001974_UA,21594	R.LLAEEEQQLLQR.L	1469.8	0.00098	2	1	98.54	0	1.01e-08	0|0	sp|Q96F44|TRI11_HUMAN/tr|R4GMV1|R4GMV1_HUMAN		4.25	0		0	2	MASCOT		T
	R20211001974_UA,19100	R.TSWALGVCR.E	1049.52	0.0005	2	1	46.05	0	0.0023	0|0	sp|Q96F44|TRI11_HUMAN/tr|R4GMV1|R4GMV1_HUMAN/tr|R4GNB9|R4GNB9_HUMAN		7.91	0		0	2	MASCOT		T
$72-1	tr|A0A0A6YYL6|A0A0A6YYL6_HUMAN 60S ribosomal protein L17 OS=Homo sapiens OX=9606 GN=RPL17-C18orf32 PE=3 SV=1	4	4	0.2018	26372.4	10.11
$72-2	tr|A0A087WXM6|A0A087WXM6_HUMAN 60S ribosomal protein L17 (Fragment) OS=Homo sapiens OX=9606 GN=RPL17 PE=1 SV=1	4	4	0.2722	19585.5	10.05
$72-3	tr|A0A024R261|A0A024R261_HUMAN 60S ribosomal protein L17 OS=Homo sapiens OX=9606 GN=hCG_24487 PE=3 SV=1	4	4	0.25	21396.8	10.18
$72-4	tr|J3QQT2|J3QQT2_HUMAN 60S ribosomal protein L17 (Fragment) OS=Homo sapiens OX=9606 GN=RPL17 PE=1 SV=1	4	4	0.269	19785.8	10.05
$72-5	tr|J3KRX5|J3KRX5_HUMAN 60S ribosomal protein L17 (Fragment) OS=Homo sapiens OX=9606 GN=RPL17 PE=1 SV=1	4	4	0.2644	20170.3	10.1
$72-6	sp|P18621|RL17_HUMAN 60S ribosomal protein L17 OS=Homo sapiens OX=9606 GN=RPL17 PE=1 SV=3	4	4	0.25	21396.8	10.18
	R20211001974_UA,10581	K.EQIVPKPEEEVAQK.K	1623.86	-5e-05	3	1	35.97	0	0.0305	0|0	sp|P18621|RL17_HUMAN/tr|J3KRX5|J3KRX5_HUMAN/tr|A0A087WXM6|A0A087WXM6_HUMAN/tr|A0A0A6YYL6|A0A0A6YYL6_HUMAN/tr|A0A0A0MRF8|A0A0A0MRF8_HUMAN/tr|J3QQT2|J3QQT2_HUMAN/tr|J3QLC8|J3QLC8_HUMAN/tr|A0A024R261|A0A024R261_HUMAN		4.49	0		0	2	MASCOT		T
	R20211001974_UA,27092	K.GLDVDSLVIEHIQVNK.A	1778.96	0.00119	3	1	23.51	0	0.306	0|0	sp|P18621|RL17_HUMAN/tr|J3KRX5|J3KRX5_HUMAN/tr|A0A087WXM6|A0A087WXM6_HUMAN/tr|A0A087WWH0|A0A087WWH0_HUMAN/tr|J3QS96|J3QS96_HUMAN/tr|A4D1R6|A4D1R6_HUMAN/tr|A0A0A6YYL6|A0A0A6YYL6_HUMAN/tr|A4D1R5|A4D1R5_HUMAN/tr|A0A0A0MRF8|A0A0A0MRF8_HUMAN/tr|J3KRB3|J3KRB3_HUMAN/tr|J3QQT2|J3QQT2_HUMAN/tr|J3QLC8|J3QLC8_HUMAN/tr|A0A024R261|A0A024R261_HUMAN		4.54	0		0	2	MASCOT		T
	R20211001974_UA,10041	K.QCVPFR.R	806.398	0.00093	2	1	22.67	0	0.444	0|0	sp|P18621|RL17_HUMAN/tr|J3KRX5|J3KRX5_HUMAN/tr|A0A087WXM6|A0A087WXM6_HUMAN/tr|A0A087WWH0|A0A087WWH0_HUMAN/tr|J3QS96|J3QS96_HUMAN/tr|A0A0A6YYL6|A0A0A6YYL6_HUMAN/tr|A0A0A0MRF8|A0A0A0MRF8_HUMAN/tr|J3KRB3|J3KRB3_HUMAN/tr|J3QQT2|J3QQT2_HUMAN/tr|A0A087WY81|A0A087WY81_HUMAN/tr|J3QLC8|J3QLC8_HUMAN/tr|A0A024R261|A0A024R261_HUMAN		8.25	0		0	2	MASCOT		T
	R20211001974_UA,13809	R.YSLDPENPTK.S	1163.56	-0.00011	2	1	21.01	0	0.527	0|0	sp|P18621|RL17_HUMAN/tr|J3KRX5|J3KRX5_HUMAN/tr|A0A087WXM6|A0A087WXM6_HUMAN/tr|A0A087WWH0|A0A087WWH0_HUMAN/tr|J3QS96|J3QS96_HUMAN/tr|A0A0A6YYL6|A0A0A6YYL6_HUMAN/tr|J3KSJ0|J3KSJ0_HUMAN/tr|J3KRB3|J3KRB3_HUMAN/tr|J3QQT2|J3QQT2_HUMAN/tr|A0A087WY81|A0A087WY81_HUMAN/tr|A0A024R261|A0A024R261_HUMAN		4.37	0		0	2	MASCOT		T
$73-1	tr|A0A384N5Z8|A0A384N5Z8_HUMAN Epididymis secretory sperm binding protein OS=Homo sapiens OX=9606 PE=2 SV=1	4	4	0.0792	76148.5	9.45
$73-2	tr|Q9BSV4|Q9BSV4_HUMAN SFPQ protein (Fragment) OS=Homo sapiens OX=9606 GN=SFPQ PE=2 SV=2	4	4	0.0883	68630.2	8.89
$73-3	tr|Q6PIX2|Q6PIX2_HUMAN SFPQ protein (Fragment) OS=Homo sapiens OX=9606 GN=SFPQ PE=2 SV=1	4	4	0.1067	55468.8	9.89
$73-4	tr|Q86VG2|Q86VG2_HUMAN Splicing factor proline/glutamine-rich (Polypyrimidine tract binding protein associated) OS=Homo sapiens OX=9606 GN=SFPQ PE=2 SV=1	4	4	0.0792	76187.5	9.5
$73-5	sp|P23246|SFPQ_HUMAN Splicing factor, proline- and glutamine-rich OS=Homo sapiens OX=9606 GN=SFPQ PE=1 SV=2	4	4	0.0792	76148.5	9.45
	R20211001974_UA,7035	K.ISDSEGFK.A	882.42	-1e-05	2	1	49.74	0	0.000532	0|0	sp|P23246|SFPQ_HUMAN/tr|A0A384N5Z8|A0A384N5Z8_HUMAN/tr|Q6PIX2|Q6PIX2_HUMAN/tr|Q86VG2|Q86VG2_HUMAN/tr|Q9BSV4|Q9BSV4_HUMAN		4.37	0		0	2	MASCOT		T
	R20211001974_UA,11210	R.AVVIVDDR.G	886.499	-0.00084	2	1	37.96	0	0.0147	0|0	sp|P23246|SFPQ_HUMAN/sp|Q15233|NONO_HUMAN/tr|H7C367|H7C367_HUMAN/tr|A0A384N5Z8|A0A384N5Z8_HUMAN/tr|Q6PIX2|Q6PIX2_HUMAN/tr|Q86VG2|Q86VG2_HUMAN/tr|C9IZL7|C9IZL7_HUMAN/tr|A0A0S2Z4Z9|A0A0S2Z4Z9_HUMAN/tr|A8K525|A8K525_HUMAN/tr|Q9BSV4|Q9BSV4_HUMAN		4.21	0		0	2	MASCOT		T
	R20211001974_UA,27318	R.LFVGNLPADITEDEFKR.L	1964.01	0.00196	3	1	56.09	0	0.000234	0|0	sp|P23246|SFPQ_HUMAN/tr|A0A384N5Z8|A0A384N5Z8_HUMAN/tr|Q6PIX2|Q6PIX2_HUMAN/tr|Q86VG2|Q86VG2_HUMAN/tr|Q9BSV4|Q9BSV4_HUMAN		4.32	1		0	2	MASCOT		T
	R20211001974_UA,29380	R.NLSPYVSNELLEEAFSQFGPIER.A	2639.3	0.00028	3	1	63.57	0	4.01e-05	0|0	sp|P23246|SFPQ_HUMAN/tr|A0A384N5Z8|A0A384N5Z8_HUMAN/tr|Q6PIX2|Q6PIX2_HUMAN/tr|Q86VG2|Q86VG2_HUMAN/tr|Q9BSV4|Q9BSV4_HUMAN		4.09	0		0	2	MASCOT		T
$74-1	tr|A0A6Q8PFK8|A0A6Q8PFK8_HUMAN Heat shock protein beta-1 OS=Homo sapiens OX=9606 GN=HSPB1 PE=4 SV=1	4	4	0.2273	21882.2	5.57
$74-2	sp|P04792|HSPB1_HUMAN Heat shock protein beta-1 OS=Homo sapiens OX=9606 GN=HSPB1 PE=1 SV=2	4	4	0.2195	22782.2	5.98
$74-3	tr|A0A6Q8PGK1|A0A6Q8PGK1_HUMAN Heat shock protein beta-1 OS=Homo sapiens OX=9606 GN=HSPB1 PE=4 SV=1	4	4	0.2093	23704.3	5.98
$74-4	tr|V9HW43|V9HW43_HUMAN Heat shock 27 kDa protein OS=Homo sapiens OX=9606 GN=HEL-S-102 PE=2 SV=1	4	4	0.2195	22782.2	5.98
	R20211001974_UA,26048	K.LATQSNEITIPVTFESR.A	1905.99	-0.00894	2	1	64.88	0	2.77e-05	0|0	sp|P04792|HSPB1_HUMAN/tr|A0A6Q8PGK1|A0A6Q8PGK1_HUMAN/tr|C9J3N8|C9J3N8_HUMAN/tr|A0A6Q8PFK8|A0A6Q8PFK8_HUMAN/tr|V9HW43|V9HW43_HUMAN/tr|B4DL87|B4DL87_HUMAN		4.53	0		0	2	MASCOT		T
	R20211001974_UA,4859	R.AQLGGPEAAK.S	941.505	0.00104	2	1	26.6	0	0.105	0|0	sp|P04792|HSPB1_HUMAN/tr|A0A6Q8PGK1|A0A6Q8PGK1_HUMAN/tr|C9J3N8|C9J3N8_HUMAN/tr|A0A6Q8PFK8|A0A6Q8PFK8_HUMAN/tr|V9HW43|V9HW43_HUMAN/tr|B4DL87|B4DL87_HUMAN		6.05	0		0	2	MASCOT		T
	R20211001974_UA,24502	R.GPSWDPFR.D	961.453	0.00077	2	1	30.28	0	0.0465	0|0	sp|P04792|HSPB1_HUMAN/tr|A0A6Q8PGY2|A0A6Q8PGY2_HUMAN/tr|A0A6Q8PH65|A0A6Q8PH65_HUMAN/tr|A0A6Q8PGK1|A0A6Q8PGK1_HUMAN/tr|A0A6Q8PFE7|A0A6Q8PFE7_HUMAN/tr|A0A6Q8PFK8|A0A6Q8PFK8_HUMAN/tr|V9HW43|V9HW43_HUMAN/tr|A0A6Q8PHJ6|A0A6Q8PHJ6_HUMAN/tr|A0A6Q8PHA6|A0A6Q8PHA6_HUMAN/tr|A0A6Q8PF43|A0A6Q8PF43_HUMAN		5.84	0		0	2	MASCOT		T
	R20211001974_UA,26688	R.LFDQAFGLPR.L	1163.62	-7e-05	2	1	45.28	0	0.00279	0|0	sp|P04792|HSPB1_HUMAN/tr|A0A6Q8PGY2|A0A6Q8PGY2_HUMAN/tr|A0A6Q8PH65|A0A6Q8PH65_HUMAN/tr|A0A6Q8PGK1|A0A6Q8PGK1_HUMAN/tr|A0A6Q8PFE7|A0A6Q8PFE7_HUMAN/tr|A0A6Q8PFK8|A0A6Q8PFK8_HUMAN/tr|V9HW43|V9HW43_HUMAN/tr|A0A6Q8PHJ6|A0A6Q8PHJ6_HUMAN/tr|A0A6Q8PHA6|A0A6Q8PHA6_HUMAN/tr|A0A6Q8PF43|A0A6Q8PF43_HUMAN		5.84	0		0	2	MASCOT		T
$75-1	tr|A8K7F6|A8K7F6_HUMAN RNA helicase OS=Homo sapiens OX=9606 PE=2 SV=1	4	4	0.1158	46121.4	5.32
$75-2	sp|P60842|IF4A1_HUMAN Eukaryotic initiation factor 4A-I OS=Homo sapiens OX=9606 GN=EIF4A1 PE=1 SV=1	4	4	0.1158	46153.4	5.32
	R20211001974_UA,13996	K.GYDVIAQAQSGTGK.T	1394.69	-0.00229	2	1	29.67	0	0.0906	0|0	sp|P60842|IF4A1_HUMAN/sp|Q14240|IF4A2_HUMAN/tr|J3QR64|J3QR64_HUMAN/tr|B4E102|B4E102_HUMAN/tr|A8K7F6|A8K7F6_HUMAN/tr|Q59F68|Q59F68_HUMAN/tr|J3QLN6|J3QLN6_HUMAN/tr|J3QKZ9|J3QKZ9_HUMAN/tr|B4E047|B4E047_HUMAN/tr|J3KT12|J3KT12_HUMAN/tr|J3KT04|J3KT04_HUMAN/tr|A8K088|A8K088_HUMAN/tr|E7EMV8|E7EMV8_HUMAN/tr|J3KS93|J3KS93_HUMAN/tr|J3QS69|J3QS69_HUMAN/tr|J3KSN7|J3KSN7_HUMAN/tr|J3QL43|J3QL43_HUMAN/tr|Q86WD0|…		5.84	0		0	2	MASCOT		T
	R20211001974_UA,14999	K.LQM*EAPHIIVGTPGR.V	1634.87	0.00094	3	1	38.02	0	0.0125	0|0	sp|P60842|IF4A1_HUMAN/tr|J3QR64|J3QR64_HUMAN/tr|J3KSZ0|J3KSZ0_HUMAN/tr|A8K7F6|A8K7F6_HUMAN/tr|Q59F68|Q59F68_HUMAN/tr|J3QLN6|J3QLN6_HUMAN/tr|J3QKZ9|J3QKZ9_HUMAN/tr|B4E047|B4E047_HUMAN/tr|J3KT12|J3KT12_HUMAN/tr|A8K088|A8K088_HUMAN/tr|J3QS69|J3QS69_HUMAN/tr|J3QL43|J3QL43_HUMAN/tr|J3KTB5|J3KTB5_HUMAN/tr|J3KS25|J3KS25_HUMAN		6.75	0	15.994919 Oxidation (M)	0	2	MASCOT		T
	R20211001974_UA,6469	R.ELAQQIQK.V	957.536	-0.0015	2	1	26.18	0	0.168	0|0	sp|P60842|IF4A1_HUMAN/sp|Q14240|IF4A2_HUMAN/tr|J3QR64|J3QR64_HUMAN/tr|A8K7F6|A8K7F6_HUMAN/tr|Q59F68|Q59F68_HUMAN/tr|J3QLN6|J3QLN6_HUMAN/tr|J3QKZ9|J3QKZ9_HUMAN/tr|B4E047|B4E047_HUMAN/tr|J3KT12|J3KT12_HUMAN/tr|A8K088|A8K088_HUMAN/tr|J3KSN7|J3KSN7_HUMAN/tr|D3DSD6|D3DSD6_HUMAN/tr|J3QL43|J3QL43_HUMAN/tr|J3KTB5|J3KTB5_HUMAN/tr|E7EQG2|E7EQG2_HUMAN/tr|J3KS25|J3KS25_HUMAN		6.1	0		0	2	MASCOT		T
	R20211001974_UA,25877	R.VLITTDLLAR.G	1114.68	0.00092	2	1	51.28	0	0.000248	0|0	sp|P60842|IF4A1_HUMAN/sp|Q14240|IF4A2_HUMAN/tr|A8K7F6|A8K7F6_HUMAN/tr|B4DNH2|B4DNH2_HUMAN/tr|Q96B07|Q96B07_HUMAN/tr|Q9NZE6|Q9NZE6_HUMAN/tr|E7EQG2|E7EQG2_HUMAN		5.81	0		0	2	MASCOT		T
$76-1	tr|E9KL35|E9KL35_HUMAN Epididymis tissue sperm binding protein Li 3a OS=Homo sapiens OX=9606 PE=1 SV=1	4	4	0.1104	35076.3	7.6
$76-2	sp|P63244|RACK1_HUMAN Receptor of activated protein C kinase 1 OS=Homo sapiens OX=9606 GN=RACK1 PE=1 SV=3	4	4	0.1104	35076.3	7.6
	R20211001974_UA,16492	K.IIVDELK.Q	829.503	6e-05	2	1	21.65	0	0.727	0|0	sp|P63244|RACK1_HUMAN/tr|H0Y9P0|H0Y9P0_HUMAN/tr|H0YAM7|H0YAM7_HUMAN/tr|D6REE5|D6REE5_HUMAN/tr|D6RAC2|D6RAC2_HUMAN/tr|H0YAF8|H0YAF8_HUMAN/tr|E9KL35|E9KL35_HUMAN/tr|J3KPE3|J3KPE3_HUMAN/tr|D6RF23|D6RF23_HUMAN/tr|H0Y8W2|H0Y8W2_HUMAN		4.37	0		0	2	MASCOT		T
	R20211001974_UA,19131	K.IWDLEGK.I	860.451	0.00013	2	1	27.94	0	0.34	0|0	sp|P63244|RACK1_HUMAN/tr|H0Y9P0|H0Y9P0_HUMAN/tr|H0YAM7|H0YAM7_HUMAN/tr|D6REE5|D6REE5_HUMAN/tr|D6RAC2|D6RAC2_HUMAN/tr|H0YAF8|H0YAF8_HUMAN/tr|E9KL35|E9KL35_HUMAN/tr|J3KPE3|J3KPE3_HUMAN/tr|D6RF23|D6RF23_HUMAN/tr|H0Y8W2|H0Y8W2_HUMAN		4.37	0		0	2	MASCOT		T
	R20211001974_UA,12053	R.DETNYGIPQR.A	1192.56	-0.00057	2	1	51.73	0	0.000402	0|0	sp|P63244|RACK1_HUMAN/tr|D6RFZ9|D6RFZ9_HUMAN/tr|D6RGK8|D6RGK8_HUMAN/tr|D6RHH4|D6RHH4_HUMAN/tr|D6RBD0|D6RBD0_HUMAN/tr|D6R9L0|D6R9L0_HUMAN/tr|D6REE5|D6REE5_HUMAN/tr|D6R9Z1|D6R9Z1_HUMAN/tr|D6RAC2|D6RAC2_HUMAN/tr|B4DWC6|B4DWC6_HUMAN/tr|B4DVD2|B4DVD2_HUMAN/tr|D6RAU2|D6RAU2_HUMAN/tr|E9KL35|E9KL35_HUMAN/tr|D6RFX4|D6RFX4_HUMAN/tr|B4E0C3|B4E0C3_HUMAN/tr|E9PD14|E9PD14_HUMAN/tr|D6R909|D6R909_HUMAN		4.37	0		0	2	MASCOT		T
	R20211001974_UA,21895	R.LWDLTTGTTTR.R	1264.65	0.00169	2	1	41.43	0	0.0082	0|0	sp|P63244|RACK1_HUMAN/tr|D6RFZ9|D6RFZ9_HUMAN/tr|D6RHH4|D6RHH4_HUMAN/tr|D6R9L0|D6R9L0_HUMAN/tr|D6R9Z1|D6R9Z1_HUMAN/tr|H0YAF8|H0YAF8_HUMAN/tr|B4DVD2|B4DVD2_HUMAN/tr|D6RAU2|D6RAU2_HUMAN/tr|E9KL35|E9KL35_HUMAN/tr|J3KPE3|J3KPE3_HUMAN/tr|D6RFX4|D6RFX4_HUMAN/tr|H0Y8W2|H0Y8W2_HUMAN/tr|B4E0C3|B4E0C3_HUMAN/tr|E9PD14|E9PD14_HUMAN		5.84	0		0	2	MASCOT		T
$77-1	tr|H0YEU2|H0YEU2_HUMAN 40S ribosomal protein S3 (Fragment) OS=Homo sapiens OX=9606 GN=RPS3 PE=1 SV=1	4	4	0.2339	18560.5	8.54
	R20211001974_UA,23856	-.XFVADGIFK.A	953.509	0.00238	2	1	23.17	0	0.93	0|0	tr|H0YEU2|H0YEU2_HUMAN/tr|H0YES8|H0YES8_HUMAN		5.84	0		0	2	MASCOT		T
	R20211001974_UA,21542	K.AELNEFLTR.E	1092.57	0.00343	2	1	37.34	0	0.0173	0|0	sp|P23396|RS3_HUMAN/tr|F2Z2S8|F2Z2S8_HUMAN/tr|H0YEU2|H0YEU2_HUMAN/tr|Q53G83|Q53G83_HUMAN/tr|H0YF32|H0YF32_HUMAN/tr|E9PQX2|E9PQX2_HUMAN/tr|E9PL09|E9PL09_HUMAN/tr|H0YES8|H0YES8_HUMAN/tr|E9PQ96|E9PQ96_HUMAN/tr|E9PPU1|E9PPU1_HUMAN/tr|E9PJH4|E9PJH4_HUMAN/tr|E9PK82|E9PK82_HUMAN/tr|H0YCJ7|H0YCJ7_HUMAN		4.53	0		0	2	MASCOT		T
	R20211001974_UA,5692	K.GCEVVVSGK.L	934.466	-0.00154	2	1	42.83	0	0.00482	0|0	sp|P23396|RS3_HUMAN/tr|Q9NQS8|Q9NQS8_HUMAN/tr|H0YEU2|H0YEU2_HUMAN/tr|Q53G83|Q53G83_HUMAN/tr|A7E2S3|A7E2S3_HUMAN/tr|E9PL09|E9PL09_HUMAN/tr|E9PSF4|E9PSF4_HUMAN/tr|E9PJN9|E9PJN9_HUMAN		5.99	0		0	2	MASCOT		T
	R20211001974_UA,15223	R.ELAEDGYSGVEVR.V	1423.67	0.00041	2	1	54.21	0	0.000219	0|0	sp|P23396|RS3_HUMAN/tr|F2Z2S8|F2Z2S8_HUMAN/tr|H0YEU2|H0YEU2_HUMAN/tr|Q53G83|Q53G83_HUMAN/tr|H0YF32|H0YF32_HUMAN/tr|E9PL09|E9PL09_HUMAN/tr|E9PQ96|E9PQ96_HUMAN/tr|E9PPU1|E9PPU1_HUMAN/tr|E9PJH4|E9PJH4_HUMAN/tr|E9PK82|E9PK82_HUMAN/tr|H0YCJ7|H0YCJ7_HUMAN		4	0		0	2	MASCOT		T
$78-1	tr|H0YH81|H0YH81_HUMAN ATP synthase subunit beta (Fragment) OS=Homo sapiens OX=9606 GN=ATP5F1B PE=1 SV=1	4	4	0.1409	38138.2	5.37
$78-2	sp|P06576|ATPB_HUMAN ATP synthase subunit beta, mitochondrial OS=Homo sapiens OX=9606 GN=ATP5F1B PE=1 SV=3	4	4	0.0964	56559.2	5.26
$78-3	tr|Q0QEN7|Q0QEN7_HUMAN ATP synthase subunit beta (Fragment) OS=Homo sapiens OX=9606 GN=ATP5B PE=2 SV=1	4	4	0.1146	48112.6	4.95
$78-4	tr|V9HW31|V9HW31_HUMAN ATP synthase subunit beta OS=Homo sapiens OX=9606 GN=HEL-S-271 PE=1 SV=1	4	4	0.0964	56559.2	5.26
	R20211001974_UA,16033	K.AHGGYSVFAGVGER.T	1406.68	-0.00035	3	1	37.61	0	0.0133	0|0	sp|P06576|ATPB_HUMAN/tr|F8W079|F8W079_HUMAN/tr|H0YH81|H0YH81_HUMAN/tr|F8W0P7|F8W0P7_HUMAN/tr|Q0QEN7|Q0QEN7_HUMAN/tr|V9HW31|V9HW31_HUMAN/tr|H0YI37|H0YI37_HUMAN		6.79	0		0	2	MASCOT		T
	R20211001974_UA,16199	K.IPVGPETLGR.I	1038.59	0.00034	2	1	20.13	0	0.439	0|0	sp|P06576|ATPB_HUMAN/tr|F8W079|F8W079_HUMAN/tr|H0YH81|H0YH81_HUMAN/tr|Q0QEN7|Q0QEN7_HUMAN/tr|V9HW31|V9HW31_HUMAN		6	0		0	2	MASCOT		T
	R20211001974_UA,24912	R.FTQAGSEVSALLGR.I	1435.75	0.00112	3	1	50.84	0	0.00151	0|0	sp|P06576|ATPB_HUMAN/tr|H0YH81|H0YH81_HUMAN/tr|F8W0P7|F8W0P7_HUMAN/tr|Q0QEN7|Q0QEN7_HUMAN/tr|V9HW31|V9HW31_HUMAN		6	0		0	2	MASCOT		T
	R20211001974_UA,28576	R.VALTGLTVAEYFR.D	1439.79	-0.00344	2	1	38.99	0	0.0313	0|0	sp|P06576|ATPB_HUMAN/tr|H0YH81|H0YH81_HUMAN/tr|F8W0P7|F8W0P7_HUMAN/tr|Q0QEN7|Q0QEN7_HUMAN/tr|V9HW31|V9HW31_HUMAN		5.97	0		0	2	MASCOT		T
$79-1	tr|J3KTA4|J3KTA4_HUMAN DEAD box protein 5 OS=Homo sapiens OX=9606 GN=DDX5 PE=1 SV=1	4	4	0.0668	69086.3	9.01
$79-2	tr|B5BUE6|B5BUE6_HUMAN DEAD box protein 5 (Fragment) OS=Homo sapiens OX=9606 GN=DDX5 PE=2 SV=1	4	4	0.0668	69120.3	9.06
$79-3	sp|P17844|DDX5_HUMAN Probable ATP-dependent RNA helicase DDX5 OS=Homo sapiens OX=9606 GN=DDX5 PE=1 SV=1	4	4	0.0668	69147.3	9.06
$79-4	tr|B4DNG2|B4DNG2_HUMAN DEAD box protein 5 OS=Homo sapiens OX=9606 PE=2 SV=1	4	4	0.0754	61515.7	9
$79-5	tr|B4DN41|B4DN41_HUMAN DEAD box protein 5 OS=Homo sapiens OX=9606 PE=2 SV=1	4	4	0.068	67761.7	9.02
	R20211001974_UA,21047	K.APILIATDVASR.G	1226.71	0.00145	2	1	73.23	0	2.41e-06	0|0	sp|P17844|DDX5_HUMAN/sp|Q92841|DDX17_HUMAN/tr|J3KTA4|J3KTA4_HUMAN/tr|B4DZQ7|B4DZQ7_HUMAN/tr|Q59E92|Q59E92_HUMAN/tr|A0A1X7SBZ2|A0A1X7SBZ2_HUMAN/tr|A0A0U1RQJ0|A0A0U1RQJ0_HUMAN/tr|B5BUE6|B5BUE6_HUMAN/tr|Q7Z2V5|Q7Z2V5_HUMAN/tr|B4DN41|B4DN41_HUMAN/tr|A0A5H1ZRQ2|A0A5H1ZRQ2_HUMAN/tr|Q59F66|Q59F66_HUMAN/tr|B4DNG2|B4DNG2_HUMAN		5.88	0		0	2	MASCOT		T
	R20211001974_UA,19055	K.LLQLVEDR.G	985.568	0.00121	2	1	63.3	0	3.37e-05	0|0	sp|P17844|DDX5_HUMAN/tr|J3KTA4|J3KTA4_HUMAN/tr|B5BUE6|B5BUE6_HUMAN/tr|B4DN41|B4DN41_HUMAN/tr|B4DNG2|B4DNG2_HUMAN		4.37	0		0	2	MASCOT		T
	R20211001974_UA,17147	K.TIVFVETK.R	936.54	0.00074	2	1	23.25	0	0.191	0|0	sp|P17844|DDX5_HUMAN/tr|J3KTA4|J3KTA4_HUMAN/tr|Q59E92|Q59E92_HUMAN/tr|B5BUE6|B5BUE6_HUMAN/tr|Q7Z2V5|Q7Z2V5_HUMAN/tr|J3QSF1|J3QSF1_HUMAN/tr|B4DN41|B4DN41_HUMAN/tr|B4DNG2|B4DNG2_HUMAN		5.66	0		0	2	MASCOT		T
	R20211001974_UA,26335	R.GDGPICLVLAPTR.E	1368.73	-0.00158	2	1	36.61	0	0.0151	0|0	sp|P17844|DDX5_HUMAN/sp|Q92841|DDX17_HUMAN/tr|J3KRZ1|J3KRZ1_HUMAN/tr|J3KTA4|J3KTA4_HUMAN/tr|B4DZQ7|B4DZQ7_HUMAN/tr|Q59E92|Q59E92_HUMAN/tr|A0A1X7SBZ2|A0A1X7SBZ2_HUMAN/tr|B5BUE6|B5BUE6_HUMAN/tr|Q7Z2V5|Q7Z2V5_HUMAN/tr|J3QRQ7|J3QRQ7_HUMAN/tr|B4DN41|B4DN41_HUMAN/tr|A0A5H1ZRQ2|A0A5H1ZRQ2_HUMAN/tr|Q59F66|Q59F66_HUMAN/tr|B4DNG2|B4DNG2_HUMAN		5.83	0		0	2	MASCOT		T
$80-1	tr|Q53HL1|Q53HL1_HUMAN Myosin regulatory light chain MRCL3 variant (Fragment) OS=Homo sapiens OX=9606 PE=2 SV=1	4	4	0.2865	19792.9	4.72
$80-2	sp|O14950|ML12B_HUMAN Myosin regulatory light chain 12B OS=Homo sapiens OX=9606 GN=MYL12B PE=1 SV=2	4	4	0.2849	19779	4.71
$80-3	tr|J3QRS3|J3QRS3_HUMAN Myosin regulatory light chain 12A OS=Homo sapiens OX=9606 GN=MYL12A PE=1 SV=1	4	4	0.2768	20456.7	4.62
$80-4	sp|P19105|ML12A_HUMAN Myosin regulatory light chain 12A OS=Homo sapiens OX=9606 GN=MYL12A PE=1 SV=2	4	4	0.2865	19793.9	4.67
	R20211001974_UA,10816	K.EAFNM*IDQNR.D ! K.EAFNM*IDQNR.N	1253.56	-5e-05	2	1	41.61	0	0.00283	0|0	sp|P19105|ML12A_HUMAN/sp|O14950|ML12B_HUMAN/sp|P24844|MYL9_HUMAN/tr|Q6IBG1|Q6IBG1_HUMAN/tr|Q2F834|Q2F834_HUMAN/tr|J3KTJ1|J3KTJ1_HUMAN/tr|Q71U02|Q71U02_HUMAN/tr|J3QRS3|J3QRS3_HUMAN/tr|A0A384NY64|A0A384NY64_HUMAN ! tr|Q53HL1|Q53HL1_HUMAN		4.37	0	15.994919 Oxidation (M)	0	2	MASCOT		T
	R20211001974_UA,23864	K.GNFNYIEFTR.I	1260.6	0.00093	2	1	56.73	0	0.000113	0|0	sp|P19105|ML12A_HUMAN/sp|O14950|ML12B_HUMAN/tr|Q53HL1|Q53HL1_HUMAN/tr|J3QRS3|J3QRS3_HUMAN		6	0		0	2	MASCOT		T
	R20211001974_UA,15437	K.LNGTDPEDVIR.N	1228.62	0.00088	2	1	72.75	0	4.54e-06	0|0	sp|P19105|ML12A_HUMAN/sp|O14950|ML12B_HUMAN/sp|P24844|MYL9_HUMAN/tr|Q53HL1|Q53HL1_HUMAN/tr|Q6IBG1|Q6IBG1_HUMAN/tr|Q2F834|Q2F834_HUMAN/tr|J3KTJ1|J3KTJ1_HUMAN/tr|Q71U02|Q71U02_HUMAN/tr|J3QRS3|J3QRS3_HUMAN/tr|A0A384NY64|A0A384NY64_HUMAN		4.03	0		0	2	MASCOT		T
	R20211001974_UA,28022	R.ATSNVFAM*FDQSQIQEFK.E	2106.98	0.00112	2	1	81.4	0	4.02e-07	0|0	sp|P19105|ML12A_HUMAN/sp|O14950|ML12B_HUMAN/sp|P24844|MYL9_HUMAN/tr|Q53HL1|Q53HL1_HUMAN/tr|Q6IBG1|Q6IBG1_HUMAN/tr|Q2F834|Q2F834_HUMAN/tr|J3KTJ1|J3KTJ1_HUMAN/tr|Q71U02|Q71U02_HUMAN/tr|J3QRS3|J3QRS3_HUMAN/tr|A0A384NY64|A0A384NY64_HUMAN		4.37	0	15.994919 Oxidation (M)	0	2	MASCOT		T
$81-1	tr|Q5CAQ5|Q5CAQ5_HUMAN Epididymis secretory sperm binding protein OS=Homo sapiens OX=9606 GN=TRA1 PE=2 SV=1	4	4	0.0449	92338.6	4.77
$81-2	tr|V9HWP2|V9HWP2_HUMAN Epididymis luminal protein 35 OS=Homo sapiens OX=9606 GN=HEL-S-125m PE=2 SV=1	4	4	0.0448	92467.8	4.76
$81-3	sp|P14625|ENPL_HUMAN Endoplasmin OS=Homo sapiens OX=9606 GN=HSP90B1 PE=1 SV=1	4	4	0.0448	92467.8	4.76
	R20211001974_UA,11616	K.EAESSPFVER.L	1150.54	-0.00165	2	1	22.03	0	0.35	0|0	sp|P14625|ENPL_HUMAN/tr|Q5CAQ5|Q5CAQ5_HUMAN/tr|B4DHT9|B4DHT9_HUMAN/tr|B4DU71|B4DU71_HUMAN/tr|V9HWP2|V9HWP2_HUMAN		4.25	0		0	2	MASCOT		T
	R20211001974_UA,15535	K.EIFLR.E ! R.ELFIR.H	677.398	-0.00037	2	1	21.97	0	0.374	0|0	sp|P08238|HS90B_HUMAN/sp|Q14568|HS902_HUMAN/sp|P07900|HS90A_HUMAN/sp|P14625|ENPL_HUMAN/tr|Q5CAQ5|Q5CAQ5_HUMAN/tr|Q2VPJ6|Q2VPJ6_HUMAN/tr|H0YJF5|H0YJF5_HUMAN/tr|A0A1W2PRR1|A0A1W2PRR1_HUMAN/tr|B4DMA2|B4DMA2_HUMAN/tr|B4DTA5|B4DTA5_HUMAN/tr|B4DQX3|B4DQX3_HUMAN/tr|Q59FC6|Q59FC6_HUMAN/tr|Q96GW1|Q96GW1_HUMAN/tr|F8W026|F8W026_HUMAN/tr|G3V2J8|G3V2J8_HUMAN/tr|A0A024RD80|A0A024RD80_HUMAN/tr|K9JA46|K9JA46_HUM…		6.1	0		0	2	MASCOT		T
	R20211001974_UA,17574	K.FAFQAEVNR.M	1081.54	-0.00068	2	1	27.56	0	0.13	0|0	sp|P14625|ENPL_HUMAN/tr|Q5CAQ5|Q5CAQ5_HUMAN/tr|A0A1W2PRR1|A0A1W2PRR1_HUMAN/tr|B4DQX3|B4DQX3_HUMAN/tr|Q59FC6|Q59FC6_HUMAN/tr|Q96GW1|Q96GW1_HUMAN/tr|V9HWP2|V9HWP2_HUMAN		6	0		0	2	MASCOT		T
	R20211001974_UA,16198	R.ELISNASDALDK.I	1275.64	0.00243	2	1	75.48	0	2.32e-06	0|0	sp|P08238|HS90B_HUMAN/sp|P14625|ENPL_HUMAN/tr|Q5CAQ5|Q5CAQ5_HUMAN/tr|A0A1W2PRR1|A0A1W2PRR1_HUMAN/tr|B4DMA2|B4DMA2_HUMAN/tr|B4DQX3|B4DQX3_HUMAN/tr|Q59FC6|Q59FC6_HUMAN/tr|Q96GW1|Q96GW1_HUMAN/tr|F8W026|F8W026_HUMAN/tr|A0A024RD80|A0A024RD80_HUMAN/tr|Q6PK50|Q6PK50_HUMAN/tr|B4DGL0|B4DGL0_HUMAN/tr|V9HWP2|V9HWP2_HUMAN		4.03	0		0	2	MASCOT		T
$82-1	tr|Q5JR94|Q5JR94_HUMAN 40S ribosomal protein S8 OS=Homo sapiens OX=9606 GN=RPS8 PE=2 SV=1	4	4	0.2212	24204.9	10.32
$82-2	sp|P62241|RS8_HUMAN 40S ribosomal protein S8 OS=Homo sapiens OX=9606 GN=RPS8 PE=1 SV=2	4	4	0.2212	24204.9	10.32
$82-3	tr|Q5JR95|Q5JR95_HUMAN 40S ribosomal protein S8 OS=Homo sapiens OX=9606 GN=RPS8 PE=1 SV=1	4	4	0.2447	21879.3	10.37
	R20211001974_UA,24565	K.ELEFYLR.K	969.504	0.00108	2	1	21.61	0	0.333	0|0	sp|P62241|RS8_HUMAN/tr|Q5JR95|Q5JR95_HUMAN/tr|Q9BS10|Q9BS10_HUMAN/tr|Q5JR94|Q5JR94_HUMAN		4.53	0		0	2	MASCOT		T
	R20211001974_UA,21458	K.ISSLLEEQFQQGK.L	1506.78	0.0019	2	1	84.91	0	3.5e-06	0|0	sp|P62241|RS8_HUMAN/tr|Q5JR95|Q5JR95_HUMAN/tr|Q9BS10|Q9BS10_HUMAN/tr|Q5JR94|Q5JR94_HUMAN		4.53	0		0	2	MASCOT		T
	R20211001974_UA,17119	K.LTPEEEEILNK.K ! -.LTPEEEEILNK.K	1314.68	0.00049	2	1	50.73	0	0.000627	0|0	sp|P62241|RS8_HUMAN/tr|Q5JR95|Q5JR95_HUMAN/tr|Q5JR94|Q5JR94_HUMAN ! tr|Q9BS10|Q9BS10_HUMAN		4.09	0		0	2	MASCOT		T
	R20211001974_UA,23598	R.IIDVVYNASNNELVR.T	1718.91	-0.00338	2	1	65.05	0	3.07e-05	0|0	sp|P62241|RS8_HUMAN/tr|Q5JR95|Q5JR95_HUMAN/tr|Q5JR94|Q5JR94_HUMAN		4.37	0		0	2	MASCOT		T
[truncated: 5,450 more rows]
